# Supplementary material for: Comparative Hessian Fly Larval Transcriptomics Provides Novel Insight into Host and Nonhost Resistance
Source: Int J Mol Sci. 2021 Oct 25;22(21):11498. doi: 10.3390/ijms222111498 (PMC8583952; doi:10.3390/ijms222111498)
Supplement: Supplementary file 1 [file ijms-22-11498-s001.zip]

Archive with 9 entries (9 files):
- Supplementary-Figures.pdf
- TableS1.pdf
- TableS2.pdf
- TableS3.xlsx
- TableS4.xlsx
- TableS5.xlsx
- TableS6.xlsx
- TableS7.xlsx
- TableS8.pdf
