# Supplementary material for: Comparative Hessian Fly Larval Transcriptomics Provides Novel Insight into Host and Nonhost Resistance
Source: Int J Mol Sci. 2021 Oct 25;22(21):11498. doi: 10.3390/ijms222111498 (PMC8583952; doi:10.3390/ijms222111498)
Supplement: Supplementary file 1 [file ijms-22-11498-s001.zip › TableS3.xlsx]

## Sheet: Genes-C1 profile
Gene_id	A3_vs_N0	V3_vs_N0	Bd3_vs_BdN	Hit_id (nr )	Hit_description (nr)	Aedes aegypti accession	Description (Aedes aegypti)	Anopheles gambiae accession	Description (Anopheles gambiae)	Drosophila melanogaster accession	Description (Drosophila melanogaster)	KEGG pathway
Mdes000021	-1.36236	0.490205	-0.307616	XP_015044834	uncharacterized protein Dyak_GE29065 [Drosophila yakuba]|Drosophila yakuba|Eukaryota	AAEL005803-PC	NA	AGAP002881-PA	putative neuropeptide receptor 1 [Source:VB Community Annotation]	FBpp0083455	NA	Neuroactive ligand-receptor interaction
Mdes000025	0.709169	1.35207	1.09333	XP_004522995	PREDICTED: porphobilinogen deaminase [Ceratitis capitata]|Ceratitis capitata|Eukaryota	AAEL010299-PD	RpS12: 40S ribosomal protein S12	AGAP011077-PA	40S ribosomal protein S12 [Source:UniProtKB/TrEMBL;Acc:Q7PSP8]	FBpp0075612	Ribosomal protein S12 [Source:FlyBase;Acc:FBgn0260441]	Ribosome
Mdes000044	-0.141795	1.03976	0.289999	XP_001647553	AAEL015669-PA [Aedes aegypti]|Aedes aegypti|Eukaryota	AAEL023330-PB	NA	AGAP002455-PA	NA	FBpp0082297	NA
Mdes000063	-0.12709	1.23367	0.796874	EMP41738	Erlin-2 [Chelonia mydas]|Chelonia mydas|Eukaryota	AAEL003491-PF	proline synthetase associated protein	AGAP001621-PB	proline synthetase co-transcribed homolog [Source:VB Community Annotation]	FBpp0084940	NA
Mdes000064	3.10288	8.6818	5.62721	KNC26577	Phenoloxidase subunit A3 [Lucilia cuprina]|Lucilia cuprina|Eukaryota	AAEL014544-PA	PPO6: prophenoloxidase	AGAP002825-PA	prophenoloxidase 1 [Source:VB Community Annotation]	FBpp0087744	Prophenoloxidase 2 [Source:FlyBase;Acc:FBgn0033367]
Mdes000068	0.398386	2.25628	1.31513	NA	NA	AAEL011466-PA	Biogenesis of lysosome-related organelles complex 1 subunit 6	AGAP005189-PA	Biogenesis of lysosome-related organelles complex 1 subunit 6 [Source:UniProtKB/TrEMBL;Acc:A7UT99]	FBpp0289374	Pallidin [Source:FlyBase;Acc:FBgn0036192]
Mdes000076	0.75076	2.53344	1.69206	JAS96082	hypothetical protein g.15791, partial [Homalodisca liturata]|Homalodisca liturata|Eukaryota	AAEL014932-PC	Transcription factor BTF3	AGAP006614-PA	transcription factor BTF3 homolog 4 [Source:VB Community Annotation]	FBpp0086895	bicaudal [Source:FlyBase;Acc:FBgn0000181]
Mdes000082	0.479584	1.33814	0.823589	XP_001957091	uncharacterized protein Dana_GF24234, partial [Drosophila ananassae]|Drosophila ananassae|Eukaryota	AAEL000987-PA	RpL8: 60S ribosomal protein L8	AGAP005802-PA	60S ribosomal protein L8 [Source:UniProtKB/Swiss-Prot;Acc:Q9U9L2]	FBpp0072801	Ribosomal protein L8 [Source:FlyBase;Acc:FBgn0261602]	Ribosome
Mdes000087	0.369124	1.88846	1.07772	AHB50493	isocitrate dehydrogenase [Mayetiola destructor]|Mayetiola destructor|Eukaryota	AAEL027434-PA	NA	AGAP006533-PA	surfeit locus 1 family protein [Source:VB Community Annotation]	FBpp0076607	Surfeit 1 [Source:FlyBase;Acc:FBgn0029117]
Mdes000095	1.63602	4.72268	2.53844	KFB53560	AGAP004154-PA-like protein [Anopheles sinensis]|Anopheles sinensis|Eukaryota	AAEL024930-PA	NA	AGAP004154-PA	jagged [Source:VB Community Annotation]	FBpp0084498	Serrate [Source:FlyBase;Acc:FBgn0004197]	Notch signaling pathway
Mdes000104	0.121373	2.77858	1.35164	NA	NA	AAEL001248-PA	NA	AGAP005613-PB	NA	FBpp0303205	NA
Mdes000106	-2.61376	-0.813535	-1.80894	NA	NA	NA	NA	NA	NA	NA	NA
Mdes000107	0.363325	2.38085	1.53081	XP_001661366	AAEL002337-PA [Aedes aegypti]|Aedes aegypti|Eukaryota	AAEL002337-PA	prefoldin, subunit, putative	AGAP006946-PA	Prefoldin subunit 4 [Source:UniProtKB/TrEMBL;Acc:Q7QIM0]	FBpp0076858	Prefoldin 4 [Source:FlyBase;Acc:FBgn0035603]
Mdes000108	0.545155	1.77329	0.972622	XP_013110620	PREDICTED: eukaryotic translation initiation factor 3 subunit E [Stomoxys calcitrans]|Stomoxys calcitrans|Eukaryota	AAEL002334-PA	eIF3-S6: eukaryotic translation initiation factor 3 subunit E (eIF3e)	AGAP006944-PA	Eukaryotic translation initiation factor 3 subunit E [Source:UniProtKB/Swiss-Prot;Acc:Q7QIL8]	FBpp0075104	eukaryotic translation initiation factor 3 subunit e [Source:FlyBase;Acc:FBgn0025582]	RNA transport
Mdes000116	0.0756216	1.19512	0.736046	KNC34489	hypothetical protein FF38_02732 [Lucilia cuprina]|Lucilia cuprina|Eukaryota	AAEL010403-PA	past-1	AGAP004593-PA	EH domain-containing protein 1 [Source:VB Community Annotation]	FBpp0082124	Putative Achaete Scute Target 1 [Source:FlyBase;Acc:FBgn0016693]	Endocytosis
Mdes000131	0.51767	2.01085	1.46555	KXJ73555	hypothetical protein RP20_CCG015600 [Aedes albopictus]|Aedes albopictus|Eukaryota	AAEL022068-PA	NA	AGAP004955-PA	NA	FBpp0301845	NA
Mdes000134	0.0447248	1.66301	0.79234	ABF18311	inorganic pyrophosphatase [Aedes aegypti]|Aedes aegypti|Eukaryota	AAEL003193-PA	inorganic pyrophosphatase	AGAP003398-PA	nucleosome-remodeling factor 38 kDa subunit [Source:VB Community Annotation]	FBpp0072250	Nucleosome remodeling factor - 38kD [Source:FlyBase;Acc:FBgn0016687]	Oxidative phosphorylation
Mdes000138	0.178602	1.40114	0.639169	XP_001847904	transmembrane protein 93 [Culex quinquefasciatus]|Culex quinquefasciatus|Eukaryota	AAEL005414-PA	NA	AGAP004330-PA	NA	FBpp0084172	NA
Mdes000142	0.0838431	1.20432	0.565904	XP_308120	AGAP003892-PA [Anopheles gambiae str. PEST]|Anopheles gambiae str. PEST|Eukaryota	AAEL005411-PC	equilibrative nucleoside transporter	AGAP003892-PA	solute carrier family 29 (equilibrative nucleoside transporter), member 1/2/3 [Source:VB Community Annotation]	FBpp0078920	Equilibrative nucleoside transporter 2 [Source:FlyBase;Acc:FBgn0263916]
Mdes000143	0.203127	1.65989	0.894957	KFB52624	AGAP003891-PA-like protein [Anopheles sinensis]|Anopheles sinensis|Eukaryota	AAEL025772-PA	NA	AGAP003891-PA	THO complex subunit 3 [Source:VB Community Annotation]	FBpp0081350	NA	RNA transport; Spliceosome
Mdes000174	3.85072	9.91732	7.39004	NA	NA	NA	NA	NA	NA	NA	NA
Mdes000180	0.136182	1.18198	0.430247	XP_001851544	RpI12 [Culex quinquefasciatus]|Culex quinquefasciatus|Eukaryota	AAEL010468-PA	DNA-directed RNA polymerase I, 12kD-subunit, putative	AGAP002375-PA	DNA-directed RNA polymerase I subunit RPA12 [Source:VB Community Annotation]	FBpp0083564	NA	RNA polymerase
Mdes000194	1.13463	1.69575	1.29347	XP_001861860	rasputin [Culex quinquefasciatus]|Culex quinquefasciatus|Eukaryota	AAEL005528-PA	NA	AGAP000403-PA	NA	FBpp0312064	rasputin [Source:FlyBase;Acc:FBgn0015778]
Mdes000198	1.01752	3.56631	2.0574	XP_001841860	cop-coated vesicle membrane protein P24 [Culex quinquefasciatus]|Culex quinquefasciatus|Eukaryota	AAEL006560-PA	cop-coated vesicle membrane protein P24	AGAP029130-PA	NA	FBpp0290661	logjam [Source:FlyBase;Acc:FBgn0061492]
Mdes000199	0.260109	2.02304	1.23242	XP_011214412	PREDICTED: uncharacterized protein C6orf203 homolog [Bactrocera dorsalis]|Bactrocera dorsalis|Eukaryota	AAEL010620-PA	NA	AGAP001007-PA	NA	FBpp0310941	NA
Mdes000202	-0.971781	0.359972	-0.478926	KNC33132	Heat shock 70 kDa protein cognate 2 [Lucilia cuprina]|Lucilia cuprina|Eukaryota	AAEL025647-PB	NA	AGAP004944-PA	heat shock 70kDa protein 1/8 [Source:VB Community Annotation]	FBpp0082175	Heat shock protein cognate 2 [Source:FlyBase;Acc:FBgn0001217]	Spliceosome; Protein processing in endoplasmic reticulum; Endocytosis; Longevity regulating pathway - multiple species
Mdes000213	0.788738	2.78157	1.77974	XP_001661938	AAEL011811-PA [Aedes aegypti]|Aedes aegypti|Eukaryota	AAEL011811-PA	DNA replication licensing factor MCM3	AGAP001135-PA	DNA replication licensing factor MCM3 [Source:VB Community Annotation]	FBpp0070729	Minichromosome maintenance 3 [Source:FlyBase;Acc:FBgn0284442]	DNA replication
Mdes000215	-1.27716	-0.499101	-0.771535	XP_018027763	PREDICTED: protein Wnt-4-like [Hyalella azteca]|Hyalella azteca|Eukaryota	AAEL008847-PM	wingless	AGAP008678-PA	wingless-type MMTV integration site family, member 5B [Source:VB Community Annotation]	FBpp0079060	wingless [Source:FlyBase;Acc:FBgn0284084]	mTOR signaling pathway; Wnt signaling pathway
Mdes000218	0.888265	2.7482	1.93577	XP_011202115	PREDICTED: selenide, water dikinase [Bactrocera dorsalis]|Bactrocera dorsalis|Eukaryota	AAEL008849-PA	selenophosphate synthase	AGAP007967-PA	selenide, water dikinase [Source:VB Community Annotation]	FBpp0086690	Selenide,water dikinase [Source:FlyBase;Acc:FBgn0261270]	Selenocompound metabolism; Metabolic pathways
Mdes000219	0.282112	1.22827	0.57991	XP_001650598	AAEL005263-PA [Aedes aegypti]|Aedes aegypti|Eukaryota	AAEL005263-PA	U3 small nucleolar ribonucleoprotein protein IMP3 (U3 snoRNP protein IMP3), putative	AGAP006372-PA	U3 small nucleolar ribonucleoprotein protein IMP3 [Source:VB Community Annotation]	FBpp0086096	NA	Ribosome biogenesis in eukaryotes
Mdes000230	0.367785	1.26889	0.924144	AFW04603	giwi protein [Gampsocleis gratiosa]|Gampsocleis gratiosa|Eukaryota	AAEL013692-PA	PIWI3: PIWI	AGAP009509-PA	PIWI [Source:VB Community Annotation]	FBpp0079754	aubergine [Source:FlyBase;Acc:FBgn0000146]	Dorso-ventral axis formation
Mdes000235	0.113975	1.61134	0.649725	KXJ70533	hypothetical protein RP20_CCG023268 [Aedes albopictus]|Aedes albopictus|Eukaryota	AAEL006187-PA	translational activator gcn1	AGAP001700-PA	translational activator GCN1 [Source:VB Community Annotation]	FBpp0112471	NA
Mdes000236	0.197332	1.08899	0.720503	XP_011294190	PREDICTED: uncharacterized protein LOC101890160, partial [Musca domestica]|Musca domestica|Eukaryota	AAEL011560-PB	NA	AGAP004757-PA	NA	FBpp0289923	NA
Mdes000246	1.83248	4.77449	3.52541	ACZ26280	secreted protein F [Mayetiola destructor]|Mayetiola destructor|Eukaryota	NA	NA	NA	NA	NA	NA
Mdes000251	0.443453	1.89081	1.0414	XP_017041342	PREDICTED: 5'-3' exoribonuclease 2 homolog [Drosophila ficusphila]|Drosophila ficusphila|Eukaryota	AAEL008814-PB	NA	AGAP004090-PA	5'-3' exoribonuclease 2 [Source:VB Community Annotation]	FBpp0078973	Rat1 5'-3' exoribonuclease [Source:FlyBase;Acc:FBgn0031868]	Ribosome biogenesis in eukaryotes; RNA degradation
Mdes000259	0.331632	2.36921	1.4435	XP_017954079	PREDICTED: ATP-dependent Clp protease proteolytic subunit [Drosophila navojoa]|Drosophila navojoa|Eukaryota	AAEL001797-PA	endopeptidase clp, putative	AGAP009019-PA	ATP-dependent Clp protease, protease subunit [Source:VB Community Annotation]	FBpp0079590	NA
Mdes000270	-1.30144	-0.31897	-0.76165	KFB48807	hypothetical protein ZHAS_00016820 [Anopheles sinensis]|Anopheles sinensis|Eukaryota	AAEL014886-PB	4-aminobutyrate aminotransferase	AGAP006966-PB	4-aminobutyrate aminotransferase, mitochondrial [Source:VB Community Annotation]	FBpp0074678	gamma-aminobutyric acid transaminase [Source:FlyBase;Acc:FBgn0036927]	Alanine, aspartate and glutamate metabolism; Valine, leucine and isoleucine degradation; beta-Alanine metabolism; Propanoate metabolism; Butanoate metabolism; Metabolic pathways
Mdes000279	-2.16496	-1.65654	-1.96713	NA	NA	AAEL002313-PA	glucose transport protein, putative	NA	NA	FBpp0292839	NA
Mdes000324	0.119776	2.22405	0.964697	AGW99161	DSX-M [Mayetiola destructor]|Mayetiola destructor|Eukaryota	AAEL009114-PD	NA	AGAP004050-PB	Doublesex female isoform [Source:VB Community Annotation]	FBpp0303107	doublesex [Source:FlyBase;Acc:FBgn0000504]
Mdes000329	1.13961	2.56627	1.74443	XP_017102084	PREDICTED: ATP-dependent RNA helicase SUV3 homolog, mitochondrial [Drosophila bipectinata]|Drosophila bipectinata|Eukaryota	AAEL007512-PA	ATP-dependent RNA and DNA helicase	AGAP003508-PA	ATP-dependent RNA helicase SUPV3L1, mitochondrial [Source:VB Community Annotation]	FBpp0271517	Suv3 helicase [Source:FlyBase;Acc:FBgn0037232]
Mdes000335	0.382371	1.17482	0.88419	AJC98478	AGAP000102 [Anopheles coluzzii]|Anopheles coluzzii|Eukaryota	AAEL013078-PF	glycosyltransferase	AGAP000102-PA	alpha-1,6-mannosyltransferase [Source:VB Community Annotation]	FBpp0081608	NA	N-Glycan biosynthesis; Various types of N-glycan biosynthesis; Metabolic pathways
Mdes000376	0.388517	1.63624	0.748501	KXJ70078	hypothetical protein RP20_CCG024865 [Aedes albopictus]|Aedes albopictus|Eukaryota	AAEL002068-PA	mitochondrial processing peptidase alpha subunit	AGAP000935-PA	mitochondrial processing peptidase [Source:VB Community Annotation]	FBpp0082460	Ubiquinol-cytochrome c reductase core protein 1 [Source:FlyBase;Acc:FBgn0038271]
Mdes000389	0.385367	1.26666	0.850586	XP_014085805	PREDICTED: RCC1 domain-containing protein 1 [Bactrocera oleae]|Bactrocera oleae|Eukaryota	AAEL004561-PA	NA	AGAP004495-PA	NA	FBpp0083546	NA
Mdes000392	-0.359737	1.24687	0.179391	NA	NA	AAEL012317-PA	MICOS complex subunit MIC13	AGAP005109-PA	MICOS complex subunit MIC13 [Source:UniProtKB/TrEMBL;Acc:Q7Q9Q1]	FBpp0074982	NA
Mdes000397	0.660426	2.02404	1.04079	XP_005189871	PREDICTED: dnaJ homolog subfamily C member 2 [Musca domestica]|Musca domestica|Eukaryota	AAEL021473-PA	NA	AGAP007541-PA	DnaJ homolog subfamily C member 2 [Source:VB Community Annotation]	FBpp0077979	NA
Mdes000410	0.521283	2.3171	1.67491	XP_001842044	elongation factor G 2, mitochondrial [Culex quinquefasciatus]|Culex quinquefasciatus|Eukaryota	AAEL013636-PB	translation elongation factor g	AGAP007894-PA	translation elongation factor G [Source:VB Community Annotation]	FBpp0083663	mitochondrial ribosome recycling factor 2 [Source:FlyBase;Acc:FBgn0051159]
Mdes000420	0.544901	1.79043	1.12062	XP_014100060	PREDICTED: probable aminopeptidase NPEPL1 [Bactrocera oleae]|Bactrocera oleae|Eukaryota	AAEL001649-PA	leucine aminopeptidase	AGAP007809-PA	NA	FBpp0082198	granny smith [Source:FlyBase;Acc:FBgn0040493]
Mdes000433	0.179898	1.60306	0.973723	KNC21361	putative cardiolipin synthase [Lucilia cuprina]|Lucilia cuprina|Eukaryota	AAEL014198-PA	cdp-diacylglycerol--glycerol-3-phosphate 3-phosphatidyltransferase	AGAP000843-PA	cardiolipin synthase [Source:VB Community Annotation]	FBpp0084303	Cardiolipin synthase [Source:FlyBase;Acc:FBgn0039360]	Glycerophospholipid metabolism; Metabolic pathways
Mdes000449	0.399553	1.4718	1.045	XP_007903089	PREDICTED: ubiquitin carboxyl-terminal hydrolase 7 isoform X5 [Callorhinchus milii]|Callorhinchus milii|Eukaryota	AAEL019825-PF	NA	AGAP008530-PA	ubiquitin carboxyl-terminal hydrolase 7 [Source:VB Community Annotation]	FBpp0073474	Ubiquitin-specific protease 7 [Source:FlyBase;Acc:FBgn0030366]	FoxO signaling pathway
Mdes000456	0.839056	3.04958	1.9724	ETN62090	succinyl-coa synthetase beta chain [Anopheles darlingi]|Anopheles darlingi|Eukaryota	AAEL005552-PD	succinyl-CoA synthetase beta chain	AGAP004352-PB	succinyl-CoA synthetase beta subunit [Source:VB Community Annotation]	FBpp0311088	NA	Citrate cycle (TCA cycle); Propanoate metabolism; Metabolic pathways; Carbon metabolism
Mdes000457	0.716512	2.45875	1.7004	KXJ70440	hypothetical protein RP20_CCG023621 [Aedes albopictus]|Aedes albopictus|Eukaryota	AAEL017481-PA	NA	AGAP004349-PA	NA	FBpp0086222	P-element somatic inhibitor [Source:FlyBase;Acc:FBgn0014870]
Mdes000458	0.685203	2.22932	1.47746	XP_011186071	PREDICTED: probable ATP-dependent RNA helicase DDX43 [Bactrocera cucurbitae]|Bactrocera cucurbitae|Eukaryota	AAEL010402-PD	DEAD box ATP-dependent RNA helicase	AGAP004351-PA	ATP-dependent RNA helicase DDX43 [Source:VB Community Annotation]	FBpp0112117	NA
Mdes000474	-0.127087	1.30824	0.754956	XP_001863397	allatostatin receptor [Culex quinquefasciatus]|Culex quinquefasciatus|Eukaryota	AAEL006077-PA	allatostatin receptor	AGAP001773-PB	putative allatostatin receptor 2 [Source:VB Community Annotation]	FBpp0307766	Allatostatin A receptor 2 [Source:FlyBase;Acc:FBgn0039595]
Mdes000486	0.323515	1.51433	0.780855	XP_011210287	PREDICTED: elongation factor 1-gamma [Bactrocera dorsalis]|Bactrocera dorsalis|Eukaryota	AAEL011288-PA	elongation factor 1 gamma	AGAP000883-PA	elongation factor 1-gamma [Source:VB Community Annotation]	FBpp0291632	eukaryotic translation elongation factor 1 gamma [Source:FlyBase;Acc:FBgn0029176]
Mdes000489	0.229491	1.07637	0.746797	XP_001848025	origin recognition complex subunit 2 [Culex quinquefasciatus]|Culex quinquefasciatus|Eukaryota	AAEL020543-PA	NA	AGAP000474-PA	origin recognition complex subunit 2 [Source:VB Community Annotation]	FBpp0082329	Origin recognition complex subunit 2 [Source:FlyBase;Acc:FBgn0015270]
Mdes000491	0.620152	2.46471	1.57334	ETN66738	hypothetical protein AND_001464 [Anopheles darlingi]|Anopheles darlingi|Eukaryota	AAEL001588-PA	glutamate carboxypeptidase	AGAP007619-PA	cytosolic nonspecific dipeptidase [Source:VB Community Annotation]	FBpp0076460	Actin-related protein 3 [Source:FlyBase;Acc:FBgn0262716]	Endocytosis
Mdes000503	0.0984777	1.47867	0.915227	NA	NA	NA	NA	NA	NA	NA	NA
Mdes000504	0.113977	1.12665	0.469118	AAL39506	LD06532p [Drosophila melanogaster]|Drosophila melanogaster|Eukaryota	AAEL000293-PA	ebna2 binding protein P100	AGAP005672-PA	staphylococcal nuclease domain-containing protein 1 [Source:VB Community Annotation]	FBpp0072419	Tudor staphylococcal nuclease [Source:FlyBase;Acc:FBgn0035121]
Mdes000529	-0.901767	1.42293	0.221476	NP_523800	actin 57B [Drosophila melanogaster]|Drosophila melanogaster|Eukaryota	AAEL004631-PA	actin	AGAP005095-PA	actin beta/gamma 1 [Source:VB Community Annotation]	FBpp0071448	Actin 57B [Source:FlyBase;Acc:FBgn0000044]	Phagosome; Hippo signaling pathway - fly; Phototransduction - fly
Mdes000537	0.670444	2.56986	1.35161	XP_002050409	uncharacterized protein Dvir_GJ22135 [Drosophila virilis]|Drosophila virilis|Eukaryota	AAEL023494-PA	NA	AGAP005118-PA	28S ribosomal protein S17, mitochondrial [Source:VB Community Annotation]	FBpp0072184	mitochondrial ribosomal protein S17 [Source:FlyBase;Acc:FBgn0034986]	Ribosome
Mdes000539	0.536115	1.39268	0.903935	XP_017475377	PREDICTED: 60S ribosomal protein L29 [Rhagoletis zephyria]|Rhagoletis zephyria|Eukaryota	AAEL004151-PF	60S ribosomal protein L29	AGAP006612-PA	60S ribosomal protein L29 [Source:VB Community Annotation]	FBpp0296949	Ribosomal protein L29 [Source:FlyBase;Acc:FBgn0016726]	Ribosome
Mdes000548	0.217686	1.03258	0.648756	XP_001662371	AAEL012272-PA [Aedes aegypti]|Aedes aegypti|Eukaryota	AAEL012272-PA	fk506 binding protein	AGAP006615-PA	FK506-binding protein 8 [Source:VB Community Annotation]	FBpp0311549	NA
Mdes000562	0.264549	2.47754	1.71664	XP_001626713	predicted protein [Nematostella vectensis]|Nematostella vectensis|Eukaryota	AAEL013279-PB	peptidyl-prolyl cis-trans isomerase (cyclophilin)	AGAP007088-PA	peptidyl-prolyl cis-trans isomerase B (cyclophilin B) [Source:VB Community Annotation]	FBpp0311613	NA
Mdes000574	0.0984318	1.08004	0.374429	XP_017861308	PREDICTED: LOW QUALITY PROTEIN: serine/arginine repetitive matrix protein 1 [Drosophila arizonae]|Drosophila arizonae|Eukaryota	AAEL027273-PA	NA	AGAP004033-PA	NA	FBpp0112115	NA
Mdes000576	-0.229622	1.118	0.474071	XP_017887753	PREDICTED: proton-coupled amino acid transporter-like protein pathetic [Ceratina calcarata]|Ceratina calcarata|Eukaryota	AAEL005213-PC	Putative amino acid transporter	AGAP007633-PD	solute carrier family 36 (proton-coupled amino acid transporter) [Source:VB Community Annotation]	FBpp0305997	pathetic [Source:FlyBase;Acc:FBgn0036007]
Mdes000577	0.412991	2.00836	0.96893	XP_011554863	PREDICTED: huntingtin-interacting protein K-like [Plutella xylostella]|Plutella xylostella|Eukaryota	AAEL022901-PA	Huntingtin-interacting protein HYPK (Fragment)	AGAP004606-PA	HYPK [Source:VB Community Annotation]	FBpp0082333	NA
Mdes000585	0.34664	1.70522	1.0092	AHB50486	pyruvate kinase [Mayetiola destructor]|Mayetiola destructor|Eukaryota	AAEL014913-PB	Pyruvate kinase	AGAP004596-PA	pyruvate kinase [Source:VB Community Annotation]	FBpp0083610	Pyruvate kinase [Source:FlyBase;Acc:FBgn0267385]	Glycolysis / Gluconeogenesis; Purine metabolism; Pyruvate metabolism; Metabolic pathways; Carbon metabolism; Biosynthesis of amino acids; Biosynthesis of cofactors
Mdes000588	3.36811	5.87491	4.6802	ABX71814	acyl-CoA-delta9-5-desaturase [Dendrolimus punctatus]|Dendrolimus punctatus|Eukaryota	AAEL026878-PC	NA	AGAP003418-PA	stearoyl-CoA desaturase (delta-9 desaturase) [Source:VB Community Annotation]	FBpp0082064	Desaturase 2 [Source:FlyBase;Acc:FBgn0043043]	Biosynthesis of unsaturated fatty acids; Metabolic pathways; Fatty acid metabolism
Mdes000597	-1.05719	-0.570544	-0.813742	XP_001850228	ets domain-containing protein [Culex quinquefasciatus]|Culex quinquefasciatus|Eukaryota	AAEL019426-PA	NA	AGAP004619-PA	NA	FBpp0088656	pointed [Source:FlyBase;Acc:FBgn0003118]	MAPK signaling pathway - fly; Dorso-ventral axis formation
Mdes000602	0.524443	2.52316	1.49882	XP_309164	AGAP000971-PA [Anopheles gambiae str. PEST]|Anopheles gambiae str. PEST|Eukaryota	AAEL007038-PB	prolyl 4-hydroxylase alpha subunit 1	AGAP000971-PA	prolyl 4-hydroxylase [Source:VB Community Annotation]	FBpp0085012	prolyl-4-hydroxylase-alpha EFB [Source:FlyBase;Acc:FBgn0039776]	Arginine and proline metabolism; Metabolic pathways
Mdes000604	-1.06012	0.779394	-0.559299	KNC33369	ATP synthase-coupling factor 6, mitochondrial [Lucilia cuprina]|Lucilia cuprina|Eukaryota	AAEL002813-PA	coupling factor, putative	AGAP004616-PA	F-type H+-transporting ATPase subunit 6 [Source:VB Community Annotation]	FBpp0083824	ATP synthase, coupling factor 6 [Source:FlyBase;Acc:FBgn0016119]	Oxidative phosphorylation; Metabolic pathways
Mdes000605	0.716429	1.61274	1.06432	XP_005182541	PREDICTED: DNA polymerase epsilon catalytic subunit A [Musca domestica]|Musca domestica|Eukaryota	AAEL002800-PA	DNA polymerase epsilon, catalytic subunit	AGAP004615-PA	DNA polymerase epsilon subunit 1 [Source:VB Community Annotation]	FBpp0083800	DNA polymerase epsilon 255kD subunit [Source:FlyBase;Acc:FBgn0264326]	DNA replication; Base excision repair; Nucleotide excision repair
Mdes000606	0.703962	2.23002	1.59585	KXJ72707	hypothetical protein RP20_CCG017380 [Aedes albopictus]|Aedes albopictus|Eukaryota	AAEL002810-PA	DNA replication licensing factor MCM5	AGAP004408-PA	DNA replication licensing factor MCM5 [Source:VB Community Annotation]	FBpp0081756	Minichromosome maintenance 5 [Source:FlyBase;Acc:FBgn0017577]	DNA replication
Mdes000639	0.676013	2.43954	1.32336	ETN66970	nadp transhydrogenase [Anopheles darlingi]|Anopheles darlingi|Eukaryota	AAEL012616-PA	NADP transhydrogenase	AGAP003167-PA	NAD(P) transhydrogenase [Source:VB Community Annotation]	NA	NA	Nicotinate and nicotinamide metabolism; Metabolic pathways
Mdes000640	0.186069	1.04274	0.501184	XP_017037732	PREDICTED: protein YIF1B-A isoform X1 [Drosophila kikkawai]|Drosophila kikkawai|Eukaryota	AAEL005500-PB	NA	AGAP002175-PA	Yip1 interacting factor homolog B [Source:VB Community Annotation]	FBpp0084410	NA
Mdes000641	0.420292	2.03495	1.01408	XP_001957846	uncharacterized protein Dana_GF23816 [Drosophila ananassae]|Drosophila ananassae|Eukaryota	AAEL006734-PA	cytochrome oxidase biogenesis protein (oxa1 mitochondrial)	AGAP005421-PA	mitochondrial inner membrane protein OXA1L [Source:VB Community Annotation]	FBpp0076000	NA	Protein export
Mdes000651	-0.126471	1.34406	0.479743	XP_011196508	PREDICTED: lachesin [Bactrocera cucurbitae]|Bactrocera cucurbitae|Eukaryota	AAEL009295-PA	lachesin	AGAP007500-PA	lachesin [Source:VB Community Annotation]	FBpp0087044	Lachesin [Source:FlyBase;Acc:FBgn0010238]
Mdes000653	0.0558458	1.05799	0.542294	XP_001651860	AAEL006269-PA [Aedes aegypti]|Aedes aegypti|Eukaryota	AAEL006269-PA	NA	AGAP005235-PA	NA	FBpp0087243	sprite [Source:FlyBase;Acc:FBgn0082585]	Sulfur metabolism; Metabolic pathways
Mdes000668	0.275431	1.4105	0.959554	XP_001985168	GH16914 [Drosophila grimshawi]|Drosophila grimshawi|Eukaryota	AAEL024972-PA	NA	NA	NA	FBpp0288838	NA
Mdes000669	1.10117	3.40241	2.13827	ETN64893	hypothetical protein AND_003368 [Anopheles darlingi]|Anopheles darlingi|Eukaryota	AAEL010906-PA	NA	AGAP005402-PA	coiled-coil domain-containing protein 58 [Source:VB Community Annotation]	FBpp0074649	NA
Mdes000676	1.59085	6.74484	4.76817	AIW82679	putative secreted protein, partial [Mayetiola destructor]|Mayetiola destructor|Eukaryota	NA	NA	NA	NA	NA	NA
Mdes000686	0.34923	1.52547	1.07151	KXJ83195	hypothetical protein RP20_CCG008031, partial [Aedes albopictus]|Aedes albopictus|Eukaryota	AAEL013825-PB	helicase	AGAP003182-PA	antiviral helicase SKI2 [Source:VB Community Annotation]	FBpp0083853	twister [Source:FlyBase;Acc:FBgn0039117]	RNA degradation
Mdes000697	1.49428	3.39397	2.68393	XP_013184653	PREDICTED: sodium- and chloride-dependent glycine transporter 1-like isoform X2 [Amyelois transitella]|Amyelois transitella|Eukaryota	AAEL000298-PA	sodium/chloride dependent amino acid transporter	AGAP010481-PA	solute carrier family 6 (neurotransmitter transporter, amino acid) member 5/7/ [Source:VB Community Annotation]	FBpp0290385	NA
Mdes000705	0.0765851	1.20475	0.536192	KXJ68749	hypothetical protein RP20_CCG001881 [Aedes albopictus]|Aedes albopictus|Eukaryota	AAEL002714-PA	kinesin-like protein KIF23 (mitotic kinesin-like protein 1)	AGAP007706-PA	kinesin family member 20/23 [Source:VB Community Annotation]	FBpp0073083	pavarotti [Source:FlyBase;Acc:FBgn0011692]
Mdes000709	0.0879088	1.07803	0.674467	XP_001660095	AAEL009469-PA [Aedes aegypti]|Aedes aegypti|Eukaryota	AAEL023741-PA	NA	AGAP002954-PA	pre-mRNA-splicing factor CDC5/CEF1 [Source:VB Community Annotation]	FBpp0072468	Cell division cycle 5 [Source:FlyBase;Acc:FBgn0265574]	Spliceosome
Mdes000719	-1.45072	0.384659	-0.374927	ETN66928	gamma-glutamyl hydrolase [Anopheles darlingi]|Anopheles darlingi|Eukaryota	AAEL000271-PE	gamma-glutamyl hydrolase	AGAP006670-PA	gamma-glutamyl hydrolase [Source:VB Community Annotation]	FBpp0075214	lethal (3) 72Dp [Source:FlyBase;Acc:FBgn0263607]	Folate biosynthesis; Biosynthesis of cofactors
Mdes000736	1.02154	3.65391	1.8391	XP_017486211	PREDICTED: heterogeneous nuclear ribonucleoprotein R-like isoform X2 [Rhagoletis zephyria]|Rhagoletis zephyria|Eukaryota	AAEL002879-PE	heterogeneous nuclear ribonucleoprotein r	AGAP001419-PC	NA	FBpp0083367	Syncrip [Source:FlyBase;Acc:FBgn0038826]
Mdes000738	0.364001	1.65908	0.775633	KNC32738	Mitochondrial pyruvate carrier 1 [Lucilia cuprina]|Lucilia cuprina|Eukaryota	AAEL002860-PA	Mitochondrial pyruvate carrier	AGAP001417-PB	Brain protein 44-like protein [Source:VB Community Annotation]	FBpp0083137	Mitochondrial pyruvate carrier [Source:FlyBase;Acc:FBgn0038662]
Mdes000745	0.306071	1.4786	0.951866	XP_556379	AGAP005728-PA [Anopheles gambiae str. PEST]|Anopheles gambiae str. PEST|Eukaryota	AAEL012918-PC	puromycin-sensitive aminopeptidase	AGAP005728-PA	puromycin-sensitive aminopeptidase [Source:VB Community Annotation]	FBpp0072585	Puromycin sensitive aminopeptidase [Source:FlyBase;Acc:FBgn0261243]
Mdes000753	0.486453	1.91482	1.40687	XP_001658604	AAEL007738-PA [Aedes aegypti]|Aedes aegypti|Eukaryota	AAEL007738-PA	app binding protein	AGAP005544-PA	amyloid beta precursor protein binding protein 1 [Source:VB Community Annotation]	FBpp0075938	beta-Amyloid precursor protein binding protein 1 [Source:FlyBase;Acc:FBgn0261112]
Mdes000768	0.478209	2.00709	0.958332	XP_001846605	conserved hypothetical protein [Culex quinquefasciatus]|Culex quinquefasciatus|Eukaryota	AAEL019712-PA	NA	AGAP007110-PA	protein vein [Source:VB Community Annotation]	FBpp0289287	vein [Source:FlyBase;Acc:FBgn0003984]	MAPK signaling pathway - fly; Hippo signaling pathway - fly
Mdes000777	0.209788	1.25319	0.573406	XP_002013677	GL24263 [Drosophila persimilis]|Drosophila persimilis|Eukaryota	AAEL002140-PA	transcription initiation factor IIA (TFIIA), gamma chain	AGAP004370-PA	transcription initiation factor TFIIA small subunit [Source:VB Community Annotation]	FBpp0083912	Transcription-factor-IIA-S [Source:FlyBase;Acc:FBgn0013347]	Basal transcription factors
Mdes000782	4.80541	10.3494	8.60093	ACZ26282	secreted protein B [Mayetiola destructor]|Mayetiola destructor|Eukaryota	NA	NA	NA	NA	NA	NA
Mdes000805	0.557638	2.38419	1.3879	XP_001955696	uncharacterized protein Dana_GF18891 [Drosophila ananassae]|Drosophila ananassae|Eukaryota	AAEL012924-PB	mRpS24: mitochondrial ribosomal protein, S24, putative	AGAP004404-PB	28S ribosomal protein S24, mitochondrial [Source:VB Community Annotation]	FBpp0083962	mitochondrial ribosomal protein S24 [Source:FlyBase;Acc:FBgn0039159]
Mdes000808	0.16145	1.12629	0.676027	ETN63460	GDP-fucose transporter [Anopheles darlingi]|Anopheles darlingi|Eukaryota	AAEL007481-PA	GDP-fucose transporter, putative	AGAP002393-PA	solute carrier family 35 (GDP-fucose transporter), member C1 [Source:VB Community Annotation]	FBpp0081352	neuronally altered carbohydrate [Source:FlyBase;Acc:FBgn0265351]
Mdes000809	0.302749	1.52043	1.01659	XP_313695	AGAP004409-PA [Anopheles gambiae str. PEST]|Anopheles gambiae str. PEST|Eukaryota	AAEL007480-PA	Glutamate-cysteine ligase, regulatory-subunit, putative	AGAP004409-PA	wolfamin [Source:VB Community Annotation]	FBpp0083727	wolfram syndrome 1 [Source:FlyBase;Acc:FBgn0039003]	Protein processing in endoplasmic reticulum
Mdes000818	-2.32759	-1.84716	-2.16398	XP_001659856	AAEL009236-PA [Aedes aegypti]|Aedes aegypti|Eukaryota	AAEL015022-PA	glycoside hydrolases	AGAP006426-PA	cyanogenic beta-glucosidase [Source:VB Community Annotation]	FBpp0075080	NA
Mdes000820	0.696523	2.12919	1.56342	XP_017884458	PREDICTED: uncharacterized protein LOC108627640 [Ceratina calcarata]|Ceratina calcarata|Eukaryota	AAEL001943-PA	mRpS34: mitochondrial ribosomal protein, S34, putative	AGAP006953-PA	28S ribosomal protein S34, mitochondrial [Source:VB Community Annotation]	FBpp0075138	mitochondrial ribosomal protein S34 [Source:FlyBase;Acc:FBgn0285951]
Mdes000831	1.65751	4.23178	3.09579	XP_001851110	conserved hypothetical protein [Culex quinquefasciatus]|Culex quinquefasciatus|Eukaryota	AAEL028021-PG	NA	AGAP000385-PC	NA	FBpp0071082	lethal (1) G0193 [Source:FlyBase;Acc:FBgn0027280]
Mdes000847	0.551078	2.54529	1.52174	XP_017103504	PREDICTED: 39S ribosomal protein L37, mitochondrial [Drosophila bipectinata]|Drosophila bipectinata|Eukaryota	AAEL002783-PA	mRpL37: 39S mitochondrial ribosomal protein L37	AGAP002400-PA	39S ribosomal protein L37, mitochondrial [Source:VB Community Annotation]	FBpp0291479	mitochondrial ribosomal protein L37 [Source:FlyBase;Acc:FBgn0261380]
Mdes000848	0.320774	1.92985	0.886959	KFB38189	AGAP003462-PA-like protein [Anopheles sinensis]|Anopheles sinensis|Eukaryota	AAEL003179-PB	protein arginine n-methyltransferase 1,	AGAP003462-PA	protein arginine N-methyltransferase 1 [Source:VB Community Annotation]	FBpp0081780	Arginine methyltransferase 1 [Source:FlyBase;Acc:FBgn0037834]	FoxO signaling pathway
Mdes000865	0.328435	1.73958	1.18573	XP_011203793	PREDICTED: proteasome subunit beta type-4 [Bactrocera dorsalis]|Bactrocera dorsalis|Eukaryota	AAEL007049-PA	proteasome subunit beta type	AGAP012608-PA	20S proteasome subunit beta 7 [Source:VB Community Annotation]	FBpp0078448	Proteasome beta7 subunit [Source:FlyBase;Acc:FBgn0250746]	Proteasome
Mdes000872	0.521035	1.45719	1.0607	XP_017043442	PREDICTED: 60S ribosomal protein L18 [Drosophila ficusphila]|Drosophila ficusphila|Eukaryota	AAEL008481-PB	RpL18: 60S ribosomal protein L18	AGAP007580-PB	60S ribosomal protein L18 [Source:UniProtKB/Swiss-Prot;Acc:Q7QJM5]	FBpp0076602	Ribosomal protein L18 [Source:FlyBase;Acc:FBgn0035753]	Ribosome
Mdes000875	0.685651	2.44971	1.52187	XP_005176455	PREDICTED: Y+L amino acid transporter 2 [Musca domestica]|Musca domestica|Eukaryota	AAEL002525-PA	amino acids transporter	AGAP003425-PA	solute carrier family 7 (cationic amino acid transporter, y+ system) [Source:VB Community Annotation]	FBpp0311411	genderblind [Source:FlyBase;Acc:FBgn0039487]	mTOR signaling pathway
Mdes000878	0.405002	1.64517	1.06854	KNC30701	hypothetical protein FF38_11658 [Lucilia cuprina]|Lucilia cuprina|Eukaryota	AAEL005279-PA	methionyl-tRNA formyltransferase	AGAP000398-PA	methionyl-tRNA formyltransferase [Source:VB Community Annotation]	FBpp0085129	NA	One carbon pool by folate; Aminoacyl-tRNA biosynthesis
Mdes000879	0.423568	1.42932	0.756507	XP_015588460	PREDICTED: decaprenyl-diphosphate synthase subunit 1 [Cephus cinctus]|Cephus cinctus|Eukaryota	AAEL002287-PD	trans-prenyltransferase	AGAP000591-PA	decaprenyl-diphosphate synthase subunit 1 [Source:VB Community Annotation]	FBpp0311406	NA	Terpenoid backbone biosynthesis
Mdes000881	0.427835	2.27368	1.24399	XP_011561619	PREDICTED: 39S ribosomal protein L32, mitochondrial [Plutella xylostella]|Plutella xylostella|Eukaryota	AAEL022712-PA	NA	AGAP000759-PA	39S ribosomal protein L32, mitochondrial [Source:VB Community Annotation]	FBpp0085121	mitochondrial ribosomal protein L32 [Source:FlyBase;Acc:FBgn0039835]	Ribosome
Mdes000886	0.431072	1.15125	0.799811	XP_017086407	PREDICTED: 60S ribosomal protein L15 [Drosophila eugracilis]|Drosophila eugracilis|Eukaryota	AAEL025553-PB	NA	AGAP004919-PA	60S ribosomal protein L15 [Source:UniProtKB/Swiss-Prot;Acc:P52818]	FBpp0291015	Ribosomal protein L15 [Source:FlyBase;Acc:FBgn0028697]	Ribosome
Mdes000894	0.128971	1.42623	0.582982	KRT81553	hypothetical protein AMK59_5605 [Oryctes borbonicus]|Oryctes borbonicus|Eukaryota	AAEL000330-PA	NA	AGAP006575-PA	multifunctional methyltransferase subunit TRM112 [Source:VB Community Annotation]	FBpp0077965	NA
Mdes000895	0.59986	1.17921	0.896257	XP_004530083	PREDICTED: ubiquitin-like domain-containing CTD phosphatase 1 [Ceratitis capitata]|Ceratitis capitata|Eukaryota	AAEL003230-PA	NA	AGAP005270-PA	protein phosphatase [Source:VB Community Annotation]	FBpp0083740	Ubiquitin-like domain-containing C-terminal domain phosphatase 1 [Source:FlyBase;Acc:FBgn0027526]
Mdes000901	0.480214	1.78837	1.04217	XP_312766	AGAP003081-PA [Anopheles gambiae str. PEST]|Anopheles gambiae str. PEST|Eukaryota	AAEL002433-PA	NA	AGAP003081-PA	peroxisomal membrane protein 11C [Source:VB Community Annotation]	FBpp0083768	NA	Peroxisome
Mdes000905	0.224184	1.44973	0.854286	ETN65308	adenosine deaminase [Anopheles darlingi]|Anopheles darlingi|Eukaryota	AAEL009191-PA	adenosine deaminase	AGAP005158-PA	adenosine deaminase [Source:VB Community Annotation]	FBpp0081451	Adenosine deaminase [Source:FlyBase;Acc:FBgn0037661]	Purine metabolism; Metabolic pathways; Fanconi anemia pathway
Mdes000907	0.658665	2.27876	1.48349	XP_008545290	PREDICTED: putative glycerol kinase 5 [Microplitis demolitor]|Microplitis demolitor|Eukaryota	AAEL008472-PA	glycerol kinase	AGAP007581-PA	glycerol kinase [Source:VB Community Annotation]	FBpp0072857	NA
Mdes000926	-0.0913357	1.22564	0.276902	KYM99295	Polyadenylate-binding protein 1 [Cyphomyrmex costatus]|Cyphomyrmex costatus|Eukaryota	AAEL010318-PA	Polyadenylate-binding protein	AGAP011092-PA	Polyadenylate-binding protein [Source:UniProtKB/TrEMBL;Acc:Q7QH99]	FBpp0085917	poly(A) binding protein [Source:FlyBase;Acc:FBgn0265297]	RNA transport; mRNA surveillance pathway; RNA degradation
Mdes000932	0.99511	3.05914	2.31018	XP_001844869	conserved hypothetical protein [Culex quinquefasciatus]|Culex quinquefasciatus|Eukaryota	AAEL013163-PA	NA	AGAP006543-PA	NA	FBpp0305624	NA
Mdes000938	0.535544	1.50953	0.895842	XP_315945	AGAP005915-PA [Anopheles gambiae str. PEST]|Anopheles gambiae str. PEST|Eukaryota	AAEL011242-PA	UDP-glucose 6-dehydrogenase	AGAP006532-PA	UDPglucose 6-dehydrogenase [Source:VB Community Annotation]	FBpp0076647	sugarless [Source:FlyBase;Acc:FBgn0261445]	Pentose and glucuronate interconversions; Ascorbate and aldarate metabolism; Amino sugar and nucleotide sugar metabolism; Metabolic pathways; Biosynthesis of cofactors
Mdes000940	0.408987	1.37654	0.803341	XP_001655299	AAEL011358-PA [Aedes aegypti]|Aedes aegypti|Eukaryota	AAEL021866-PA	Putative origin recognition complex subunit 5	AGAP000978-PA	origin recognition complex subunit 5 [Source:VB Community Annotation]	FBpp0080120	Origin recognition complex subunit 5 [Source:FlyBase;Acc:FBgn0015271]
Mdes000949	0.293122	1.24628	0.7616	XP_017104704	PREDICTED: band 4.1-like protein 5 isoform X4 [Drosophila bipectinata]|Drosophila bipectinata|Eukaryota	AAEL004623-PB	band 4.1-like protein 5, putative	AGAP004136-PA	NA	FBpp0082261	yurt [Source:FlyBase;Acc:FBgn0004049]
Mdes000954	0.19432	1.58494	1.12472	XP_012055123	PREDICTED: pentatricopeptide repeat-containing protein 2, mitochondrial-like [Atta cephalotes]|Atta cephalotes|Eukaryota	AAEL014576-PA	NA	AGAP007206-PA	NA	NA	NA
Mdes000966	-0.314947	1.37244	0.268242	XP_313782	AGAP004484-PA [Anopheles gambiae str. PEST]|Anopheles gambiae str. PEST|Eukaryota	AAEL004234-PA	NA	AGAP004484-PA	CDGSH iron sulfur domain-containing protein 2 homolog [Source:VB Community Annotation]	FBpp0084774	CDGSH iron sulfur domain 2 [Source:FlyBase;Acc:FBgn0062442]
Mdes000971	-1.65081	-0.91496	-1.38028	ETN63622	down syndrome cell adhesion molecule [Anopheles darlingi]|Anopheles darlingi|Eukaryota	AAEL001076-PH	lipase	NA	NA	FBpp0308278	Down syndrome cell adhesion molecule 2 [Source:FlyBase;Acc:FBgn0265296]
Mdes000976	0.179523	1.69451	1.03512	JAN49333	putative T-box transcription factor TBX2 [Daphnia magna]|Daphnia magna|Eukaryota	AAEL004174-PA	T-box transcription factor tbx6	AGAP005896-PA	NA	FBpp0076274	Dorsocross2 [Source:FlyBase;Acc:FBgn0035956]
Mdes000985	0.273196	1.33165	0.5828	XP_016023231	uncharacterized protein Dsimw501_GD28072 [Drosophila simulans]|Drosophila simulans|Eukaryota	AAEL006725-PB	U2 small nuclear ribonucleoprotein, putative	AGAP006240-PA	splicing factor 3B subunit 2 [Source:VB Community Annotation]	FBpp0307457	Splicing factor 3b subunit 2 [Source:FlyBase;Acc:FBgn0031493]	Spliceosome
Mdes000989	-0.435342	1.10302	0.142156	XP_017022790	PREDICTED: uncharacterized protein LOC108075035 isoform X9 [Drosophila kikkawai]|Drosophila kikkawai|Eukaryota	AAEL019451-PO	NA	AGAP007562-PA	NA	FBpp0304429	NA
Mdes000990	-0.580948	1.19168	0.161211	XP_002067769	uncharacterized protein Dwil_GK12605 [Drosophila willistoni]|Drosophila willistoni|Eukaryota	AAEL019618-PB	NA	AGAP007563-PC	NA	FBpp0304928	sallimus [Source:FlyBase;Acc:FBgn0086906]
Mdes000991	-1.0104	0.938662	-0.0993161	XP_014765328	uncharacterized protein Dana_GF24939, isoform G [Drosophila ananassae]|Drosophila ananassae|Eukaryota	AAEL020452-PA	NA	AGAP007563-PA	NA	FBpp0304924	sallimus [Source:FlyBase;Acc:FBgn0086906]	RNA polymerase
Mdes000998	0.655591	1.99182	1.20077	XP_320871	AGAP011635-PA [Anopheles gambiae str. PEST]|Anopheles gambiae str. PEST|Eukaryota	AAEL022168-PA	50S ribosomal protein L35	AGAP011635-PA	39S ribosomal protein L35, mitochondrial [Source:VB Community Annotation]	FBpp0083569	mitochondrial ribosomal protein L35 [Source:FlyBase;Acc:FBgn0038923]	Ribosome
Mdes001005	0.320162	1.18234	0.575668	XP_001868919	conserved hypothetical protein [Culex quinquefasciatus]|Culex quinquefasciatus|Eukaryota	AAEL007820-PC	NA	AGAP002167-PB	protein LSM12 homolog [Source:VB Community Annotation]	FBpp0073458	LSM12 homolog [Source:FlyBase;Acc:FBgn0030364]	Circadian rhythm - fly
Mdes001006	0.893784	2.5515	1.52972	XP_011208583	PREDICTED: nuclear pore complex protein Nup133 [Bactrocera dorsalis]|Bactrocera dorsalis|Eukaryota	AAEL012489-PA	NA	AGAP003503-PA	nuclear pore complex protein Nup133 [Source:VB Community Annotation]	FBpp0083695	Nucleoporin 133kD [Source:FlyBase;Acc:FBgn0039004]	RNA transport
Mdes001013	0.0209381	1.6984	0.966433	KFB50164	AGAP012407-PA-like protein [Anopheles sinensis]|Anopheles sinensis|Eukaryota	AAEL000641-PA	protein disulfide isomerase	AGAP012407-PA	protein disulfide-isomerase A1 [Source:VB Community Annotation]	FBpp0312224	Protein disulfide isomerase [Source:FlyBase;Acc:FBgn0014002]	Protein processing in endoplasmic reticulum
Mdes001026	0.431523	1.03825	0.682455	NP_001296469	39S ribosomal protein L23, mitochondrial [Bombyx mori]|Bombyx mori|Eukaryota	NA	NA	NA	NA	NA	NA
Mdes001061	-1.39135	0.674616	-0.748836	KFB50481	AGAP007060-PA-like protein [Anopheles sinensis]|Anopheles sinensis|Eukaryota	AAEL010125-PB	LRIM17: leucine-rich immune protein (Coil-less)	AGAP007061-PA	NA	FBpp0075360	NA
Mdes001069	1.23733	3.06175	2.37706	NA	NA	NA	NA	NA	NA	NA	NA
Mdes001075	0.618648	1.90383	1.33141	XP_005178463	PREDICTED: nuclear pore complex protein Nup85 [Musca domestica]|Musca domestica|Eukaryota	AAEL012989-PA	NA	AGAP012362-PA	nuclear pore complex protein Nup85 [Source:VB Community Annotation]	FBpp0085954	Nucleoporin 75kD [Source:FlyBase;Acc:FBgn0034310]	RNA transport
Mdes001079	0.939374	2.17654	1.56506	XP_001664271	AAEL003882-PA [Aedes aegypti]|Aedes aegypti|Eukaryota	AAEL019783-PA	NA	AGAP001754-PA	nucleoprotein TPR [Source:VB Community Annotation]	FBpp0304737	Megator [Source:FlyBase;Acc:FBgn0013756]	RNA transport
Mdes001082	2.20485	6.10409	4.45065	XP_015838512	PREDICTED: LOW QUALITY PROTEIN: uncharacterized protein LOC100142107 [Tribolium castaneum]|Tribolium castaneum|Eukaryota	AAEL001584-PA	NA	AGAP007616-PA	NA	FBpp0306415	NA
Mdes001092	3.54608	7.38851	5.18902	XP_320597	AGAP011936-PA [Anopheles gambiae str. PEST]|Anopheles gambiae str. PEST|Eukaryota	AAEL003419-PA	NA	AGAP011936-PA	NA	FBpp0074721	serpentine [Source:FlyBase;Acc:FBgn0260653]
Mdes001093	2.20478	5.11631	3.48021	KXJ82583	hypothetical protein RP20_CCG011972 [Aedes albopictus]|Aedes albopictus|Eukaryota	AAEL003425-PB	NA	AGAP011937-PA	NA	FBpp0291540	vermiform [Source:FlyBase;Acc:FBgn0261341]
Mdes001095	0.391241	1.57574	1.00108	XP_001653246	AAEL008392-PA [Aedes aegypti]|Aedes aegypti|Eukaryota	AAEL008392-PA	NA	AGAP012143-PA	mTERF domain-containing protein, mitochondrial [Source:VB Community Annotation]	FBpp0077873	mitochondrial transcription termination factor 3 [Source:FlyBase;Acc:FBgn0037008]
Mdes001096	-1.88096	1.3118	-0.866769	AAY82237	defensin I [Mayetiola destructor]|Mayetiola destructor|Eukaryota	AAEL027792-PA	NA	AGAP011294-PA	defensin anti-microbial peptide [Source:VB Community Annotation]	FBpp0087518	Defensin [Source:FlyBase;Acc:FBgn0010385]	Toll and Imd signaling pathway
Mdes001099	0.55562	2.33416	1.61072	XP_001859620	conserved hypothetical protein [Culex quinquefasciatus]|Culex quinquefasciatus|Eukaryota	AAEL008862-PA	NA	AGAP004747-PA	Uncharacterized protein C05D11.1 [Source:VB Community Annotation]	FBpp0081401	Chaperonin containing TCP1 subunit 7 [Source:FlyBase;Acc:FBgn0037632]
Mdes001106	0.192386	1.50539	0.908196	XP_001661950	AAEL002644-PA [Aedes aegypti]|Aedes aegypti|Eukaryota	AAEL002644-PA	NA	AGAP003836-PA	NA	NA	NA
Mdes001128	0.0964384	1.12592	0.736106	XP_014090968	PREDICTED: U4/U6 small nuclear ribonucleoprotein Prp3 isoform X2 [Bactrocera oleae]|Bactrocera oleae|Eukaryota	AAEL011745-PA	trisn small nuclear ribonucleoprotein, putative	AGAP004745-PA	transcription elongation regulator 1 [Source:VB Community Annotation]	FBpp0306612	NA	Spliceosome
Mdes001131	0.457427	1.19926	0.935396	NA	NA	NA	NA	NA	NA	NA	NA
Mdes001135	0.36556	1.85889	1.34043	NA	NA	NA	NA	NA	NA	NA	NA
Mdes001136	2.95e-05	1.6066	0.664105	KFB49848	hypothetical protein ZHAS_00017872 [Anopheles sinensis]|Anopheles sinensis|Eukaryota	AAEL000936-PA	NA	AGAP010609-PA	DnaJ (Hsp40) homolog subfamily C [Source:VB Community Annotation]	FBpp0112106	NA
Mdes001142	0.107432	2.45112	0.911727	XP_001864746	GPI mannosyltransferase 3 [Culex quinquefasciatus]|Culex quinquefasciatus|Eukaryota	AAEL000004-PA	glycosyltransferase	AGAP003792-PA	phosphatidylinositol glycan, class B [Source:VB Community Annotation]	FBpp0073009	Phosphatidylinositol glycan anchor biosynthesis class B [Source:FlyBase;Acc:FBgn0035464]	Glycosylphosphatidylinositol (GPI)-anchor biosynthesis; Metabolic pathways
Mdes001156	0.46607	1.4566	1.10392	XP_001656011	AAEL002823-PA, partial [Aedes aegypti]|Aedes aegypti|Eukaryota	AAEL026736-PA	NA	AGAP011399-PA	protein CASC3 [Source:VB Community Annotation]	FBpp0084590	barentsz [Source:FlyBase;Acc:FBgn0045862]	RNA transport; mRNA surveillance pathway
Mdes001180	0.773029	2.34109	1.28121	XP_001651894	AAEL006315-PA [Aedes aegypti]|Aedes aegypti|Eukaryota	AAEL006315-PA	26S proteasome regulatory subunit rpn1	AGAP002481-PA	26S proteasome regulatory subunit N1 [Source:VB Community Annotation]	FBpp0074662	Regulatory particle non-ATPase 1 [Source:FlyBase;Acc:FBgn0028695]	Proteasome
Mdes001210	0.0335632	1.54503	0.840997	XP_017102250	PREDICTED: baculoviral IAP repeat-containing protein 5 [Drosophila bipectinata]|Drosophila bipectinata|Eukaryota	AAEL014251-PA	IAP5: Inhibitor of Apoptosis (IAP) containing Baculoviral IAP Repeat(s) (BIR domains).	AGAP008420-PA	inhibitor of apoptosis 5 [Source:VB Community Annotation]	FBpp0082849	Deterin [Source:FlyBase;Acc:FBgn0264291]	Apoptosis - multiple species
Mdes001219	2.63777	4.58609	3.95199	ACZ26282	secreted protein B [Mayetiola destructor]|Mayetiola destructor|Eukaryota	NA	NA	NA	NA	NA	NA
Mdes001225	0.835252	2.13257	1.67113	KNC21121	Chromatin-remodeling complex ATPase chain Iswi [Lucilia cuprina]|Lucilia cuprina|Eukaryota	AAEL003968-PA	helicase	AGAP010700-PA	SWI/SNF-related matrix-associated actin-dependent regulator of chromatin [Source:VB Community Annotation]	FBpp0086956	Imitation SWI [Source:FlyBase;Acc:FBgn0011604]
Mdes001241	0.351558	1.97848	0.921401	KFB51802	AGAP010718-PA-like protein [Anopheles sinensis]|Anopheles sinensis|Eukaryota	AAEL013236-PA	proteasome subunit beta type 5,8	AGAP010718-PA	20S proteasome subunit beta 5 [Source:VB Community Annotation]	FBpp0087319	Proteasome beta5 subunit [Source:FlyBase;Acc:FBgn0029134]	Proteasome
Mdes001242	0.413526	2.00708	0.936907	XP_013175387	PREDICTED: inosine-5'-monophosphate dehydrogenase [Papilio xuthus]|Papilio xuthus|Eukaryota	AAEL009273-PA	inosine-5-monophosphate dehydrogenase	AGAP011133-PA	Inosine-5'-monophosphate dehydrogenase [Source:VB Community Annotation]	FBpp0071424	raspberry [Source:FlyBase;Acc:FBgn0003204]	Purine metabolism; Drug metabolism - other enzymes; Metabolic pathways
Mdes001246	-2.01382	-0.108112	-1.39577	XP_015834012	PREDICTED: twitchin isoform X24 [Tribolium castaneum]|Tribolium castaneum|Eukaryota	AAEL002565-PE	titin	AGAP001633-PA	NA	FBpp0306553	bent [Source:FlyBase;Acc:FBgn0005666]
Mdes001250	-0.430354	1.22651	0.0297349	NA	NA	NA	NA	NA	NA	NA	NA
Mdes001257	-2.32202	-1.90134	-2.1799	NA	NA	NA	NA	NA	NA	NA	NA
Mdes001280	-0.446399	1.10137	0.0676421	XP_001842863	snrnp sm protein [Culex quinquefasciatus]|Culex quinquefasciatus|Eukaryota	AAEL009671-PA	snrnp sm protein	AGAP013519-PA	U6 snRNA-associated Sm-like protein LSm3 [Source:VB Community Annotation]	FBpp0083893	Like Sm 3 [Source:FlyBase;Acc:FBgn0051184]	RNA degradation; Spliceosome
Mdes001286	-0.166111	1.41564	0.591211	XP_001844377	monocarboxylate transporter [Culex quinquefasciatus]|Culex quinquefasciatus|Eukaryota	AAEL000471-PA	Monocarboxylate transporter	AGAP003205-PA	NA	FBpp0086663	NA
Mdes001288	-0.874061	1.46035	0.349452	KXJ76845	hypothetical protein RP20_CCG008690 [Aedes albopictus]|Aedes albopictus|Eukaryota	AAEL003611-PB	stearoyl-coa desaturase	AGAP003050-PA	stearoyl-CoA desaturase (delta-9 desaturase) [Source:VB Community Annotation]	FBpp0084938	NA	Biosynthesis of unsaturated fatty acids; Metabolic pathways; Fatty acid metabolism
Mdes001289	0.669195	2.2057	1.26768	KFB37759	AGAP011689-PA-like protein [Anopheles sinensis]|Anopheles sinensis|Eukaryota	AAEL006016-PA	NA	AGAP011689-PA	NA	FBpp0311873	Mitoguardin [Source:FlyBase;Acc:FBgn0030037]
Mdes001298	0.527546	1.46705	1.12414	AAF74738	putative trypsin precursor AiA1, partial [Agrotis ipsilon]|Agrotis ipsilon|Eukaryota	AAEL019767-PB	NA	AGAP013442-PA	CLIP-domain serine protease [Source:VB Community Annotation]	FBpp0308322	Serine protease 7 [Source:FlyBase;Acc:FBgn0037515]
Mdes001328	0.392014	1.32818	0.935662	XP_005185760	PREDICTED: cleavage and polyadenylation specificity factor subunit 5 [Musca domestica]|Musca domestica|Eukaryota	AAEL001371-PA	pre-mRNA cleavage factor im, 25kD subunit	AGAP007242-PA	cleavage and polyadenylation specificity factor subunit 5 [Source:VB Community Annotation]	FBpp0110163	NA	mRNA surveillance pathway
Mdes001332	0.866302	1.57246	1.1445	KXJ68192	hypothetical protein RP20_CCG005156 [Aedes albopictus]|Aedes albopictus|Eukaryota	AAEL022213-PA	NA	AGAP002061-PA	26S proteasome regulatory subunit N7 [Source:VB Community Annotation]	FBpp0083687	Regulatory particle non-ATPase 7 [Source:FlyBase;Acc:FBgn0028688]	Proteasome
Mdes001337	0.343562	1.10158	0.667057	XP_013102475	PREDICTED: THO complex subunit 1 [Stomoxys calcitrans]|Stomoxys calcitrans|Eukaryota	AAEL002563-PA	nuclear matrix protein	AGAP004070-PA	THO complex subunit 1 [Source:VB Community Annotation]	FBpp0078316	NA	RNA transport; Spliceosome
Mdes001351	-1.14055	0.305557	-0.427118	XP_001849971	conserved hypothetical protein [Culex quinquefasciatus]|Culex quinquefasciatus|Eukaryota	AAEL012536-PD	NA	AGAP006339-PA	NA	FBpp0300168	javelin [Source:FlyBase;Acc:FBgn0263973]
Mdes001352	0.259836	1.47181	0.633674	KFB50652	AGAP006330-PA-like protein [Anopheles sinensis]|Anopheles sinensis|Eukaryota	AAEL013565-PF	NA	AGAP006330-PA	Ccdc109a [Source:VB Community Annotation]	FBpp0076679	Mitochondrial calcium uniporter [Source:FlyBase;Acc:FBgn0042185]
Mdes001354	0.534692	1.43981	1.0172	XP_005177126	PREDICTED: 60S ribosomal protein L23 [Musca domestica]|Musca domestica|Eukaryota	AAEL015006-PB	RpL23: 60S ribosomal protein L23 (L17A)(AeRpL17A)	AGAP010252-PA	60S ribosomal protein L23 [Source:VB Community Annotation]	FBpp0071808	Ribosomal protein L23 [Source:FlyBase;Acc:FBgn0010078]	Ribosome
Mdes001361	0.440419	1.37768	1.06833	XP_001649479	AAEL014747-PA [Aedes aegypti]|Aedes aegypti|Eukaryota	AAEL022505-PA	NA	AGAP002880-PA	COP9 signalosome complex subunit 5 [Source:VB Community Annotation]	FBpp0082743	COP9 signalosome subunit 5 [Source:FlyBase;Acc:FBgn0027053]
Mdes001362	0.517264	1.71315	1.23929	KNC32126	hypothetical protein FF38_08205 [Lucilia cuprina]|Lucilia cuprina|Eukaryota	AAEL008095-PB	NA	AGAP010271-PA	NA	FBpp0085924	NA
Mdes001391	1.08561	3.12672	1.75428	XP_013097252	PREDICTED: DNA replication licensing factor Mcm2 [Stomoxys calcitrans]|Stomoxys calcitrans|Eukaryota	AAEL007007-PA	DNA replication licensing factor MCM2	AGAP004275-PA	DNA replication licensing factor MCM2 [Source:VB Community Annotation]	FBpp0081317	Minichromosome maintenance 2 [Source:FlyBase;Acc:FBgn0014861]	DNA replication
Mdes001403	0.06947	1.33462	0.783011	ETN63472	UDP-N-acetyl glucosamine transferase subunit alg13 [Anopheles darlingi]|Anopheles darlingi|Eukaryota	AAEL013240-PB	NA	AGAP003697-PA	beta-1,4-N-acetylglucosaminyltransferase [Source:VB Community Annotation]	FBpp0084782	NA	N-Glycan biosynthesis; Various types of N-glycan biosynthesis; Metabolic pathways
Mdes001406	-2.52801	-0.513792	-1.36714	XP_017090105	PREDICTED: probable chitinase 2 [Drosophila bipectinata]|Drosophila bipectinata|Eukaryota	AAEL012370-PD	Brain chitinase and chia	AGAP005634-PA	chitinase [Source:VB Community Annotation]	FBpp0297108	Chitinase 2 [Source:FlyBase;Acc:FBgn0022702]	Amino sugar and nucleotide sugar metabolism; Metabolic pathways
Mdes001409	0.0898891	1.64671	0.823064	XP_002074104	uncharacterized protein Dwil_GK12794 [Drosophila willistoni]|Drosophila willistoni|Eukaryota	AAEL008291-PA	NA	AGAP005462-PA	NA	FBpp0076804	Thioredoxin-like [Source:FlyBase;Acc:FBgn0035631]
Mdes001421	-0.041338	1.98461	0.926547	XP_001848519	conserved hypothetical protein [Culex quinquefasciatus]|Culex quinquefasciatus|Eukaryota	AAEL012511-PB	NA	AGAP005935-PA	NA	FBpp0075098	NA
Mdes001422	0.250587	1.91854	0.854839	XP_017135025	PREDICTED: eukaryotic translation initiation factor 3 subunit L [Drosophila miranda]|Drosophila miranda|Eukaryota	AAEL014715-PB	Eukaryotic translation initiation factor 3 subunit L (eIF3l)	AGAP006130-PA	Eukaryotic translation initiation factor 3 subunit L [Source:UniProtKB/Swiss-Prot;Acc:Q7Q5Y8]	FBpp0075754	eukaryotic translation initiation factor 3 subunit l [Source:FlyBase;Acc:FBgn0036258]
Mdes001423	-0.00717969	1.14276	0.669633	KXJ83308	hypothetical protein RP20_CCG007314 [Aedes albopictus]|Aedes albopictus|Eukaryota	AAEL015335-PB	NA	AGAP006131-PA	NA	FBpp0076881	Fat storage inducing transmembrane protein [Source:FlyBase;Acc:FBgn0035586]
Mdes001426	0.591202	1.43479	1.15036	XP_005183880	PREDICTED: 40S ribosomal protein S17 [Musca domestica]|Musca domestica|Eukaryota	AAEL025999-PA	40S ribosomal protein S17	AGAP004887-PA	40S ribosomal protein S17 [Source:UniProtKB/Swiss-Prot;Acc:Q9U9L1]	FBpp0076207	Ribosomal protein S17 [Source:FlyBase;Acc:FBgn0005533]	Ribosome
Mdes001429	-2.54861	-1.50592	-2.06533	CDJ80843	Proteinase inhibitor I2 domain containing protein [Haemonchus contortus]|Haemonchus contortus|Eukaryota	AAEL019468-PC	NA	AGAP009766-PA	NA	FBpp0077236	NA
Mdes001435	0.308956	1.57584	0.704718	ETN57801	hypothetical protein AND_010625 [Anopheles darlingi]|Anopheles darlingi|Eukaryota	AAEL019986-PB	NA	AGAP005162-PB	dystroglycan 1 [Source:VB Community Annotation]	FBpp0086396	Dystroglycan [Source:FlyBase;Acc:FBgn0034072]	ECM-receptor interaction
Mdes001438	0.139129	1.14473	0.623505	XP_014603622	PREDICTED: ras-like GTP-binding protein Rho1 isoform X2 [Polistes canadensis]|Polistes canadensis|Eukaryota	AAEL013139-PI	GTPase_rho	AGAP005160-PB	Ras homolog gene family, member A [Source:VB Community Annotation]	FBpp0086355	NA	Endocytosis; mTOR signaling pathway; Wnt signaling pathway; TGF-beta signaling pathway
Mdes001451	0.160696	1.22518	0.872146	XP_005187114	PREDICTED: RAB6-interacting golgin [Musca domestica]|Musca domestica|Eukaryota	AAEL011765-PA	NA	AGAP004931-PA	NA	FBpp0074991	NA
Mdes001453	0.52639	2.42415	1.5124	AIZ03431	spermine synthase [Mayetiola destructor]|Mayetiola destructor|Eukaryota	AAEL001378-PB	spermine synthase	AGAP005325-PA	spermine synthase [Source:VB Community Annotation]	FBpp0075741	NA	Cysteine and methionine metabolism; Arginine and proline metabolism; Glutathione metabolism; Metabolic pathways
Mdes001459	-0.11711	1.27502	0.436202	ETN59459	u6 snRNA-associated Sm-like protein LSm2 [Anopheles darlingi]|Anopheles darlingi|Eukaryota	AAEL001363-PA	small nuclear ribonucleoprotein Sm D1, putative	AGAP005136-PA	U6 snRNA-associated Sm-like protein LSm2 [Source:VB Community Annotation]	FBpp0075686	NA	RNA degradation; Spliceosome
Mdes001475	1.52738	3.59138	2.68981	XP_001866570	ubiquitin carboxyl-terminal hydrolase [Culex quinquefasciatus]|Culex quinquefasciatus|Eukaryota	AAEL013052-PA	ubiquitin carboxyl-terminal hydrolase isozyme L3	AGAP012113-PA	ubiquitin carboxyl-terminal hydrolase L3 [Source:VB Community Annotation]	FBpp0077516	Ubiquitin carboxy-terminal hydrolase [Source:FlyBase;Acc:FBgn0010288]
Mdes001476	1.43377	2.94668	1.84597	NA	NA	AAEL021258-PA	NA	NA	NA	FBpp0303525	NA
Mdes001477	0.26109	1.46487	0.988805	ODM91986	40S ribosomal protein S2 [Orchesella cincta]|Orchesella cincta|Eukaryota	AAEL010168-PA	RpS2: 40S ribosomal protein S2	AGAP003768-PB	40S ribosomal protein S2 [Source:VB Community Annotation]	FBpp0303531	Ribosomal protein S2 [Source:FlyBase;Acc:FBgn0004867]	Ribosome
Mdes001490	-1.32184	-0.660461	-1.11765	NA	NA	NA	NA	NA	NA	NA	NA
Mdes001501	0.202984	1.80938	1.17961	AHB50492	aconitase [Mayetiola destructor]|Mayetiola destructor|Eukaryota	AAEL008216-PA	aconitase	AGAP007258-PA	aconitate hydratase 1 / homoaconitase [Source:VB Community Annotation]	FBpp0081736	Iron regulatory protein 1B [Source:FlyBase;Acc:FBgn0024957]	Citrate cycle (TCA cycle); Glyoxylate and dicarboxylate metabolism; Metabolic pathways; Carbon metabolism; 2-Oxocarboxylic acid metabolism; Biosynthesis of amino acids
Mdes001506	0.320218	3.34373	2.32742	KXJ70301	hypothetical protein RP20_CCG024159 [Aedes albopictus]|Aedes albopictus|Eukaryota	AAEL011263-PA	phosphatidylethanolamine-binding protein	AGAP002049-PA	phosphatidylethanolamine binding protein 1 [Source:VB Community Annotation]	FBpp0081208	NA
Mdes001507	-1.58628	0.333717	-0.753921	XP_008186946	PREDICTED: phosphatidylethanolamine-binding protein-like isoform X1 [Acyrthosiphon pisum]|Acyrthosiphon pisum|Eukaryota	AAEL011263-PA	phosphatidylethanolamine-binding protein	AGAP002049-PA	phosphatidylethanolamine binding protein 1 [Source:VB Community Annotation]	FBpp0081208	NA
Mdes001508	0.512359	2.1707	1.31449	XP_001654091	AAEL009898-PA [Aedes aegypti]|Aedes aegypti|Eukaryota	AAEL009898-PA	Prosalpha1: 26S proteasome alpha 1 subunit	AGAP003935-PA	26S proteasome alpha 1 subunit [Source:VB Community Annotation]	FBpp0087968	NA	Proteasome
Mdes001514	-0.150944	1.03938	0.312236	ACH56831	signal recognition particle, partial [Simulium vittatum]|Simulium vittatum|Eukaryota	AAEL004914-PA	NA	AGAP006895-PA	signal recognition particle subunit SRP19 [Source:VB Community Annotation]	FBpp0076589	Signal recognition particle protein 19 [Source:FlyBase;Acc:FBgn0015298]	Protein export
Mdes001515	0.161768	2.95306	1.37403	XP_002007048	uncharacterized protein Dmoj_GI12722, isoform D [Drosophila mojavensis]|Drosophila mojavensis|Eukaryota	AAEL004897-PE	brain chitinase and chia	AGAP006898-PA	chitinase [Source:VB Community Annotation]	FBpp0072985	Chitinase 7 [Source:FlyBase;Acc:FBgn0035398]	Amino sugar and nucleotide sugar metabolism; Metabolic pathways
Mdes001568	-2.17365	-1.67991	-1.91768	XP_565286	AGAP006908-PA [Anopheles gambiae str. PEST]|Anopheles gambiae str. PEST|Eukaryota	AAEL005674-PE	NA	AGAP006908-PA	NA	FBpp0074951	NA	Wnt signaling pathway
Mdes001599	-1.40441	0.886423	-0.58279	KFB35580	AGAP005600-PA-like protein [Anopheles sinensis]|Anopheles sinensis|Eukaryota	AAEL001257-PA	sugar transporter	AGAP005600-PA	sugar transporter ERD6-like 6 [Source:VB Community Annotation]	FBpp0072148	NA
Mdes001608	0.173752	1.15739	0.471409	XP_014261656	PREDICTED: NEDD8-conjugating enzyme Ubc12 isoform X1 [Cimex lectularius]|Cimex lectularius|Eukaryota	AAEL009026-PF	ubiquitin-conjugating enzyme m	AGAP005916-PA	ubiquitin-conjugating enzyme E2 M [Source:VB Community Annotation]	FBpp0076445	Ubiquitin conjugating enzyme E2M [Source:FlyBase;Acc:FBgn0035853]	Ubiquitin mediated proteolysis
Mdes001616	0.212333	1.1428	0.703461	XP_001841948	pre-mRNA cleavage complex II protein Clp1 [Culex quinquefasciatus]|Culex quinquefasciatus|Eukaryota	AAEL009302-PA	Protein CLP1 homolog	AGAP007701-PA	Protein CLP1 homolog [Source:UniProtKB/Swiss-Prot;Acc:Q7QJW7]	FBpp0086820	crowded by cid [Source:FlyBase;Acc:FBgn0033842]	mRNA surveillance pathway
Mdes001617	0.909656	2.60428	1.49261	KOC60743	Tubulin alpha-1 chain, partial [Habropoda laboriosa]|Habropoda laboriosa|Eukaryota	AAEL013229-PA	Tubulin alpha chain	AGAP001219-PA	tubulin alpha-4A chain [Source:VB Community Annotation]	FBpp0081153	alpha-Tubulin at 84B [Source:FlyBase;Acc:FBgn0003884]	Phagosome
Mdes001626	0.733974	5.00573	2.23225	NA	NA	NA	NA	NA	NA	NA	NA
Mdes001634	-1.43644	0.112399	-0.663635	XP_001655800	AAEL011973-PA [Aedes aegypti]|Aedes aegypti|Eukaryota	AAEL011973-PA	fumarylacetoacetate hydrolase	AGAP005865-PA	fumarylacetoacetase [Source:VB Community Annotation]	FBpp0073134	Fumarylacetoacetase [Source:FlyBase;Acc:FBgn0016013]	Tyrosine metabolism; Metabolic pathways
Mdes001639	1.34644	1.93838	1.52675	XP_001657228	AAEL003772-PA [Aedes aegypti]|Aedes aegypti|Eukaryota	AAEL003772-PB	NA	AGAP013281-PA	NA	FBpp0084066	NA
Mdes001648	0.0789464	1.61538	0.688596	KNC30737	Ferrochelatase, mitochondrial [Lucilia cuprina]|Lucilia cuprina|Eukaryota	AAEL024350-PA	NA	AGAP003719-PA	Ferrochelatase [Source:UniProtKB/TrEMBL;Acc:Q7QG25]	FBpp0085208	Ferrochelatase [Source:FlyBase;Acc:FBgn0266268]	Porphyrin and chlorophyll metabolism; Metabolic pathways; Biosynthesis of cofactors
Mdes001661	0.585352	1.18625	0.910132	XP_001850329	conserved hypothetical protein [Culex quinquefasciatus]|Culex quinquefasciatus|Eukaryota	AAEL006888-PB	NA	AGAP007645-PA	NA	FBpp0085795	NA
Mdes001693	0.468481	2.0356	1.00141	XP_005188703	PREDICTED: DNA-directed RNA polymerases I, II, and III subunit RPABC2 [Musca domestica]|Musca domestica|Eukaryota	AAEL003552-PA	DNA-directed RNA polymerase subunit rpb6	AGAP005873-PA	DNA-directed RNA polymerases I, II, and III subunit RPABC2 [Source:VB Community Annotation]	FBpp0078433	RNA polymerase II 18kD subunit [Source:FlyBase;Acc:FBgn0003275]	RNA polymerase
Mdes001698	0.523762	1.07105	0.704568	XP_308323	AGAP007556-PA [Anopheles gambiae str. PEST]|Anopheles gambiae str. PEST|Eukaryota	AAEL018703-PB	NA	AGAP007556-PA	NA	FBpp0297861	NA
Mdes001700	0.404895	1.25963	0.748273	XP_316268	AGAP006205-PA [Anopheles gambiae str. PEST]|Anopheles gambiae str. PEST|Eukaryota	AAEL000081-PB	peroxisome assembly factor-2 (peroxisomal-type ATPase 1)	AGAP006205-PA	ribosome biogenesis ATPase [Source:VB Community Annotation]	FBpp0304234	smallminded [Source:FlyBase;Acc:FBgn0016983]	Ribosome biogenesis in eukaryotes
Mdes001702	0.175925	1.10514	0.478775	XP_001845768	three prime repair exonuclease 1 [Culex quinquefasciatus]|Culex quinquefasciatus|Eukaryota	AAEL000049-PA	three prime repair exonuclease 1, putative	AGAP006662-PA	NA	FBpp0077327	NA
Mdes001718	0.48685	1.29689	0.93306	KNC30747	26S proteasome non-ATPase regulatory subunit 1 [Lucilia cuprina]|Lucilia cuprina|Eukaryota	AAEL002906-PA	26S proteasome regulatory subunit rpn2	AGAP001745-PA	26S proteasome regulatory subunit RPN2 [Source:VB Community Annotation]	FBpp0306599	Regulatory particle non-ATPase 2 [Source:FlyBase;Acc:FBgn0028692]	Proteasome
Mdes001733	0.516364	1.41235	0.810838	KNC28123	hypothetical protein FF38_04378 [Lucilia cuprina]|Lucilia cuprina|Eukaryota	AAEL006135-PA	Cbp20: Nuclear cap-binding protein subunit 2 (20 kDa nuclear cap-binding protein)(NCBP 20 kDa subunit)(CBP20)	AGAP002547-PA	Nuclear cap-binding protein subunit 2 [Source:UniProtKB/Swiss-Prot;Acc:Q7QCB6]	FBpp0082973	cap binding protein 20 [Source:FlyBase;Acc:FBgn0022943]	RNA transport; mRNA surveillance pathway; Spliceosome
Mdes001740	0.673859	1.6257	1.07447	XP_001863425	prefoldin subunit 3 [Culex quinquefasciatus]|Culex quinquefasciatus|Eukaryota	AAEL004427-PA	Prefoldin subunit 3	AGAP011165-PA	prefoldin [Source:VB Community Annotation]	FBpp0081882	merry-go-round [Source:FlyBase;Acc:FBgn0264694]
Mdes001750	-0.387535	1.62674	0.488082	XP_005181002	PREDICTED: small nuclear ribonucleoprotein F [Musca domestica]|Musca domestica|Eukaryota	AAEL024070-PA	Putative small nuclear ribonucleoprotein snrnp smf	AGAP002658-PA	small nuclear ribonucleoprotein polypeptide F [Source:VB Community Annotation]	FBpp0087118	Small ribonucleoprotein particle protein SmF [Source:FlyBase;Acc:FBgn0000426]	Spliceosome
Mdes001760	2.17693	4.58819	3.27257	XP_001662200	AAEL002718-PA, partial [Aedes aegypti]|Aedes aegypti|Eukaryota	AAEL002718-PF	chitin synthase	AGAP001748-PA	chitin synthase [Source:VB Community Annotation]	FBpp0078442	krotzkopf verkehrt [Source:FlyBase;Acc:FBgn0001311]	Amino sugar and nucleotide sugar metabolism; Metabolic pathways
Mdes001765	-2.00342	-1.43232	-1.65553	XP_011188167	PREDICTED: uncharacterized protein LOC105215755 [Bactrocera cucurbitae]|Bactrocera cucurbitae|Eukaryota	AAEL003570-PB	NA	AGAP003573-PA	NA	NA	NA
Mdes001785	1.76322	2.84021	2.15292	XP_004537107	PREDICTED: protein unc-45 homolog B [Ceratitis capitata]|Ceratitis capitata|Eukaryota	AAEL019995-PB	Putative translocase of outer membrane 34	AGAP003727-PA	Protein unc-45 homolog B [Source:VB Community Annotation]	FBpp0312575	uncoordinated 45 [Source:FlyBase;Acc:FBgn0010812]
Mdes001809	0.705779	1.61196	1.0481	KNC24575	putative 39S ribosomal protein L49, mitochondrial [Lucilia cuprina]|Lucilia cuprina|Eukaryota	AAEL000467-PA	mRpL49: mitochondrial ribosomal protein, L49, putative	AGAP002713-PA	39S ribosomal protein L49, mitochondrial [Source:VB Community Annotation]	FBpp0309878	mitochondrial ribosomal protein L49 [Source:FlyBase;Acc:FBgn0030433]
Mdes001822	0.70824	1.80999	1.36948	XP_012795278	Lon protease-like protein, mitochondrial [Schistosoma haematobium]|Schistosoma haematobium|Eukaryota	AAEL006474-PA	ATP-dependent Lon protease, putative	AGAP010451-PA	Lon-like ATP-dependent protease [Source:VB Community Annotation]	FBpp0271918	Lon protease [Source:FlyBase;Acc:FBgn0036892]
Mdes001828	0.547275	1.47726	1.14172	XP_001955946	uncharacterized protein Dana_GF24954, isoform B [Drosophila ananassae]|Drosophila ananassae|Eukaryota	AAEL009377-PA	rap1 and	AGAP001874-PC	Ras-related protein Rap-1A [Source:VB Community Annotation]	FBpp0304917	Rap1 GTPase [Source:FlyBase;Acc:FBgn0004636]
Mdes001831	0.448916	2.22483	1.22766	KNC31833	Proteasome subunit alpha type-2 [Lucilia cuprina]|Lucilia cuprina|Eukaryota	AAEL006061-PA	Prosalpha2: 26S proteasome alpha 2 subunit	AGAP001995-PA	26S proteasome alpha 2 subunit [Source:VB Community Annotation]	FBpp0082062	Proteasome alpha2 subunit [Source:FlyBase;Acc:FBgn0086134]	Proteasome
Mdes001835	-1.37466	-0.541003	-1.08241	ETN61137	hypothetical protein AND_007214 [Anopheles darlingi]|Anopheles darlingi|Eukaryota	AAEL013184-PF	NA	AGAP002224-PA	open rectifier potassium channel protein 1 [Source:VB Community Annotation]	FBpp0312045	Open rectifier K[+] channel 1 [Source:FlyBase;Acc:FBgn0017561]
Mdes001844	1.02227	1.96793	1.31937	XP_001859032	importin beta-3 [Culex quinquefasciatus]|Culex quinquefasciatus|Eukaryota	AAEL010159-PA	importin beta-3	AGAP003769-PA	importin beta-3 [Source:VB Community Annotation]	FBpp0307568	Karyopherin beta 3 [Source:FlyBase;Acc:FBgn0087013]
Mdes001856	0.338116	1.98943	1.21572	XP_017786957	PREDICTED: neugrin [Nicrophorus vespilloides]|Nicrophorus vespilloides|Eukaryota	AAEL003649-PA	NA	AGAP001334-PA	NA	FBpp0084214	NA
Mdes001865	1.55017	4.99965	3.00689	KFB45943	AGAP010398-PA-like protein [Anopheles sinensis]|Anopheles sinensis|Eukaryota	AAEL000834-PB	dimethylaniline monooxygenase	AGAP010399-PA	Flavin-containing monooxygenase FMO GS-OX-like 1 [Source:VB Community Annotation]	FBpp0072059	Flavin-containing monooxygenase 1 [Source:FlyBase;Acc:FBgn0034943]
Mdes001872	-1.97002	-1.39086	-1.79411	NA	NA	NA	NA	NA	NA	NA	NA
Mdes001887	-1.75593	-0.563424	-1.41607	NA	NA	NA	NA	NA	NA	NA	NA
Mdes001892	4.96333	10.7028	8.9087	XP_009087655	PREDICTED: protein phosphatase 1L [Serinus canaria]|Serinus canaria|Eukaryota	AAEL004709-PB	protein phosphatase type 2c	AGAP008536-PA	NA	FBpp0303677	NA
Mdes001910	0.414749	1.33595	0.671546	KNC31393	hypothetical protein FF38_07222 [Lucilia cuprina]|Lucilia cuprina|Eukaryota	AAEL005476-PE	NA	AGAP010676-PA	NA	FBpp0310014	Nostrin [Source:FlyBase;Acc:FBgn0259734]
Mdes001932	0.277846	1.51328	0.940422	KNC24666	hypothetical protein FF38_13565 [Lucilia cuprina]|Lucilia cuprina|Eukaryota	AAEL008133-PB	GTP-binding protein hflx	AGAP003969-PA	GTP-binding protein 6 [Source:VB Community Annotation]	FBpp0309866	NA
Mdes001938	0.566811	1.24298	0.971588	XP_001651356	AAEL005719-PA [Aedes aegypti]|Aedes aegypti|Eukaryota	AAEL005719-PA	cleavage stimulation factor	AGAP003019-PA	cleavage stimulation factor subunit 3 [Source:VB Community Annotation]	FBpp0297503	suppressor of forked [Source:FlyBase;Acc:FBgn0003559]	mRNA surveillance pathway
Mdes001946	2.02336	3.63056	3.04598	NA	NA	NA	NA	NA	NA	NA	NA
Mdes001980	-0.148371	1.2289	0.691919	XP_004536401	PREDICTED: AP-3 complex subunit beta-2 [Ceratitis capitata]|Ceratitis capitata|Eukaryota	AAEL009029-PA	ALDH9029: aldehyde dehydrogenase	AGAP003652-PB	aldehyde dehydrogenase (NAD+) [Source:VB Community Annotation]	FBpp0304847	Aldehyde dehydrogenase [Source:FlyBase;Acc:FBgn0012036]	Glycolysis / Gluconeogenesis; Ascorbate and aldarate metabolism; Fatty acid degradation; Valine, leucine and isoleucine degradation; Lysine degradation; Arginine and proline metabolism; Histidine metabolism; Tryptophan metabolism; beta-Alanine metabolism; Glycerolipid metabolism; Pyruvate metabolism; Pantothenate and CoA biosynthesis; Insect hormone biosynthesis; Metabolic pathways; Biosynthesis …
Mdes001983	0.488336	1.81322	1.11527	XP_011200798	PREDICTED: THUMP domain-containing protein 1 homolog [Bactrocera dorsalis]|Bactrocera dorsalis|Eukaryota	AAEL002719-PA	NA	AGAP007705-PA	tRNA acetyltransferase TAN1 [Source:VB Community Annotation]	FBpp0073196	NA
Mdes001988	0.330442	1.80446	1.29016	XP_002138247	uncharacterized protein Dpse_GA24503 [Drosophila pseudoobscura pseudoobscura]|Drosophila pseudoobscura pseudoobscura|Eukaryota	AAEL002362-PA	NA	AGAP006719-PA	NA	FBpp0090944	NA
Mdes001989	1.48225	4.39062	2.40657	NA	NA	NA	NA	NA	NA	NA	NA
Mdes001992	-0.0537278	1.44	0.490737	XP_005185611	PREDICTED: uncharacterized protein LOC101900391 [Musca domestica]|Musca domestica|Eukaryota	NA	NA	NA	NA	FBpp0293845	polychaetoid [Source:FlyBase;Acc:FBgn0262614]
Mdes001997	0.41522	2.22928	1.09834	XP_005182786	PREDICTED: proteasome subunit beta type-3 [Musca domestica]|Musca domestica|Eukaryota	AAEL006174-PA	Proteasome subunit beta type	AGAP001697-PB	20S proteasome subunit beta 3 [Source:VB Community Annotation]	FBpp0081488	Proteasome beta3 subunit [Source:FlyBase;Acc:FBgn0026380]	Proteasome
Mdes002002	1.1293	3.39	2.17597	XP_001649141	AAEL004434-PA [Aedes aegypti]|Aedes aegypti|Eukaryota	AAEL004434-PA	transketolase	AGAP011161-PA	transketolase [Source:VB Community Annotation]	FBpp0081371	NA	Pentose phosphate pathway; Metabolic pathways; Carbon metabolism; Biosynthesis of amino acids
Mdes002004	-0.204272	1.46883	0.472028	XP_006071533	PREDICTED: 60S ribosomal protein L39-like [Bubalus bubalis]|Bubalus bubalis|Eukaryota	AAEL020290-PA	60S ribosomal protein L39	AGAP011802-PA	60S ribosomal protein L39 [Source:VB Community Annotation]	FBpp0072094	Ribosomal protein L39 [Source:FlyBase;Acc:FBgn0023170]	Ribosome
Mdes002005	0.91954	2.71694	1.71225	KNC21532	hypothetical protein FF38_05362 [Lucilia cuprina]|Lucilia cuprina|Eukaryota	AAEL004441-PB	importin 9 (imp9) (ran-binding protein 9)	AGAP011156-PA	importin 9 [Source:VB Community Annotation]	FBpp0312218	NA
Mdes002008	0.442101	2.78092	1.24232	EDX13134	GD20527 [Drosophila simulans]|Drosophila simulans|Eukaryota	AAEL014153-PA	NA	AGAP010871-PA	peptidyl-tRNA hydrolase, PTH2 family [Source:VB Community Annotation]	FBpp0307782	NA
Mdes002024	0.848902	1.85435	1.3218	AAY55388	IP04209p, partial [Drosophila melanogaster]|Drosophila melanogaster|Eukaryota	AAEL002999-PC	GTPase_rho	AGAP003931-PA	NA	FBpp0309769	NA
Mdes002042	-1.21151	-0.22453	-0.790244	KFB35891	AGAP002235-PA-like protein [Anopheles sinensis]|Anopheles sinensis|Eukaryota	AAEL010221-PA	GATA transcription factor (GATAd)	AGAP002235-PA	GATA-binding protein 4/5/6 [Source:VB Community Annotation]	FBpp0082674	pannier [Source:FlyBase;Acc:FBgn0003117]
Mdes002052	-1.316	0.624311	-0.104992	XP_001652651	AAEL007283-PA [Aedes aegypti]|Aedes aegypti|Eukaryota	AAEL007283-PC	acetyl-coa synthetase	AGAP001473-PA	propionyl-CoA synthetase [Source:VB Community Annotation]	FBpp0083990	NA	Propanoate metabolism; Metabolic pathways
Mdes002053	0.231713	1.77905	0.768754	XP_017047151	PREDICTED: exosome complex exonuclease RRP44 [Drosophila ficusphila]|Drosophila ficusphila|Eukaryota	AAEL011693-PA	mitotic control protein dis3	AGAP005191-PA	exosome complex exonuclease DIS3/RRP44 [Source:VB Community Annotation]	FBpp0306666	NA	RNA degradation
Mdes002057	-0.000434221	1.26695	0.429065	XP_001957657	uncharacterized protein Dana_GF10520 [Drosophila ananassae]|Drosophila ananassae|Eukaryota	AAEL008700-PA	NA	AGAP004011-PA	survival motor neuron protein [Source:VB Community Annotation]	FBpp0302954	survival motor neuron [Source:FlyBase;Acc:FBgn0036641]	RNA transport
Mdes002070	0.623973	2.66965	1.38396	XP_001868084	conserved hypothetical protein [Culex quinquefasciatus]|Culex quinquefasciatus|Eukaryota	AAEL008044-PA	NA	AGAP002917-PA	39S ribosomal protein L34, mitochondrial [Source:VB Community Annotation]	FBpp0110310	mitochondrial ribosomal protein L34 [Source:FlyBase;Acc:FBgn0083983]	Ribosome
Mdes002072	1.75886	3.6902	2.48531	XP_318461	AGAP004002-PA [Anopheles gambiae str. PEST]|Anopheles gambiae str. PEST|Eukaryota	AAEL011584-PA	chaperonin-60kD, ch60	AGAP004002-PA	60 kDa heat shock protein, mitochondrial precursor [Source:VB Community Annotation]	FBpp0073291	Heat shock protein 60A [Source:FlyBase;Acc:FBgn0015245]	RNA degradation
Mdes002080	0.312389	1.5724	0.806144	KXJ71126	hypothetical protein RP20_CCG021402 [Aedes albopictus]|Aedes albopictus|Eukaryota	AAEL005928-PA	NA	AGAP004196-PA	NA	FBpp0070415	NA
Mdes002097	0.159201	1.36781	0.652493	XP_001656979	AAEL000475-PA [Aedes aegypti]|Aedes aegypti|Eukaryota	AAEL000475-PA	NA	AGAP001357-PA	beta-catenin-like protein 1 [Source:VB Community Annotation]	FBpp0081493	NA	Spliceosome
Mdes002099	1.1525	2.13519	1.59797	KXJ82408	hypothetical protein RP20_CCG013930 [Aedes albopictus]|Aedes albopictus|Eukaryota	AAEL000488-PD	NA	AGAP001351-PA	NA	NA	NA
Mdes002143	-2.30176	-0.535548	-1.13823	ETN57904	centrin [Anopheles darlingi]|Anopheles darlingi|Eukaryota	AAEL006492-PA	centrin, putative	AGAP001177-PA	Ca2+-triggered coelenterazine-binding protein 1 [Source:VB Community Annotation]	FBpp0089293	sarcoplasmic calcium-binding protein [Source:FlyBase;Acc:FBgn0026144]
Mdes002144	-3.32878	-2.57819	-2.83305	XP_001651974	AAEL006487-PA [Aedes aegypti]|Aedes aegypti|Eukaryota	AAEL006487-PA	sodium/solute symporter	AGAP001185-PA	sodium-coupled monocarboxylate transporter 1 [Source:VB Community Annotation]	FBpp0311830	NA
Mdes002166	0.434713	1.97953	1.39029	XP_001976901	uncharacterized protein Dere_GG18719 [Drosophila erecta]|Drosophila erecta|Eukaryota	AAEL009839-PA	Cbp80: Nuclear cap-binding protein subunit 1 (80 kDa nuclear cap-binding protein)(NCBP 80 kDa subunit)(CBP80)	AGAP001195-PA	Nuclear cap-binding protein subunit 1 [Source:UniProtKB/Swiss-Prot;Acc:Q7PX35]	FBpp0070652	cap binding protein 80 [Source:FlyBase;Acc:FBgn0022942]
Mdes002180	0.249081	1.69827	0.669437	KXJ75626	hypothetical protein RP20_CCG011384 [Aedes albopictus]|Aedes albopictus|Eukaryota	AAEL017156-PA	DNA-directed RNA polymerase subunit beta	AGAP008151-PA	DNA-directed RNA polymerase III subunit RPC2 [Source:VB Community Annotation]	FBpp0087085	RNA polymerase III 128kD subunit [Source:FlyBase;Acc:FBgn0004463]	RNA polymerase
Mdes002192	1.01795	1.2533	1.14783	NP_648252	CG6511, isoform A [Drosophila melanogaster]|Drosophila melanogaster|Eukaryota	AAEL007137-PB	NA	AGAP001324-PA	Erythroid differentiation-related factor 1 [Source:VB Community Annotation]	FBpp0076297	NA
Mdes002198	0.832576	1.72585	1.37067	XP_017877133	PREDICTED: putative ankyrin repeat protein RF_0381, partial [Ceratina calcarata]|Ceratina calcarata|Eukaryota	AAEL021467-PA	NA	AGAP004215-PA	NA	FBpp0310630	Ankyrin 2 [Source:FlyBase;Acc:FBgn0261788]
Mdes002200	0.325922	1.90404	1.18154	KXJ71620	hypothetical protein RP20_CCG020134 [Aedes albopictus]|Aedes albopictus|Eukaryota	AAEL009379-PB	mRpL33: mitochondrial ribosomal protein, L33, putative	AGAP001937-PA	39S ribosomal protein L33, mitochondrial [Source:UniProtKB/Swiss-Prot;Acc:Q7PYH1]	FBpp0070623	mitochondrial ribosomal protein L33 [Source:FlyBase;Acc:FBgn0040907]	Ribosome
Mdes002204	0.442235	2.17041	1.28746	EHJ78218	hypothetical protein KGM_13200 [Danaus plexippus]|Danaus plexippus|Eukaryota	AAEL014024-PB	NA	AGAP006409-PA	NA	FBpp0111336	NA
Mdes002215	-0.421673	1.3095	0.126644	NA	NA	NA	NA	NA	NA	NA	NA
Mdes002222	0.62958	2.42872	1.73026	XP_312541	AGAP002412-PA [Anopheles gambiae str. PEST]|Anopheles gambiae str. PEST|Eukaryota	AAEL012025-PA	mRpL45: mitochondrial ribosomal protein, L45	AGAP002412-PA	39S ribosomal protein L45, mitochondrial [Source:VB Community Annotation]	FBpp0083665	mitochondrial ribosomal protein L45 [Source:FlyBase;Acc:FBgn0263863]
Mdes002242	0.181124	2.12742	0.933656	KXJ77540	hypothetical protein RP20_CCG007331 [Aedes albopictus]|Aedes albopictus|Eukaryota	AAEL000091-PA	sumo-1-activating enzyme E1a	AGAP004459-PB	ubiquitin-like 1-activating enzyme E1 A [Source:VB Community Annotation]	FBpp0082065	Activator of SUMO 1 [Source:FlyBase;Acc:FBgn0029512]	Ubiquitin mediated proteolysis
Mdes002245	0.646424	2.17112	1.4404	XP_001988949	GH10300 [Drosophila grimshawi]|Drosophila grimshawi|Eukaryota	AAEL001869-PA	gmp synthase	AGAP010139-PD	GMP synthase (glutamine-hydrolysing) [Source:VB Community Annotation]	FBpp0290556	burgundy [Source:FlyBase;Acc:FBgn0000239]	Purine metabolism; Drug metabolism - other enzymes; Metabolic pathways
Mdes002246	0.290014	1.76	0.812999	NP_651280	Rpb10 [Drosophila melanogaster]|Drosophila melanogaster|Eukaryota	AAEL014831-PA	RNA polymerase II subunit Rpb10, putative	AGAP011761-PA	DNA-directed RNA polymerases I, II, and III subunit RPABC5 [Source:VB Community Annotation]	FBpp0084067	NA	RNA polymerase
Mdes002259	0.139215	1.79297	0.615169	KXJ71316	hypothetical protein RP20_CCG020877 [Aedes albopictus]|Aedes albopictus|Eukaryota	AAEL000199-PA	arginyl-tRNA synthetase	AGAP004708-PA	arginyl-tRNA synthetase [Source:VB Community Annotation]	FBpp0073965	Arginyl-tRNA synthetase [Source:FlyBase;Acc:FBgn0027093]	Aminoacyl-tRNA biosynthesis
Mdes002260	-1.66642	-0.555588	-1.31535	NA	NA	NA	NA	NA	NA	NA	NA
Mdes002261	0.218114	1.95452	0.945984	XP_004928945	PREDICTED: 39S ribosomal protein L18, mitochondrial [Bombyx mori]|Bombyx mori|Eukaryota	AAEL000180-PA	mRpL17: mitochondrial ribosomal protein, L17	AGAP004709-PA	39S ribosomal protein L18, mitochondrial [Source:VB Community Annotation]	FBpp0086965	mitochondrial ribosomal protein L18 [Source:FlyBase;Acc:FBgn0026741]	Ribosome
Mdes002263	0.939522	2.20785	1.71141	KFM74898	Embryonic polarity protein dorsal, partial [Stegodyphus mimosarum]|Stegodyphus mimosarum|Eukaryota	AAEL007696-PD	REL1A: TOLL pathway signalling NF-kappaB Relish-like transcription factor	AGAP009515-PB	NA	FBpp0080560	dorsal [Source:FlyBase;Acc:FBgn0260632]
Mdes002273	1.31845	3.02684	2.27464	NA	NA	AAEL007662-PM	casein kinase	AGAP000627-PC	casein kinase 1, alpha [Source:VB Community Annotation]	FBpp0073476	NA
Mdes002284	0.504887	1.6842	1.31037	XP_013187114	PREDICTED: probable tRNA N6-adenosine threonylcarbamoyltransferase, mitochondrial [Amyelois transitella]|Amyelois transitella|Eukaryota	AAEL004571-PA	o-sialoglycoprotein endopeptidase	AGAP005215-PA	O-sialoglycoprotein endopeptidase [Source:VB Community Annotation]	FBpp0301156	NA
Mdes002301	1.21243	2.1175	1.81805	NA	NA	NA	NA	NA	NA	NA	NA
Mdes002306	-0.233582	1.67564	0.350904	KRT83288	hypothetical protein AMK59_4815, partial [Oryctes borbonicus]|Oryctes borbonicus|Eukaryota	AAEL011433-PA	small nuclear ribonucleoprotein sm d3	AGAP012380-PA	small nuclear ribonucleoprotein D3 [Source:VB Community Annotation]	FBpp0087094	Small ribonucleoprotein particle protein SmD3 [Source:FlyBase;Acc:FBgn0023167]	Spliceosome
Mdes002309	-0.0240892	1.1287	0.316423	KXJ75421	hypothetical protein RP20_CCG011762 [Aedes albopictus]|Aedes albopictus|Eukaryota	AAEL006977-PA	serine/threonine protein phosphatase 2a regulatory subunit a	AGAP009105-PA	Serine/threonine-protein phosphatase 2A 65 kDa regulatory subunit A beta isoform isoform c [Source:VB Community Annotation]	FBpp0297239	Protein phosphatase 2A at 29B [Source:FlyBase;Acc:FBgn0260439]	mRNA surveillance pathway; TGF-beta signaling pathway; Hippo signaling pathway - fly
Mdes002321	0.235535	2.38955	1.71686	XP_017091617	PREDICTED: probable low-specificity L-threonine aldolase 2 [Drosophila bipectinata]|Drosophila bipectinata|Eukaryota	AAEL005819-PA	l-allo-threonine aldolase	AGAP003688-PA	threonine aldolase [Source:VB Community Annotation]	FBpp0083872	NA	Glycine, serine and threonine metabolism; Metabolic pathways; Biosynthesis of amino acids
Mdes002327	0.411243	1.59074	1.01898	KFB45401	AGAP003981-PA-like protein [Anopheles sinensis]|Anopheles sinensis|Eukaryota	AAEL001039-PC	metaxin	AGAP003981-PA	NA	FBpp0081591	NA
Mdes002337	0.428654	2.24636	1.42232	KYM99380	Fibrillin-1 [Cyphomyrmex costatus]|Cyphomyrmex costatus|Eukaryota	AAEL010809-PA	set	AGAP003598-PA	template-activating factor I [Source:VB Community Annotation]	FBpp0082521	NA
Mdes002338	0.437917	1.54316	0.771983	AEE63419	unknown [Dendroctonus ponderosae]|Dendroctonus ponderosae|Eukaryota	AAEL010826-PB	Histone-lysine n-methyltransferase	AGAP003597-PB	histone-lysine N-methyltransferase SUV39H [Source:VB Community Annotation]	FBpp0307983	eukaryotic translation initiation factor 2 subunit gamma [Source:FlyBase;Acc:FBgn0263740]	Lysine degradation; Metabolic pathways
Mdes002341	0.169934	1.77664	1.08317	XP_005191066	PREDICTED: 6-phosphogluconolactonase-like [Musca domestica]|Musca domestica|Eukaryota	AAEL014204-PA	6-phosphogluconolactonase	AGAP010866-PA	6-phosphogluconolactonase [Source:VB Community Annotation]	FBpp0073235	NA	Pentose phosphate pathway; Metabolic pathways; Carbon metabolism
Mdes002353	2.02756	4.87171	3.27141	XP_013184405	PREDICTED: uncharacterized protein LOC106130176 [Amyelois transitella]|Amyelois transitella|Eukaryota	AAEL008219-PA	elongase, putative	AGAP007264-PA	elongation of very long chain fatty acids protein 4 [Source:VB Community Annotation]	FBpp0083674	stuck in traffic [Source:FlyBase;Acc:FBgn0038986]	Fatty acid elongation; Biosynthesis of unsaturated fatty acids; Metabolic pathways; Fatty acid metabolism
Mdes002389	-0.0255579	1.46846	0.858023	NA	NA	AAEL008131-PA	cytidylate kinase	AGAP003968-PA	UMP-CMP kinase [Source:UniProtKB/TrEMBL;Acc:Q7Q292]	FBpp0084349	NA	Pyrimidine metabolism; Drug metabolism - other enzymes; Metabolic pathways; Biosynthesis of cofactors
Mdes002390	-0.0704445	1.46238	0.62656	NA	NA	AAEL004448-PA	torsin a	AGAP009547-PA	torsin A [Source:VB Community Annotation]	FBpp0311758	NA
Mdes002391	0.680287	1.4316	1.14791	NA	NA	AAEL007132-PF	dynein heavy chain	AGAP002015-PA	dynein heavy chain 1, cytosolic [Source:VB Community Annotation]	FBpp0073215	Dynein heavy chain 64C [Source:FlyBase;Acc:FBgn0261797]	Phagosome
Mdes002410	0.478164	2.17677	1.6242	NA	NA	AAEL003913-PA	methionine-tRNA synthetase	AGAP002383-PA	methionyl-tRNA synthetase [Source:VB Community Annotation]	FBpp0312479	Methionyl-tRNA synthetase, mitochondrial [Source:FlyBase;Acc:FBgn0027083]	Selenocompound metabolism; Aminoacyl-tRNA biosynthesis; Metabolic pathways
Mdes002411	0.238325	1.81191	1.01808	NA	NA	AAEL005728-PD	NA	AGAP008604-PB	glycyl-tRNA synthetase [Source:VB Community Annotation]	FBpp0075386	Glycyl-tRNA synthetase [Source:FlyBase;Acc:FBgn0027088]	Aminoacyl-tRNA biosynthesis
Mdes002413	0.617899	2.46282	1.39501	NA	NA	AAEL008800-PA	mRpS26: mitochondrial ribosomal protein, S26, putative	AGAP004481-PA	28S ribosomal protein S26, mitochondrial [Source:VB Community Annotation]	FBpp0074887	mitochondrial ribosomal protein S26 [Source:FlyBase;Acc:FBgn0036774]
Mdes002470	0.0730234	1.85302	0.603819	AHB50484	phosphoglycerate mutase, partial [Mayetiola destructor]|Mayetiola destructor|Eukaryota	AAEL006070-PA	Phosphoglycerate mutase	AGAP001420-PA	2,3-bisphosphoglycerate-dependent phosphoglycerate mutase [Source:VB Community Annotation]	FBpp0099919	Phosphoglyceromutase [Source:FlyBase;Acc:FBgn0014869]	Glycolysis / Gluconeogenesis; Glycine, serine and threonine metabolism; Metabolic pathways; Carbon metabolism; Biosynthesis of amino acids
Mdes002498	-0.0263408	1.0854	0.610834	XP_001237781	AGAP006204-PA [Anopheles gambiae str. PEST]|Anopheles gambiae str. PEST|Eukaryota	AAEL013207-PA	NA	AGAP006204-PA	NA	FBpp0076190	ghiberti [Source:FlyBase;Acc:FBgn0266124]
Mdes002501	0.243041	1.61079	0.683166	KXJ79499	hypothetical protein RP20_CCG000621 [Aedes albopictus]|Aedes albopictus|Eukaryota	AAEL019410-PB	NA	AGAP005410-PC	peptide alpha-N-acetyltransferase [Source:VB Community Annotation]	FBpp0076081	variable nurse cells [Source:FlyBase;Acc:FBgn0263251]
Mdes002507	-3.3538	-2.50681	-2.90914	XP_313358	AGAP003600-PA [Anopheles gambiae str. PEST]|Anopheles gambiae str. PEST|Eukaryota	AAEL009574-PA	elongase, putative	AGAP003600-PA	Elongation of very long chain fatty acids protein [Source:UniProtKB/TrEMBL;Acc:Q7QAP0]	FBpp0078578	NA	Fatty acid elongation; Biosynthesis of unsaturated fatty acids; Metabolic pathways; Fatty acid metabolism
Mdes002513	0.865504	1.48028	1.28719	KXJ78813	hypothetical protein RP20_CCG003390 [Aedes albopictus]|Aedes albopictus|Eukaryota	AAEL010107-PA	NA	AGAP007387-PA	DNA methyltransferase 1-associated protein 1 [Source:VB Community Annotation]	FBpp0085546	DNA methyltransferase 1 associated protein 1 [Source:FlyBase;Acc:FBgn0034537]
Mdes002521	0.491862	2.16947	1.55416	XP_017856500	PREDICTED: translation initiation factor IF-2, mitochondrial isoform X1 [Drosophila arizonae]|Drosophila arizonae|Eukaryota	AAEL003170-PB	mitochondrial translational initiation factor	AGAP001670-PA	translation initiation factor IF-2 [Source:VB Community Annotation]	FBpp0084662	mitochondrial translation initiation factor 2 [Source:FlyBase;Acc:FBgn0039588]
Mdes002526	0.673455	1.94091	1.28402	XP_011179778	PREDICTED: lipoma HMGIC fusion partner-like 3 protein isoform X2 [Bactrocera cucurbitae]|Bactrocera cucurbitae|Eukaryota	AAEL017075-PA	NA	AGAP005369-PA	NA	FBpp0088542	NA
Mdes002543	-3.49336	-1.7523	-2.74839	XP_001959468	uncharacterized protein Dana_GF12892 [Drosophila ananassae]|Drosophila ananassae|Eukaryota	AAEL002022-PA	protein serine/threonine kinase, putative	AGAP008052-PA	sensory appendage protein 2 [Source:VB Community Annotation]	FBpp0309999	Ejaculatory bulb protein III [Source:FlyBase;Acc:FBgn0011695]
Mdes002550	-1.39663	0.0832574	-0.491461	XP_001867326	lysosomal aspartic protease [Culex quinquefasciatus]|Culex quinquefasciatus|Eukaryota	AAEL006169-PA	Lysosomal aspartic protease Precursor (EC 3.4.23.-)	AGAP003277-PD	cathepsin D [Source:VB Community Annotation]	FBpp0087972	NA	Autophagy - animal; Lysosome
Mdes002552	-1.66091	-0.130361	-1.19392	XP_001660738	AAEL002039-PA, partial [Aedes aegypti]|Aedes aegypti|Eukaryota	AAEL002039-PA	NADPH oxidase	AGAP008072-PA	NA	FBpp0311201	NADPH oxidase [Source:FlyBase;Acc:FBgn0085428]
Mdes002553	0.581636	2.64247	1.44051	XP_002062941	uncharacterized protein Dwil_GK21655 [Drosophila willistoni]|Drosophila willistoni|Eukaryota	AAEL001974-PA	NA	AGAP008073-PA	NA	FBpp0302052	NA
Mdes002555	0.563382	1.79807	1.06379	ETN65522	nascent polypeptide associated complex alpha subunit [Anopheles darlingi]|Anopheles darlingi|Eukaryota	AAEL011711-PA	nascent polypeptide associated complex alpha subunit (nac alpha)	AGAP006766-PA	nascent polypeptide-associated complex subunit alpha [Source:VB Community Annotation]	FBpp0086972	Nascent polypeptide associated complex protein alpha subunit [Source:FlyBase;Acc:FBgn0086904]
Mdes002558	0.407614	2.02859	1.12703	XP_001651589	AAEL005911-PA [Aedes aegypti]|Aedes aegypti|Eukaryota	AAEL005911-PA	mitochondrial carrier protein	AGAP003536-PA	solute carrier family 25 (mitochondrial S-adenosylmethionine transporter) [Source:VB Community Annotation]	FBpp0084307	NA
Mdes002615	-0.595031	1.10717	0.567014	KXJ77051	hypothetical protein RP20_CCG008403 [Aedes albopictus]|Aedes albopictus|Eukaryota	AAEL005678-PA	UDP-galactose transporter	AGAP006509-PA	Adenosine 3'-phospho 5'-phosphosulfate transporter 2 [Source:UniProtKB/Swiss-Prot;Acc:Q7Q5D4]	FBpp0075039	PAPS transporter 2 [Source:FlyBase;Acc:FBgn0036695]
Mdes002629	1.74295	4.41419	3.11463	XP_005179641	PREDICTED: protein Skeletor, isoforms B/C [Musca domestica]|Musca domestica|Eukaryota	AAEL014044-PA	NA	AGAP004500-PA	Knickkopf [Source:VB Community Annotation]	FBpp0081672	knickkopf [Source:FlyBase;Acc:FBgn0001321]
Mdes002632	0.525727	2.59132	1.19591	XP_002062370	uncharacterized protein Dwil_GK16698 [Drosophila willistoni]|Drosophila willistoni|Eukaryota	AAEL024853-PA	NA	AGAP005376-PA	NA	FBpp0073033	maggie [Source:FlyBase;Acc:FBgn0035473]
Mdes002634	-3.5725	-2.57453	-3.09957	KXJ76431	hypothetical protein RP20_CCG009629 [Aedes albopictus]|Aedes albopictus|Eukaryota	AAEL004564-PA	NA	AGAP004497-PA	NA	FBpp0081453	NA
Mdes002647	0.959131	2.84909	1.51495	AAF61176	fruitless protein type B, partial [Drosophila heteroneura]|Drosophila heteroneura|Eukaryota	AAEL024283-PH	NA	AGAP000080-PC	NA	FBpp0083064	fruitless [Source:FlyBase;Acc:FBgn0004652]
Mdes002650	1.00988	3.13206	1.76136	XP_015037254	uncharacterized protein Dpse_GA31988 [Drosophila pseudoobscura pseudoobscura]|Drosophila pseudoobscura pseudoobscura|Eukaryota	AAEL024283-PP	NA	AGAP000080-PB	NA	FBpp0083060	fruitless [Source:FlyBase;Acc:FBgn0004652]
Mdes002651	0.549693	2.07848	1.26602	XP_015032159	uncharacterized protein Dwil_GK28062 [Drosophila willistoni]|Drosophila willistoni|Eukaryota	AAEL024283-PV	NA	AGAP000080-PE	NA	FBpp0089355	fruitless [Source:FlyBase;Acc:FBgn0004652]
Mdes002652	0.606929	2.11917	1.59914	AAG23692	fruitless, partial [Drosophila erecta]|Drosophila erecta|Eukaryota	AAEL024283-PL	NA	AGAP000080-PD	NA	FBpp0089357	fruitless [Source:FlyBase;Acc:FBgn0004652]
Mdes002654	0.480227	1.51851	0.873728	XP_001865646	serine/threonine-protein kinase OSR1 [Culex quinquefasciatus]|Culex quinquefasciatus|Eukaryota	AAEL024516-PA	NA	AGAP006715-PA	serine/threonine-protein kinase OSR1/STK39 [Source:VB Community Annotation]	FBpp0288546	frayed [Source:FlyBase;Acc:FBgn0023083]
Mdes002661	0.709437	1.53535	1.24401	XP_011192625	PREDICTED: cleavage stimulation factor subunit 2 [Bactrocera cucurbitae]|Bactrocera cucurbitae|Eukaryota	AAEL013869-PA	RNA-binding protein	AGAP010918-PA	cleavage stimulation factor subunit 2 [Source:VB Community Annotation]	FBpp0083075	Cleavage stimulation factor 64 kD subunit [Source:FlyBase;Acc:FBgn0027841]	mRNA surveillance pathway
Mdes002667	-2.14143	0.631942	-1.23369	NA	NA	NA	NA	NA	NA	NA	NA
Mdes002675	0.536193	1.21343	0.880884	XP_001649382	AAEL004574-PA [Aedes aegypti]|Aedes aegypti|Eukaryota	AAEL004574-PA	Sgf11: SAGA-associated factor 11 homolog	AGAP001393-PA	SAGA-associated factor 11 homolog [Source:UniProtKB/Swiss-Prot;Acc:Q7PXG4]	FBpp0112092	SAGA associated factor 11kDa [Source:FlyBase;Acc:FBgn0036804]
Mdes002678	0.110902	1.73424	0.683989	XP_001863575	mitochondrial chaperone BCS1 [Culex quinquefasciatus]|Culex quinquefasciatus|Eukaryota	AAEL011123-PA	mitochondrial chaperone bcs1	AGAP004266-PA	chaperone BCS1 [Source:VB Community Annotation]	FBpp0079539	NA
Mdes002743	0.352527	1.48725	0.678481	XP_014371561	PREDICTED: eukaryotic translation initiation factor 5B-like [Papilio machaon]|Papilio machaon|Eukaryota	AAEL019788-PB	NA	AGAP004824-PA	translation initiation factor 5B [Source:VB Community Annotation]	FBpp0073003	eukaryotic translation initiation factor 5B [Source:FlyBase;Acc:FBgn0026259]
Mdes002773	0.840664	2.17734	1.40481	XP_001658106	AAEL007077-PA [Aedes aegypti]|Aedes aegypti|Eukaryota	AAEL007077-PA	integrin beta 1 binding protein (melusin)	AGAP003061-PA	cysteine and histidine-rich domain-containing protein [Source:VB Community Annotation]	FBpp0083939	NA
Mdes002774	0.0381895	1.71344	0.695274	XP_004524139	PREDICTED: RWD domain-containing protein 1 [Ceratitis capitata]|Ceratitis capitata|Eukaryota	AAEL007647-PA	NA	AGAP003063-PA	Rwd domain-containing protein [Source:VB Community Annotation]	FBpp0307396	NA
Mdes002782	1.40315	1.60717	1.48134	AIS72814	heat shock protein 90 [Sitodiplosis mosellana]|Sitodiplosis mosellana|Eukaryota	AAEL011708-PA	heat shock protein	AGAP006958-PA	Heat shock protein 83 [Source:UniProtKB/Swiss-Prot;Acc:Q7PT10]	FBpp0305095	Heat shock protein 83 [Source:FlyBase;Acc:FBgn0001233]	Protein processing in endoplasmic reticulum
Mdes002783	0.15344	1.5706	0.94004	XP_001649750	AAEL014842-PA [Aedes aegypti]|Aedes aegypti|Eukaryota	AAEL014842-PD	multiple inositol polyphosphate phosphatase	AGAP006962-PA	multiple inositol polyphosphate phosphatase [Source:VB Community Annotation]	FBpp0075157	Multiple inositol polyphosphate phosphatase 1 [Source:FlyBase;Acc:FBgn0026061]	Glycolysis / Gluconeogenesis; Inositol phosphate metabolism; Metabolic pathways
Mdes002785	-0.00135187	1.17638	0.692221	XP_002065974	uncharacterized protein Dwil_GK21061 [Drosophila willistoni]|Drosophila willistoni|Eukaryota	AAEL015041-PA	mitochondrial carrier	AGAP006963-PA	mitochondrial carrier homolog 1 [Source:VB Community Annotation]	FBpp0293997	Mitochondrial carrier homolog 1 [Source:FlyBase;Acc:FBgn0027786]
Mdes002790	0.863107	1.59438	1.13225	XP_001861636	neurexin-4 [Culex quinquefasciatus]|Culex quinquefasciatus|Eukaryota	AAEL028119-PA	NA	AGAP007545-PA	Contactin associated protein-like 2 [Source:VB Community Annotation]	FBpp0075730	Neurexin IV [Source:FlyBase;Acc:FBgn0013997]
Mdes002795	-1.73046	-0.261886	-1.09617	XP_001851531	glucose 1-dehydrogenase 2 [Culex quinquefasciatus]|Culex quinquefasciatus|Eukaryota	AAEL002416-PA	short-chain dehydrogenase	AGAP012513-PA	Hydroxysteroid dehydrogenase-like protein 2 [Source:VB Community Annotation]	FBpp0084585	NA
Mdes002797	0.292247	1.78699	0.885231	NA	NA	NA	NA	NA	NA	NA	NA
Mdes002801	0.286786	1.3181	0.773014	KXJ70237	hypothetical protein RP20_CCG024386 [Aedes albopictus]|Aedes albopictus|Eukaryota	AAEL002752-PB	anaphase-promoting complex, subunit-5, putative	AGAP005578-PA	anaphase-promoting complex subunit 5 [Source:VB Community Annotation]	FBpp0073018	imaginal discs arrested [Source:FlyBase;Acc:FBgn0041147]	Ubiquitin mediated proteolysis
Mdes002802	0.329336	1.77643	1.05902	XP_001869733	aspartyl-tRNA synthetase [Culex quinquefasciatus]|Culex quinquefasciatus|Eukaryota	AAEL012823-PA	n-acetylgalactosaminyltransferase	AGAP006925-PA	Polypeptide N-acetylgalactosaminyltransferase [Source:UniProtKB/TrEMBL;Acc:Q7QIK5]	FBpp0086464	NA	Mucin type O-glycan biosynthesis; Other types of O-glycan biosynthesis; Metabolic pathways
Mdes002812	-0.522509	1.51011	0.100881	XP_015051693	uncharacterized protein Dyak_GE14435, isoform B [Drosophila yakuba]|Drosophila yakuba|Eukaryota	AAEL014889-PA	NADH:ubiquinone dehydrogenase, putative	AGAP006918-PA	NADH dehydrogenase (ubiquinone) 1 alpha subcomplex 8 [Source:VB Community Annotation]	FBpp0290258	NADH dehydrogenase (ubiquinone) 19 kDa subunit [Source:FlyBase;Acc:FBgn0035046]	Oxidative phosphorylation; Metabolic pathways
Mdes002814	-0.0689242	1.13262	0.685129	XP_001688169	AGAP000991-PA [Anopheles gambiae str. PEST]|Anopheles gambiae str. PEST|Eukaryota	AAEL005831-PB	NA	AGAP000991-PA	seryl-tRNA synthetase [Source:VB Community Annotation]	FBpp0306656	Seryl-tRNA synthetase, mitochondrial [Source:FlyBase;Acc:FBgn0021750]	Aminoacyl-tRNA biosynthesis
Mdes002815	0.0951347	1.491	0.87541	AHJ26001	WTS, partial [Bombyx mori]|Bombyx mori|Eukaryota	NA	NA	NA	NA	NA	NA
Mdes002826	0.342978	1.61758	0.835658	XP_001841881	pentatricopeptide repeat protein 1 [Culex quinquefasciatus]|Culex quinquefasciatus|Eukaryota	AAEL006227-PA	NA	AGAP006051-PA	pentatricopeptide repeat domain 1 [Source:VB Community Annotation]	FBpp0076868	NA
Mdes002829	0.855184	2.74092	1.47762	XP_001843364	importin-7 [Culex quinquefasciatus]|Culex quinquefasciatus|Eukaryota	AAEL009080-PC	importin 7,	AGAP007299-PA	NA	FBpp0076408	moleskin [Source:FlyBase;Acc:FBgn0026252]	MAPK signaling pathway - fly
Mdes002831	0.764448	2.18299	1.37748	XP_002001461	uncharacterized protein Dmoj_GI21961 [Drosophila mojavensis]|Drosophila mojavensis|Eukaryota	AAEL005888-PA	DNA polymerase theta	AGAP007533-PA	DNA polymerase theta [Source:VB Community Annotation]	FBpp0082131	mutagen-sensitive 308 [Source:FlyBase;Acc:FBgn0002905]
Mdes002833	0.252589	1.55296	0.902401	XP_017487412	PREDICTED: zinc finger CCCH domain-containing protein 15 homolog [Rhagoletis zephyria]|Rhagoletis zephyria|Eukaryota	AAEL027554-PA	NA	AGAP008634-PA	zinc finger CCCH domain-containing protein 15 [Source:VB Community Annotation]	FBpp0308450	NA
Mdes002839	0.916358	1.97475	1.33992	XP_001846487	26S proteasome non-ATPase regulatory subunit 3 [Culex quinquefasciatus]|Culex quinquefasciatus|Eukaryota	AAEL012122-PA	26S proteasome regulatory subunit S3	AGAP009082-PA	26S proteasome non-ATPase regulatory subunit 3 [Source:VB Community Annotation]	FBpp0291495	Regulatory particle non-ATPase 3 [Source:FlyBase;Acc:FBgn0261396]	Proteasome
Mdes002851	0.543623	2.8046	1.30799	XP_011562335	PREDICTED: peptidyl-prolyl cis-trans isomerase NIMA-interacting 4 [Plutella xylostella]|Plutella xylostella|Eukaryota	AAEL001916-PA	eukaryotic translation initiation factor 4e	AGAP007172-PB	translation initiation factor 4E [Source:VB Community Annotation]	FBpp0076672	eukaryotic translation initiation factor 4E4 [Source:FlyBase;Acc:FBgn0035709]
Mdes002856	0.0703077	2.17949	0.805516	NA	NA	NA	NA	NA	NA	NA	NA
Mdes002866	-1.35092	-0.406066	-0.953147	JAN32268	hypothetical protein, partial [Daphnia magna]|Daphnia magna|Eukaryota	AAEL010850-PA	troponin i	AGAP001053-PH	NA	FBpp0300557	wings up A [Source:FlyBase;Acc:FBgn0283471]
Mdes002883	0.137196	1.04747	0.490139	XP_001843006	PRKR interacting protein 1 [Culex quinquefasciatus]|Culex quinquefasciatus|Eukaryota	AAEL000785-PA	NA	AGAP011850-PA	NA	FBpp0293290	NA
Mdes002893	0.0498538	1.17963	0.637687	XP_011315399	PREDICTED: uncharacterized protein LOC105274187 [Fopius arisanus]|Fopius arisanus|Eukaryota	AAEL021179-PA	NA	AGAP000415-PA	5-hydroxyisourate hydrolase [Source:VB Community Annotation]	FBpp0087336	NA	Purine metabolism; Metabolic pathways
Mdes002894	0.933411	2.09475	1.25623	ETN62701	actin [Anopheles darlingi]|Anopheles darlingi|Eukaryota	AAEL011317-PA	actin	AGAP008687-PA	actin-like protein 6B [Source:VB Community Annotation]	FBpp0086115	Brahma associated protein 55kD [Source:FlyBase;Acc:FBgn0025716]
Mdes002915	0.328355	1.82012	1.13532	ETN57961	hypothetical protein AND_010475 [Anopheles darlingi]|Anopheles darlingi|Eukaryota	AAEL004161-PA	NA	AGAP004885-PA	CDGSH iron sulfur domain-containing protein 3, mitochondrial [Source:VB Community Annotation]	FBpp0085468	NA
Mdes002916	1.26897	3.52266	2.49258	NA	NA	NA	NA	NA	NA	NA	NA
Mdes002917	1.11313	3.1443	2.07023	KXJ73301	hypothetical protein RP20_CCG016138 [Aedes albopictus]|Aedes albopictus|Eukaryota	AAEL004176-PF	microtubule binding protein, putative	AGAP004886-PA	microtubule-associated protein, RP/EB family [Source:VB Community Annotation]	FBpp0085464	NA
Mdes002918	0.32133	2.33288	1.44185	ETN62698	epoxide hydrolase [Anopheles darlingi]|Anopheles darlingi|Eukaryota	AAEL011314-PA	Epoxide hydrolase	AGAP008684-PA	juvenile hormone epoxide hydrolase [Source:VB Community Annotation]	FBpp0311868	Juvenile hormone epoxide hydrolase 2 [Source:FlyBase;Acc:FBgn0034405]	Insect hormone biosynthesis
Mdes002932	-1.13427	0.513544	-0.484829	XP_016028258	rhino [Drosophila simulans]|Drosophila simulans|Eukaryota	AAEL012792-PB	NA	AGAP003746-PA	NA	FBpp0086054	NA
Mdes002942	0.201993	2.00357	1.10061	KXJ76306	hypothetical protein RP20_CCG009928 [Aedes albopictus]|Aedes albopictus|Eukaryota	AAEL013071-PA	ribophorin	AGAP010174-PA	oligosaccharyltransferase complex subunit alpha (ribophorin I) [Source:VB Community Annotation]	FBpp0304506	NA	N-Glycan biosynthesis; Various types of N-glycan biosynthesis; Metabolic pathways; Protein processing in endoplasmic reticulum
Mdes002958	2.52464	3.23211	2.8676	XP_001360201	uncharacterized protein Dpse_GA10750 [Drosophila pseudoobscura pseudoobscura]|Drosophila pseudoobscura pseudoobscura|Eukaryota	AAEL006883-PA	NA	AGAP007651-PA	growth arrest and DNA-damage-inducible protein [Source:VB Community Annotation]	FBpp0088120	Growth arrest and DNA damage-inducible 45 [Source:FlyBase;Acc:FBgn0033153]	FoxO signaling pathway
Mdes002965	0.0566654	2.54977	1.05596	XP_005185338	PREDICTED: nucleoside diphosphate kinase [Musca domestica]|Musca domestica|Eukaryota	AAEL012359-PA	nucleoside-diphosphate kinase NBR-A, putative	AGAP007120-PA	nucleoside-diphosphate kinase [Source:VB Community Annotation]	FBpp0311978	abnormal wing discs [Source:FlyBase;Acc:FBgn0000150]	Purine metabolism; Pyrimidine metabolism; Drug metabolism - other enzymes; Metabolic pathways; Biosynthesis of cofactors
Mdes002988	0.291969	1.30917	0.903694	XP_013119154	PREDICTED: origin recognition complex subunit 1 [Stomoxys calcitrans]|Stomoxys calcitrans|Eukaryota	AAEL024003-PA	NA	AGAP004957-PA	origin recognition complex subunit 1 [Source:VB Community Annotation]	FBpp0088033	Origin recognition complex subunit 1 [Source:FlyBase;Acc:FBgn0022772]
Mdes002997	2.41491	7.33094	5.77981	NA	NA	AAEL013517-PA	pupal cuticle protein 78E, putative	AGAP006009-PA	cuticular protein RR-1 family 30 [Source:VB Community Annotation]	FBpp0076729	Adult cuticle protein 65Aa [Source:FlyBase;Acc:FBgn0020765]
Mdes002998	3.89753	10.2715	5.85408	XP_017797390	PREDICTED: flexible cuticle protein 12-like [Habropoda laboriosa]|Habropoda laboriosa|Eukaryota	AAEL011444-PA	pupal cuticle protein, putative	AGAP005996-PA	cuticular protein RR-1 family 21 [Source:VB Community Annotation]	FBpp0076732	Cuticular protein 65Av [Source:FlyBase;Acc:FBgn0052405]
Mdes003006	1.66684	5.8123	3.00461	XP_001986751	GH21539 [Drosophila grimshawi]|Drosophila grimshawi|Eukaryota	AAEL003231-PA	NA	AGAP009869-PA	cuticular protein RR-1 family 74 [Source:VB Community Annotation]	FBpp0076701	NA
Mdes003007	4.44096	12.5608	8.30961	XP_001660648	AAEL010130-PA [Aedes aegypti]|Aedes aegypti|Eukaryota	AAEL003231-PA	NA	AGAP009869-PA	cuticular protein RR-1 family 74 [Source:VB Community Annotation]	FBpp0076700	NA
Mdes003009	4.77067	10.7694	8.09492	XP_001660648	AAEL010130-PA [Aedes aegypti]|Aedes aegypti|Eukaryota	AAEL003231-PA	NA	AGAP009869-PA	cuticular protein RR-1 family 74 [Source:VB Community Annotation]	FBpp0076764	NA
Mdes003021	-1.7248	0.0707974	-1.09209	XP_001841694	conserved hypothetical protein [Culex quinquefasciatus]|Culex quinquefasciatus|Eukaryota	AAEL019720-PI	NA	AGAP005741-PA	NA	FBpp0305323	NA
Mdes003048	3.71566	10.7656	5.68815	XP_318995	AGAP009875-PA [Anopheles gambiae str. PEST]|Anopheles gambiae str. PEST|Eukaryota	AAEL003226-PA	pupal cuticle protein 78E, putative	AGAP009875-PA	cuticular protein RR-1 family 77 [Source:VB Community Annotation]	FBpp0112271	Cuticular protein 49Aa [Source:FlyBase;Acc:FBgn0050045]
Mdes003052	0.625902	2.65781	1.50552	XP_001851265	conserved hypothetical protein [Culex quinquefasciatus]|Culex quinquefasciatus|Eukaryota	AAEL003264-PC	NA	AGAP009163-PA	NA	FBpp0086901	NA
Mdes003056	-0.436266	1.13184	0.0532271	XP_001865662	conserved hypothetical protein [Culex quinquefasciatus]|Culex quinquefasciatus|Eukaryota	AAEL003270-PA	NA	AGAP009165-PA	NA	FBpp0073359	NA
Mdes003061	0.676837	1.16765	1.00699	NA	NA	NA	NA	NA	NA	NA	NA
Mdes003063	0.378519	1.09041	0.640167	XP_315425	AGAP005418-PA [Anopheles gambiae str. PEST]|Anopheles gambiae str. PEST|Eukaryota	AAEL006727-PA	multisynthetase complex, auxiliary protein, p38, putative	AGAP005418-PA	aminoacyl tRNA synthase complex-interacting multifunctional protein 2 [Source:VB Community Annotation]	FBpp0075319	aaRS-interacting multifunctional protein 2 [Source:FlyBase;Acc:FBgn0036515]
Mdes003067	0.838938	2.66055	1.68266	JAS37841	hypothetical protein g.45637, partial [Cuerna arida]|Cuerna arida|Eukaryota	AAEL013771-PA	mRpL54: mitochondrial ribosomal protein, L54, putative	AGAP006916-PA	39S ribosomal protein L54, mitochondrial [Source:VB Community Annotation]	FBpp0071462	mitochondrial ribosomal protein L54 [Source:FlyBase;Acc:FBgn0034579]
Mdes003069	0.471163	1.15663	0.902304	KNC29675	60S ribosomal protein L19 [Lucilia cuprina]|Lucilia cuprina|Eukaryota	AAEL024536-PA	Ribosomal protein L19	AGAP004422-PA	60S ribosomal protein L19 [Source:VB Community Annotation]	FBpp0072312	Ribosomal protein L19 [Source:FlyBase;Acc:FBgn0285950]	Ribosome
Mdes003074	0.361314	1.4383	0.743614	XP_001654562	AAEL002068-PA [Aedes aegypti]|Aedes aegypti|Eukaryota	AAEL002068-PA	mitochondrial processing peptidase alpha subunit	AGAP008086-PA	mitochondrial processing peptidase [Source:VB Community Annotation]	FBpp0087958	NA
Mdes003075	0.882074	2.64894	1.8362	XP_004531221	PREDICTED: lamin Dm0 [Ceratitis capitata]|Ceratitis capitata|Eukaryota	AAEL003415-PB	lamin	AGAP011938-PA	lamin [Source:VB Community Annotation]	FBpp0312110	Lamin [Source:FlyBase;Acc:FBgn0002525]	Apoptosis - fly
Mdes003086	-1.76355	-1.15852	-1.51775	KFB35875	hypothetical protein ZHAS_00002815 [Anopheles sinensis]|Anopheles sinensis|Eukaryota	AAEL003831-PB	fatty acid hydroxylase	AGAP011282-PA	NA	FBpp0290181	fatty acid 2-hydroylase [Source:FlyBase;Acc:FBgn0050502]
Mdes003095	1.24131	5.84828	2.79235	ACZ26280	secreted protein F [Mayetiola destructor]|Mayetiola destructor|Eukaryota	NA	NA	NA	NA	NA	NA
Mdes003110	2.05005	5.30036	3.70783	NA	NA	NA	NA	NA	NA	NA	NA
Mdes003118	4.48512	8.32198	6.83784	NA	NA	AAEL002892-PF	protein kinase c, mu	AGAP012499-PA	polo-like kinase 4 [Source:VB Community Annotation]	FBpp0303345	Protein Kinase D [Source:FlyBase;Acc:FBgn0038603]
Mdes003123	1.58224	3.97983	2.67731	KXJ84368	hypothetical protein RP20_CCG000004 [Aedes albopictus]|Aedes albopictus|Eukaryota	AAEL014832-PC	Putative sorbin and sh3 domain-containing protein	AGAP005616-PA	NA	FBpp0086020	Dachs ligand with SH3s [Source:FlyBase;Acc:FBgn0034264]
Mdes003124	0.56129	1.98755	1.51589	XP_005178354	PREDICTED: 28S ribosomal protein S15, mitochondrial [Musca domestica]|Musca domestica|Eukaryota	AAEL014836-PA	mRpS15: 28S ribosomal protein S15, mitochondrial precursor	AGAP005615-PA	28S ribosomal protein S15, mitochondrial [Source:VB Community Annotation]	FBpp0071771	NA	Ribosome
Mdes003128	0.430875	2.52795	1.82562	XP_001664288	AAEL003894-PA [Aedes aegypti]|Aedes aegypti|Eukaryota	AAEL003894-PA	GNBPB5: Gram-Negative Binding Protein (GNBP) or Beta-1 3-Glucan Binding Protein (BGBP).	AGAP002798-PA	3-glucan binding protein [Source:VB Community Annotation]	FBpp0072148	NA
Mdes003138	1.72525	4.76169	2.59469	NA	NA	NA	NA	NA	NA	NA	NA
Mdes003151	-1.10758	0.185545	-0.484314	XP_001661561	AAEL011281-PA [Aedes aegypti]|Aedes aegypti|Eukaryota	AAEL011281-PG	cytochrome B561	AGAP005222-PA	NA	FBpp0086980	no extended memory [Source:FlyBase;Acc:FBgn0261673]
Mdes003201	0.0850646	1.06601	0.710481	XP_013111816	PREDICTED: protein dispatched [Stomoxys calcitrans]|Stomoxys calcitrans|Eukaryota	AAEL010401-PC	disp: protein dispatched (segment polarity protein)	AGAP004140-PA	protein dispatched (segment polarity protein) [Source:VB Community Annotation]	FBpp0078314	dispatched [Source:FlyBase;Acc:FBgn0029088]	Hedgehog signaling pathway - fly
Mdes003211	-0.157515	1.28644	0.531161	XP_001862607	moesin/ezrin/radixin [Culex quinquefasciatus]|Culex quinquefasciatus|Eukaryota	AAEL007915-PJ	Moesin/ezrin/radixin homolog 1	AGAP000562-PC	Moesin/ezrin/radixin homolog 1 [Source:UniProtKB/Swiss-Prot;Acc:Q7PS12]	FBpp0300513	Moesin [Source:FlyBase;Acc:FBgn0011661]
Mdes003223	4.54923	7.41295	6.19071	NA	NA	NA	NA	NA	NA	NA	NA
Mdes003228	5.40742	10.3901	8.07535	NA	NA	AAEL007662-PM	casein kinase	AGAP000627-PC	casein kinase 1, alpha [Source:VB Community Annotation]	FBpp0080111	p38b MAP kinase [Source:FlyBase;Acc:FBgn0024846]
Mdes003229	5.87946	10.4554	8.47359	NA	NA	AAEL007662-PM	casein kinase	AGAP000627-PC	casein kinase 1, alpha [Source:VB Community Annotation]	FBpp0083965	p38a MAP kinase [Source:FlyBase;Acc:FBgn0015765]
Mdes003232	-1.10453	0.524764	-0.481054	XP_017494813	PREDICTED: transmembrane protein fend-like, partial [Rhagoletis zephyria]|Rhagoletis zephyria|Eukaryota	AAEL027399-PA	NA	AGAP013158-PA	NA	FBpp0071284	forked end [Source:FlyBase;Acc:FBgn0030090]
Mdes003252	0.159084	1.16321	0.464046	XP_002420141	ER to Golgi vesicle transport protein, putative; intracellular protein transport protein, putative [Candida dubliniensis CD36]|Candida dubliniensis CD36|Eukaryota	AAEL019900-PA	NA	AGAP000323-PA	NA	FBpp0300646	mushroom body defect [Source:FlyBase;Acc:FBgn0002873]
Mdes003253	0.540172	2.80472	1.57162	XP_004529557	PREDICTED: NADH dehydrogenase (ubiquinone) complex I, assembly factor 6 homolog [Ceratitis capitata]|Ceratitis capitata|Eukaryota	AAEL008945-PA	NA	AGAP000326-PA	NA	FBpp0073416	severe impairment of CI with lengthened youth [Source:FlyBase;Acc:FBgn0030352]
Mdes003256	0.577577	1.50078	0.966014	KNC22668	hypothetical protein FF38_05332 [Lucilia cuprina]|Lucilia cuprina|Eukaryota	AAEL002890-PA	NA	AGAP000566-PA	NA	FBpp0071293	NA
Mdes003264	0.678811	2.11	1.10576	XP_001655052	AAEL010938-PA [Aedes aegypti]|Aedes aegypti|Eukaryota	AAEL010938-PA	l-asparaginase	AGAP011098-PA	NA	FBpp0073861	NA	Alanine, aspartate and glutamate metabolism; Metabolic pathways
Mdes003272	0.982483	2.44569	1.77051	XP_001652824	AAEL007702-PA [Aedes aegypti]|Aedes aegypti|Eukaryota	AAEL007702-PA	chaperonin	AGAP009505-PA	T-complex protein 1, delta subunit [Source:VB Community Annotation]	FBpp0079992	Chaperonin containing TCP1 subunit 4 [Source:FlyBase;Acc:FBgn0032444]
Mdes003287	-0.541489	1.28583	0.648052	ABF18237	thioredoxin/protein disulfide isomerase [Aedes aegypti]|Aedes aegypti|Eukaryota	AAEL002501-PB	protein disulfide isomerase	AGAP000044-PA	thioredoxin domain-containing protein [Source:VB Community Annotation]	FBpp0292398	pretaporter [Source:FlyBase;Acc:FBgn0030329]	Protein processing in endoplasmic reticulum
Mdes003306	0.441762	2.28886	1.33315	XP_002019577	GL12468 [Drosophila persimilis]|Drosophila persimilis|Eukaryota	AAEL004306-PA	mRpL19: 39S ribosomal protein L19, mitochondrial precursor	AGAP001139-PA	39S ribosomal protein L19, mitochondrial [Source:VB Community Annotation]	FBpp0081384	mitochondrial ribosomal protein L19 [Source:FlyBase;Acc:FBgn0037608]	Ribosome
Mdes003320	0.261579	1.30849	0.834541	XP_001847275	mRNA cap guanine-N7 methyltransferase [Culex quinquefasciatus]|Culex quinquefasciatus|Eukaryota	AAEL021810-PC	mRNA cap guanine-N7 methyltransferase	AGAP003460-PA	mRNA (guanine-N7-)-methyltransferase [Source:VB Community Annotation]	FBpp0080257	lethal (2) 35Bd [Source:FlyBase;Acc:FBgn0001974]	mRNA surveillance pathway
Mdes003337	0.368567	1.41839	1.05906	KXJ69915	hypothetical protein RP20_CCG025418 [Aedes albopictus]|Aedes albopictus|Eukaryota	AAEL009465-PA	replication factor c / DNA polymerase iii gamma-tau subunit	AGAP005144-PA	replication factor C subunit 3/5 [Source:VB Community Annotation]	FBpp0079609	Replication factor C subunit 3 [Source:FlyBase;Acc:FBgn0032244]	DNA replication; Nucleotide excision repair; Mismatch repair
Mdes003339	0.327711	1.58701	1.00638	XP_017034048	PREDICTED: ras-related protein Ral-a isoform X2 [Drosophila kikkawai]|Drosophila kikkawai|Eukaryota	AAEL014749-PC	ral	AGAP012108-PA	Ras-related protein Ral-A [Source:VB Community Annotation]	FBpp0070559	Ras-like protein A [Source:FlyBase;Acc:FBgn0015286]
Mdes003358	0.201086	1.41201	0.878095	XP_001867673	organic cation transporter [Culex quinquefasciatus]|Culex quinquefasciatus|Eukaryota	AAEL009206-PA	organic cation transporter	AGAP012383-PA	organic cation transporter [Source:VB Community Annotation]	FBpp0078128	NA
Mdes003359	0.208677	1.45858	0.895032	KDR22929	Organic cation transporter protein, partial [Zootermopsis nevadensis]|Zootermopsis nevadensis|Eukaryota	AAEL009206-PA	organic cation transporter	AGAP012383-PA	organic cation transporter [Source:VB Community Annotation]	FBpp0086878	NA
Mdes003375	1.46902	3.64214	2.1331	XP_001654351	AAEL010210-PA [Aedes aegypti]|Aedes aegypti|Eukaryota	AAEL023745-PA	NA	AGAP001015-PA	notch gene homolog 1 [Source:VB Community Annotation]	FBpp0293201	Notch [Source:FlyBase;Acc:FBgn0004647]
Mdes003376	1.12092	3.4894	2.11879	XP_001654351	AAEL010210-PA [Aedes aegypti]|Aedes aegypti|Eukaryota	AAEL023745-PA	NA	AGAP001015-PA	notch gene homolog 1 [Source:VB Community Annotation]	FBpp0293201	Notch [Source:FlyBase;Acc:FBgn0004647]	Dorso-ventral axis formation; Notch signaling pathway
Mdes003379	0.156713	1.76832	1.0387	XP_001660919	AAEL010569-PA [Aedes aegypti]|Aedes aegypti|Eukaryota	AAEL010569-PA	chondroitin synthase	AGAP001050-PA	chondroitin polymerizing factor [Source:VB Community Annotation]	FBpp0311959	NA	Glycosaminoglycan biosynthesis - chondroitin sulfate / dermatan sulfate; Metabolic pathways
Mdes003380	0.326126	1.55269	1.15887	XP_001842248	actin [Culex quinquefasciatus]|Culex quinquefasciatus|Eukaryota	AAEL011750-PB	actin	AGAP000985-PA	ARP2 actin-related protein 2 homolog [Source:VB Community Annotation]	FBpp0302793	Actin-related protein 2 [Source:FlyBase;Acc:FBgn0011742]	Endocytosis
Mdes003390	0.882269	3.20697	1.54412	XP_013115312	PREDICTED: irregular chiasm C-roughest protein [Stomoxys calcitrans]|Stomoxys calcitrans|Eukaryota	AAEL002754-PB	nephrin	AGAP000218-PA	NA	FBpp0310320	roughest [Source:FlyBase;Acc:FBgn0003285]
Mdes003393	-0.73181	1.01084	-0.0345594	XP_975294	PREDICTED: irregular chiasm C-roughest protein isoform X1 [Tribolium castaneum]|Tribolium castaneum|Eukaryota	AAEL002754-PB	nephrin	AGAP000217-PA	NA	FBpp0301281	kin of irre [Source:FlyBase;Acc:FBgn0028369]
Mdes003403	4.51362	8.54907	6.13825	NA	NA	NA	NA	NA	NA	NA	NA
Mdes003412	1.17252	3.80969	2.30884	BAN20139	peptidyl-prolyl cis-trans isomerase f, ppif [Riptortus pedestris]|Riptortus pedestris|Eukaryota	AAEL025082-PA	Peptidyl-prolyl cis-trans isomerase	AGAP000462-PB	peptidyl-prolyl isomerase F (cyclophilin D) [Source:VB Community Annotation]	FBpp0074017	Cyclophilin 1 [Source:FlyBase;Acc:FBgn0004432]
Mdes003414	0.854107	2.62592	1.76845	XP_013117319	PREDICTED: mitochondrial cardiolipin hydrolase [Stomoxys calcitrans]|Stomoxys calcitrans|Eukaryota	AAEL011385-PB	NA	AGAP006233-PA	NA	FBpp0079900	zucchini [Source:FlyBase;Acc:FBgn0261266]
Mdes003437	0.519949	2.49401	1.66202	XP_001649323	AAEL004538-PA [Aedes aegypti]|Aedes aegypti|Eukaryota	AAEL022680-PA	NA	AGAP000656-PA	Polypeptide N-acetylgalactosaminyltransferase [Source:UniProtKB/TrEMBL;Acc:Q7QEH0]	FBpp0074396	UDP-N-acetyl-alpha-D-galactosamine:polypeptide N-acetylgalactosaminyltransferase 2 [Source:FlyBase;Acc:FBgn0030930]	Mucin type O-glycan biosynthesis; Other types of O-glycan biosynthesis; Metabolic pathways
Mdes003439	0.341959	1.14776	0.592565	XP_001651177	AAEL005636-PA [Aedes aegypti]|Aedes aegypti|Eukaryota	AAEL019735-PA	NA	AGAP000082-PA	translation initiation factor eIF-2B subunit epsilon [Source:VB Community Annotation]	FBpp0089217	eukaryotic translation initiation factor 2B subunit epsilon [Source:FlyBase;Acc:FBgn0023512]	RNA transport
Mdes003477	0.508947	1.9367	1.10782	XP_004537820	PREDICTED: SUMO-conjugating enzyme UBC9-B [Ceratitis capitata]|Ceratitis capitata|Eukaryota	AAEL027903-PA	NA	AGAP009060-PA	ATP-dependent DNA helicase HFM1/MER3 [Source:VB Community Annotation]	FBpp0077742	lesswright [Source:FlyBase;Acc:FBgn0010602]	RNA transport; Ubiquitin mediated proteolysis
Mdes003488	5.56034	9.72889	8.20697	ACZ26280	secreted protein F [Mayetiola destructor]|Mayetiola destructor|Eukaryota	NA	NA	NA	NA	NA	NA
Mdes003507	2.01741	5.25649	3.36344	NA	NA	AAEL008069-PB	notch	AGAP002739-PA	NA	FBpp0297916	uninflatable [Source:FlyBase;Acc:FBgn0031879]
Mdes003518	-0.252254	1.04972	0.336537	NA	NA	AAEL005019-PA	lactosylceramide 4-alpha-galactosyltransferase (alpha- 1,4-galactosyltransferase)	AGAP008258-PA	lactosylceramide 4-alpha-galactosyltransferase [Source:VB Community Annotation]	FBpp0077354	NA	Glycosphingolipid biosynthesis - lacto and neolacto series; Glycosphingolipid biosynthesis - globo and isoglobo series; Metabolic pathways
Mdes003526	0.703793	1.33352	1.0383	NA	NA	AAEL004763-PA	NA	AGAP009837-PA	NA	FBpp0088847	NA
Mdes003553	0.347977	1.71216	1.13202	XP_001647551	AAEL015671-PA [Aedes aegypti]|Aedes aegypti|Eukaryota	AAEL021024-PA	NA	AGAP000139-PA	DNA polymerase gamma [Source:VB Community Annotation]	FBpp0080148	tamas [Source:FlyBase;Acc:FBgn0004406]
Mdes003554	1.30892	3.47377	2.14842	KXJ76318	hypothetical protein RP20_CCG009896 [Aedes albopictus]|Aedes albopictus|Eukaryota	AAEL004698-PA	DNA primase large subunit	AGAP006387-PA	DNA primase large subunit [Source:UniProtKB/TrEMBL;Acc:Q7Q5K2]	FBpp0077899	DNA polymerase alpha 60kD [Source:FlyBase;Acc:FBgn0259676]	DNA replication
Mdes003556	-1.22222	-0.28031	-0.684972	XP_002071134	uncharacterized protein Dwil_GK25633 [Drosophila willistoni]|Drosophila willistoni|Eukaryota	AAEL025650-PE	NA	AGAP000075-PA	otopetrin [Source:VB Community Annotation]	FBpp0077295	NA
Mdes003558	0.0432678	1.63092	0.710036	XP_014604771	PREDICTED: RING-box protein 1A [Polistes canadensis]|Polistes canadensis|Eukaryota	AAEL004691-PA	ring finger	AGAP005202-PB	RING-box protein 1 [Source:VB Community Annotation]	FBpp0310165	Regulator of cullins 1a [Source:FlyBase;Acc:FBgn0025638]	Nucleotide excision repair; Ubiquitin mediated proteolysis; Protein processing in endoplasmic reticulum; Wnt signaling pathway; Hedgehog signaling pathway - fly; TGF-beta signaling pathway
Mdes003576	0.226732	1.7565	0.704743	KXJ79087	hypothetical protein RP20_CCG002466 [Aedes albopictus]|Aedes albopictus|Eukaryota	AAEL010065-PC	protein disulfide-isomerase A6 precursor	AGAP001919-PA	protein disulfide-isomerase A6 [Source:VB Community Annotation]	FBpp0080395	calcium-binding protein 1 [Source:FlyBase;Acc:FBgn0025678]	Protein processing in endoplasmic reticulum
Mdes003581	0.29788	1.25631	0.741149	NA	NA	NA	NA	NA	NA	NA	NA
Mdes003582	0.740379	1.42013	1.13235	NA	NA	NA	NA	NA	NA	NA	NA
Mdes003590	-0.135531	1.9542	0.51544	ERL93367	hypothetical protein D910_10659 [Dendroctonus ponderosae]|Dendroctonus ponderosae|Eukaryota	AAEL005946-PA	NADH-ubiquinone oxidoreductase subunit B14.5b	AGAP002889-PA	NADH dehydrogenase (ubiquinone) 1 subcomplex unknown 2 [Source:VB Community Annotation]	FBpp0077303	NADH dehydrogenase (ubiquinone) B14.5 B subunit [Source:FlyBase;Acc:FBgn0031505]	Oxidative phosphorylation; Metabolic pathways
Mdes003593	0.275881	1.41545	0.799355	NA	NA	NA	NA	AGAP010824-PA	NA	NA	NA
Mdes003594	0.991051	1.51174	1.34801	NA	NA	NA	NA	NA	NA	NA	NA
Mdes003602	0.48942	1.26424	0.961785	KNC28297	60S ribosomal protein L9 [Lucilia cuprina]|Lucilia cuprina|Eukaryota	AAEL007699-PG	RpL9: 60S ribosomal protein L9	AGAP009508-PA	60S ribosomal protein L9 [Source:VB Community Annotation]	FBpp0079753	Ribosomal protein L9 [Source:FlyBase;Acc:FBgn0015756]	Ribosome
Mdes003603	0.51111	1.32912	1.03884	KDR17690	Mitochondrial import receptor subunit TOM70 [Zootermopsis nevadensis]|Zootermopsis nevadensis|Eukaryota	AAEL025578-PA	NA	AGAP009497-PA	mitochondrial import receptor subunit TOM70 [Source:VB Community Annotation]	FBpp0079894	Translocase of outer membrane 70 [Source:FlyBase;Acc:FBgn0032397]
Mdes003625	0.0723402	1.27586	0.60884	XP_014600989	PREDICTED: 40S ribosomal protein S12, mitochondrial [Polistes canadensis]|Polistes canadensis|Eukaryota	AAEL008169-PA	RpS12: 40S ribosomal protein S12	AGAP013102-PA	28S ribosomal protein S12, mitochondrial [Source:VB Community Annotation]	FBpp0070443	technical knockout [Source:FlyBase;Acc:FBgn0003714]	Ribosome
Mdes003627	0.271228	1.31911	0.629351	XP_005187988	PREDICTED: DNA-directed RNA polymerase III subunit RPC1 [Musca domestica]|Musca domestica|Eukaryota	AAEL027116-PA	NA	AGAP004703-PA	DNA-directed RNA polymerase III subunit RPC1 [Source:VB Community Annotation]	FBpp0290035	NA	RNA polymerase
Mdes003629	1.21598	1.73342	1.40256	NA	NA	NA	NA	NA	NA	NA	NA
Mdes003641	4.87424	8.2438	6.06129	ACZ26280	secreted protein F [Mayetiola destructor]|Mayetiola destructor|Eukaryota	NA	NA	NA	NA	NA	NA
Mdes003645	0.582469	1.34774	0.924943	XP_972870	PREDICTED: 28S ribosomal protein S2, mitochondrial [Tribolium castaneum]|Tribolium castaneum|Eukaryota	AAEL003431-PA	proteasome subunit beta type 7,10	AGAP011423-PA	20S proteasome subunit beta 2 [Source:VB Community Annotation]	FBpp0075382	Proteasome beta2 subunit [Source:FlyBase;Acc:FBgn0023174]	Proteasome
Mdes003646	0.256372	1.22435	0.527514	XP_017474363	PREDICTED: ATPase family AAA domain-containing protein 3-A [Rhagoletis zephyria]|Rhagoletis zephyria|Eukaryota	AAEL009883-PA	26S protease (S4) regulatory subunit, putative	AGAP001792-PA	NA	FBpp0297140	belphegor [Source:FlyBase;Acc:FBgn0040237]
Mdes003649	0.673385	1.83853	1.30328	KYN02849	hypothetical protein ALC62_06316 [Cyphomyrmex costatus]|Cyphomyrmex costatus|Eukaryota	AAEL017164-PA	Putative mrna cleavage factor i subunit/cpsf subunit	AGAP005062-PA	cleavage and polyadenylation specificity factor subunit 6/7 [Source:VB Community Annotation]	FBpp0076433	NA	mRNA surveillance pathway
Mdes003656	0.994029	5.33414	2.46459	XP_311551	AGAP010398-PA [Anopheles gambiae str. PEST]|Anopheles gambiae str. PEST|Eukaryota	AAEL000834-PB	dimethylaniline monooxygenase	AGAP010399-PA	Flavin-containing monooxygenase FMO GS-OX-like 1 [Source:VB Community Annotation]	FBpp0072059	Flavin-containing monooxygenase 1 [Source:FlyBase;Acc:FBgn0034943]
Mdes003680	0.91453	2.91642	1.71344	EHJ67643	hypothetical protein KGM_18185 [Danaus plexippus]|Danaus plexippus|Eukaryota	AAEL006133-PA	cofactor A, putative	AGAP002130-PA	tubulin-specific chaperone A [Source:VB Community Annotation]	FBpp0085195	NA
Mdes003681	0.939356	2.76346	1.7988	XP_011493319	AAEL017275-PA [Aedes aegypti]|Aedes aegypti|Eukaryota	AAEL006133-PB	cofactor A, putative	AGAP002131-PA	NA	FBpp0085196	NA
Mdes003682	0.31508	1.52851	0.983173	XP_005185853	PREDICTED: cell cycle checkpoint protein RAD1-like [Musca domestica]|Musca domestica|Eukaryota	AAEL009701-PD	NA	AGAP002255-PA	cell cycle checkpoint protein [Source:VB Community Annotation]	FBpp0077427	Radiation insensitive 1 [Source:FlyBase;Acc:FBgn0026778]
Mdes003683	0.75909	2.14727	1.39123	XP_004524247	PREDICTED: ubiquitin-conjugating enzyme E2 G1 [Ceratitis capitata]|Ceratitis capitata|Eukaryota	AAEL010798-PA	ubiquitin-conjugating enzyme E2 g	AGAP002251-PA	ubiquitin-conjugating enzyme E2 G1 [Source:VB Community Annotation]	FBpp0110481	NA	Ubiquitin mediated proteolysis; Protein processing in endoplasmic reticulum
Mdes003687	-2.68519	-1.86772	-2.42297	XP_017471775	PREDICTED: tropomyosin-2 isoform X1 [Rhagoletis zephyria]|Rhagoletis zephyria|Eukaryota	AAEL002759-PE	tropomyosin invertebrate	AGAP001799-PB	tropomyosin 1 [Source:VB Community Annotation]	FBpp0082536	Tropomyosin 2 [Source:FlyBase;Acc:FBgn0004117]
Mdes003690	-2.00937	-1.28347	-1.74809	KPJ03111	Tropomyosin [Papilio xuthus]|Papilio xuthus|Eukaryota	AAEL002761-PAN	tropomyosin invertebrate	AGAP001797-PF	Tropomyosin 1 [Source:VB Community Annotation]	FBpp0306045	Tropomyosin 1 [Source:FlyBase;Acc:FBgn0003721]
Mdes003692	-2.54271	-1.93325	-2.34738	JAS17272	hypothetical protein g.40154 [Clastoptera arizonana]|Clastoptera arizonana|Eukaryota	AAEL002761-PAL	tropomyosin invertebrate	AGAP001797-PJ	Tropomyosin 1 [Source:VB Community Annotation]	FBpp0296935	Tropomyosin 1 [Source:FlyBase;Acc:FBgn0003721]
Mdes003693	-2.18887	-1.13269	-1.5623	NA	NA	NA	NA	NA	NA	NA	NA
Mdes003695	0.469174	2.32103	1.18177	XP_321188	AGAP001879-PA [Anopheles gambiae str. PEST]|Anopheles gambiae str. PEST|Eukaryota	NA	NA	NA	NA	NA	NA
Mdes003728	0.221331	2.01404	1.38619	KDR10650	putative prolyl-tRNA synthetase, mitochondrial [Zootermopsis nevadensis]|Zootermopsis nevadensis|Eukaryota	AAEL010816-PA	prolyl-tRNA synthetase	AGAP003589-PA	prolyl-tRNA synthetase [Source:VB Community Annotation]	FBpp0072825	Prolyl-tRNA synthetase, mitochondrial [Source:FlyBase;Acc:FBgn0027082]	Aminoacyl-tRNA biosynthesis
Mdes003746	0.541954	1.43033	1.11654	XP_005187209	PREDICTED: 60S acidic ribosomal protein P0 [Musca domestica]|Musca domestica|Eukaryota	AAEL010821-PA	RpLP0: 60S ribosomal protein LP0	AGAP003592-PB	60S ribosomal protein LP0 [Source:VB Community Annotation]	FBpp0078134	Ribosomal protein LP0 [Source:FlyBase;Acc:FBgn0000100]	Ribosome
Mdes003767	1.85246	4.42151	3.47743	NA	NA	AAEL010182-PB	NA	AGAP013038-PA	NA	FBpp0076387	monkey king protein [Source:FlyBase;Acc:FBgn0035889]
Mdes003768	3.40248	6.95263	5.5046	XP_011295549	PREDICTED: 1,5-anhydro-D-fructose reductase-like isoform X3 [Musca domestica]|Musca domestica|Eukaryota	AAEL004086-PB	aldo-keto reductase	AGAP011053-PA	NA	FBpp0073028	NA	Pentose and glucuronate interconversions; Fructose and mannose metabolism; Galactose metabolism; Glycerolipid metabolism; Folate biosynthesis; Metabolic pathways
Mdes003785	-1.1932	0.482696	-0.0878453	NA	NA	NA	NA	NA	NA	NA	NA
Mdes003799	0.172077	1.2486	0.754052	XP_001659795	AAEL009179-PA [Aedes aegypti]|Aedes aegypti|Eukaryota	AAEL009179-PB	molybdopterin biosynthesis protein	AGAP002800-PA	gephyrin [Source:VB Community Annotation]	FBpp0070064	cinnamon [Source:FlyBase;Acc:FBgn0000316]	Folate biosynthesis; Metabolic pathways; Biosynthesis of cofactors
Mdes003803	0.476888	2.52034	1.50213	AIZ03432	spermidine synthase [Mayetiola destructor]|Mayetiola destructor|Eukaryota	AAEL010071-PA	spermidine synthase	AGAP011126-PA	spermidine synthase [Source:VB Community Annotation]	FBpp0297149	Spermidine Synthase [Source:FlyBase;Acc:FBgn0037723]	Cysteine and methionine metabolism; Arginine and proline metabolism; Glutathione metabolism; Metabolic pathways
Mdes003807	0.572592	2.07077	1.07645	XP_001658896	AAEL000175-PA [Aedes aegypti]|Aedes aegypti|Eukaryota	AAEL000175-PB	eIF3-S8: Eukaryotic translation initiation factor 3 subunit C	AGAP004725-PA	Eukaryotic translation initiation factor 3 subunit C [Source:UniProtKB/Swiss-Prot;Acc:Q7PMU8]	FBpp0086013	eukaryotic translation initiation factor 3 subunit c [Source:FlyBase;Acc:FBgn0034258]
Mdes003829	0.0427637	1.08882	0.731469	XP_001988559	GH10511 [Drosophila grimshawi]|Drosophila grimshawi|Eukaryota	AAEL027903-PA	NA	AGAP011076-PA	ubiquitin-conjugating enzyme E2 I [Source:VB Community Annotation]	FBpp0077742	lesswright [Source:FlyBase;Acc:FBgn0010602]
Mdes003838	0.730822	2.88495	1.98782	NA	NA	NA	NA	NA	NA	NA	NA
Mdes003844	5.33611	8.6293	7.27962	ACZ26283	secreted protein E [Mayetiola destructor]|Mayetiola destructor|Eukaryota	NA	NA	NA	NA	NA	NA
Mdes003861	0.546094	1.67671	0.92975	KNC26950	hypothetical protein FF38_12710 [Lucilia cuprina]|Lucilia cuprina|Eukaryota	AAEL007354-PA	pseudouridylate synthase	AGAP002409-PA	tRNA pseudouridine38-40 synthase [Source:VB Community Annotation]	FBpp0083351	pseudouridylate synthase 1 [Source:FlyBase;Acc:FBgn0038811]
Mdes003863	0.364332	1.91223	1.1697	XP_001658323	AAEL007355-PA [Aedes aegypti]|Aedes aegypti|Eukaryota	AAEL007355-PA	mRpS18A: mitochondrial ribosomal protein, S18A, putative	AGAP002407-PA	28S ribosomal protein S18A, mitochondrial [Source:VB Community Annotation]	FBpp0081380	mitochondrial ribosomal protein S18A [Source:FlyBase;Acc:FBgn0051450]	Ribosome
Mdes003868	0.775723	1.52147	1.1946	EHB12217	Histone H4 [Heterocephalus glaber]|Heterocephalus glaber|Eukaryota	AAEL028138-PA	Histone H4	AGAP012885-PA	Histone H4 [Source:UniProtKB/TrEMBL;Acc:Q7PCX0]	FBpp0091144	NA
Mdes003905	0.380547	2.15348	0.870648	XP_005181703	PREDICTED: kelch domain-containing protein 4 [Musca domestica]|Musca domestica|Eukaryota	AAEL010118-PA	kelch repeat protein	AGAP005007-PA	kelch domain containing 4 [Source:VB Community Annotation]	FBpp0075697	NA
Mdes003906	0.348876	1.9794	0.936955	XP_017861369	PREDICTED: melanotransferrin [Drosophila arizonae]|Drosophila arizonae|Eukaryota	AAEL011949-PC	Tf2: transferrin	AGAP005003-PA	melanotransferrin [Source:VB Community Annotation]	FBpp0075698	Transferrin 2 [Source:FlyBase;Acc:FBgn0036299]
Mdes003907	0.300377	1.77166	0.979885	XP_313256	AGAP003517-PA [Anopheles gambiae str. PEST]|Anopheles gambiae str. PEST|Eukaryota	AAEL004613-PA	phenylalanyl-tRNA synthetase beta chain	AGAP003517-PB	phenylalanyl-tRNA synthetase beta chain [Source:VB Community Annotation]	FBpp0084021	Phenylalanyl-tRNA synthetase, beta-subunit [Source:FlyBase;Acc:FBgn0039175]	Aminoacyl-tRNA biosynthesis
Mdes003908	0.518949	2.51136	1.65162	KFB38396	calreticulin [Anopheles sinensis]|Anopheles sinensis|Eukaryota	AAEL001005-PA	calreticulin	AGAP004212-PA	calreticulin [Source:VB Community Annotation]	FBpp0306685	Calreticulin [Source:FlyBase;Acc:FBgn0005585]	Protein processing in endoplasmic reticulum; Phagosome
Mdes003909	0.868852	2.77058	1.84332	XP_017892385	PREDICTED: 3-hydroxyacyl-CoA dehydrogenase type-2 [Ceratina calcarata]|Ceratina calcarata|Eukaryota	AAEL009324-PA	hydroxyacyl dehydrogenase	AGAP003414-PB	3-hydroxyacyl-CoA dehydrogenase / 3-hydroxy-2-methylbutyryl-CoA dehydrogenase [Source:VB Community Annotation]	FBpp0074285	scully [Source:FlyBase;Acc:FBgn0021765]	Valine, leucine and isoleucine degradation; Metabolic pathways
Mdes003922	0.242308	2.07905	1.29292	KRT81062	hypothetical protein AMK59_5921 [Oryctes borbonicus]|Oryctes borbonicus|Eukaryota	AAEL027977-PB	NA	AGAP002981-PA	cytochrome c oxidase assembly protein COX16 homolog, mitochondrial precursor [Source:VB Community Annotation]	FBpp0290311	lethal (3) neo43 [Source:FlyBase;Acc:FBgn0011476]
Mdes003927	0.451436	1.2164	0.825248	Q17DK2	RecName: Full=Phagocyte signaling-impaired protein; AltName: Full=N-terminal acetyltransferase B complex subunit MDM20 homolog; AltName: Full=N-terminal acetyltransferase B complex subunit NAA25 homolog|Aedes aegypti|Eukaryota	AAEL004142-PA	psidin: Phagocyte signaling-impaired protein (N-terminal acetyltransferase B complex subunit NAA25 homolog)(N-terminal acetyltransferase B complex subunit MDM20 homolog)	AGAP001954-PA	Phagocyte signaling-impaired protein [Source:UniProtKB/Swiss-Prot;Acc:Q7PYI4]	FBpp0083238	phagocyte signaling impaired [Source:FlyBase;Acc:FBgn0243511]
Mdes003935	0.906027	1.21541	1.04964	XP_015610268	PREDICTED: histone H2B [Cephus cinctus]|Cephus cinctus|Eukaryota	AAEL025497-PA	NA	AGAP012894-PA	Histone H2B [Source:UniProtKB/Swiss-Prot;Acc:Q27442]	FBpp0091131	NA
Mdes003939	0.364399	1.57507	0.797087	NA	NA	NA	NA	NA	NA	NA	NA
Mdes003969	-1.83458	-0.246979	-1.27543	XP_017781239	PREDICTED: cofilin/actin-depolymerizing factor homolog [Nicrophorus vespilloides]|Nicrophorus vespilloides|Eukaryota	AAEL003957-PE	NA	AGAP012056-PA	cofilin [Source:VB Community Annotation]	FBpp0072097	twinstar [Source:FlyBase;Acc:FBgn0011726]
Mdes003973	0.547046	2.08685	1.18201	KNC26130	Proteasome subunit alpha type-5 [Lucilia cuprina]|Lucilia cuprina|Eukaryota	AAEL004308-PA	Proteasome subunit alpha type	AGAP008816-PA	26S proteasome alpha 5 subunit [Source:VB Community Annotation]	FBpp0086066	Proteasome alpha5 subunit [Source:FlyBase;Acc:FBgn0016697]	Proteasome
Mdes003985	0.677406	3.37569	2.16064	XP_013116115	PREDICTED: 1,5-anhydro-D-fructose reductase-like [Stomoxys calcitrans]|Stomoxys calcitrans|Eukaryota	AAEL004086-PB	aldo-keto reductase	AGAP011052-PA	aldose reductase [Source:VB Community Annotation]	FBpp0088362	NA	Pentose and glucuronate interconversions; Fructose and mannose metabolism; Galactose metabolism; Glycerolipid metabolism; Folate biosynthesis; Metabolic pathways
Mdes003987	0.656517	2.43941	1.31786	KNC21560	hypothetical protein FF38_10608 [Lucilia cuprina]|Lucilia cuprina|Eukaryota	AAEL024317-PC	NA	AGAP012047-PA	arylsulfatase B precursor [Source:VB Community Annotation]	FBpp0290455	NA	Glycosaminoglycan degradation; Metabolic pathways; Lysosome
Mdes004005	0.0801881	1.26705	0.835456	KXJ78562	hypothetical protein RP20_CCG004224 [Aedes albopictus]|Aedes albopictus|Eukaryota	AAEL011866-PA	DNA-directed RNA polymerase III 25 kDa polypeptide	AGAP012122-PA	DNA-directed RNA polymerase III subunit RPC8 [Source:VB Community Annotation]	FBpp0075838	NA	RNA polymerase
Mdes004007	0.442246	2.26437	1.62899	XP_016026701	uncharacterized protein Dsimw501_GD10665, isoform B [Drosophila simulans]|Drosophila simulans|Eukaryota	AAEL006693-PA	uroporphyrinogen decarboxylase	AGAP011895-PA	uroporphyrinogen decarboxylase [Source:VB Community Annotation]	FBpp0087607	NA	Porphyrin and chlorophyll metabolism; Metabolic pathways; Biosynthesis of cofactors
Mdes004013	0.499929	1.11244	0.715952	NA	NA	NA	NA	NA	NA	NA	NA
Mdes004018	1.90352	5.17099	3.47642	ACZ26280	secreted protein F [Mayetiola destructor]|Mayetiola destructor|Eukaryota	NA	NA	NA	NA	NA	NA
Mdes004024	0.522218	1.76332	0.929085	XP_005186441	PREDICTED: kinesin-like protein subito [Musca domestica]|Musca domestica|Eukaryota	AAEL022590-PB	NA	AGAP006989-PA	Subito [Source:VB Community Annotation]	FBpp0086041	subito [Source:FlyBase;Acc:FBgn0003545]
Mdes004025	0.825206	1.87444	1.51389	XP_001661333	AAEL011055-PA [Aedes aegypti]|Aedes aegypti|Eukaryota	AAEL011055-PA	chaperone protein DNAj	AGAP007565-PB	chaperone DnaJ protein [Source:VB Community Annotation]	FBpp0088955	lethal (2) tumorous imaginal discs [Source:FlyBase;Acc:FBgn0002174]
Mdes004026	0.281859	1.47672	1.03596	XP_001237070	AGAP007519-PA [Anopheles gambiae str. PEST]|Anopheles gambiae str. PEST|Eukaryota	AAEL002728-PA	NA	AGAP007519-PA	28S ribosomal protein S22, mitochondrial [Source:VB Community Annotation]	FBpp0084616	mitochondrial ribosomal protein S22 [Source:FlyBase;Acc:FBgn0039555]
Mdes004046	-1.69496	0.0642115	-1.02883	NA	NA	NA	NA	NA	NA	NA	NA
Mdes004048	-2.7629	-0.75155	-1.45972	NA	NA	NA	NA	NA	NA	NA	NA
Mdes004049	-1.46484	-0.788604	-1.17611	KXJ82179	hypothetical protein RP20_CCG015321 [Aedes albopictus]|Aedes albopictus|Eukaryota	AAEL019705-PF	NA	AGAP007720-PA	chondroitin sulfate N-acetylgalactosaminyltransferase 1 [Source:VB Community Annotation]	FBpp0308536	NA	Glycosaminoglycan biosynthesis - chondroitin sulfate / dermatan sulfate; Metabolic pathways
Mdes004053	0.137453	1.03687	0.479756	KFB36845	AGAP004337-PA-like protein [Anopheles sinensis]|Anopheles sinensis|Eukaryota	AAEL009584-PB	elg, drosophila	AGAP004337-PA	GA-binding protein transcription factor, alpha [Source:VB Community Annotation]	FBpp0076648	NA
Mdes004059	-1.65	1.12619	0.223998	XP_011195956	PREDICTED: uncharacterized protein DDB_G0290301 isoform X2 [Bactrocera cucurbitae]|Bactrocera cucurbitae|Eukaryota	AAEL011612-PD	CTLMA6: C-Type Lectin (CTL) - mannose binding. Transcript A	AGAP005332-PC	C-type lectin (CTL) - mannose binding [Source:VB Community Annotation]	FBpp0072554	triforce [Source:FlyBase;Acc:FBgn0035199]
Mdes004060	-2.10574	0.79234	-0.325787	XP_017476803	PREDICTED: uncharacterized protein LOC108366839 [Rhagoletis zephyria]|Rhagoletis zephyria|Eukaryota	AAEL011612-PD	CTLMA6: C-Type Lectin (CTL) - mannose binding. Transcript A	AGAP005332-PA	C-type lectin (CTL) - mannose binding [Source:VB Community Annotation]	FBpp0072553	triforce [Source:FlyBase;Acc:FBgn0035199]
Mdes004061	-1.17067	1.80689	0.105882	NA	NA	NA	NA	NA	NA	NA	NA
Mdes004080	-0.0138981	1.29456	0.364721	XP_001654633	AAEL010518-PA, partial [Aedes aegypti]|Aedes aegypti|Eukaryota	AAEL026094-PC	NA	AGAP006468-PA	NA	FBpp0271815	NA
Mdes004092	0.187572	2.01886	1.05888	XP_014250508	PREDICTED: ADP-ribosylation factor 3 [Cimex lectularius]|Cimex lectularius|Eukaryota	AAEL004913-PJ	Arf3: ADP-ribosylation factor 3	AGAP006890-PB	ADP-ribosylation factor 3 [Source:VB Community Annotation]	FBpp0086507	ADP ribosylation factor at 51F [Source:FlyBase;Acc:FBgn0013750]
Mdes004093	0.512725	2.39497	1.4075	KHJ94174	ADP-ribosylation factor family protein [Oesophagostomum dentatum]|Oesophagostomum dentatum|Eukaryota	AAEL004913-PJ	Arf3: ADP-ribosylation factor 3	AGAP006890-PB	ADP-ribosylation factor 3 [Source:VB Community Annotation]	FBpp0086507	ADP ribosylation factor at 51F [Source:FlyBase;Acc:FBgn0013750]
Mdes004095	-2.23083	0.0658651	-1.29839	KFB42104	hypothetical protein ZHAS_00009764 [Anopheles sinensis]|Anopheles sinensis|Eukaryota	AAEL005401-PB	NA	AGAP003304-PA	NA	FBpp0088835	Cellular Repressor of E1A-stimulated Genes [Source:FlyBase;Acc:FBgn0025456]
Mdes004100	2.43806	4.72923	3.0706	XP_015592564	PREDICTED: muscle M-line assembly protein unc-89 isoform X3 [Cephus cinctus]|Cephus cinctus|Eukaryota	AAEL011867-PA	NA	AGAP005470-PA	NA	NA	NA
Mdes004102	0.434424	1.70566	1.25427	XP_016971277	PREDICTED: NAD kinase 2, mitochondrial isoform X1 [Drosophila rhopaloa]|Drosophila rhopaloa|Eukaryota	AAEL018237-PB	NA	AGAP006171-PA	protein phosphatase [Source:VB Community Annotation]	FBpp0085428	NA	Nicotinate and nicotinamide metabolism; Metabolic pathways; Biosynthesis of cofactors
Mdes004121	0.431239	1.40792	0.723	XP_001842957	conserved hypothetical protein [Culex quinquefasciatus]|Culex quinquefasciatus|Eukaryota	AAEL003839-PA	NA	AGAP011285-PA	NA	FBpp0072768	NA
Mdes004123	0.34967	1.76647	0.758787	XP_001657823	AAEL006441-PA [Aedes aegypti]|Aedes aegypti|Eukaryota	AAEL006441-PA	Prosbeta1: 26S proteasome beta 1 subunit	AGAP009271-PA	26S proteasome beta 1 subunit [Source:VB Community Annotation]	FBpp0086400	Proteasome beta1 subunit [Source:FlyBase;Acc:FBgn0010590]	Proteasome
Mdes004141	0.44987	2.18458	1.11346	KPJ07663	Eukaryotic translation initiation factor 2 subunit 1 [Papilio machaon]|Papilio machaon|Eukaryota	AAEL013675-PA	eukaryotic translation initiation factor	AGAP011190-PA	eukaryotic translation initiation factor 2 subunit alpha [Source:VB Community Annotation]	FBpp0074075	eukaryotic translation initiation factor 2 subunit alpha [Source:FlyBase;Acc:FBgn0261609]	RNA transport; Autophagy - animal; Protein processing in endoplasmic reticulum
Mdes004142	0.313363	1.78075	0.979527	NA	NA	AAEL000722-PF	NA	AGAP011059-PA	coiled-coil-helix-coiled-coil-helix domain-containing protein 7 [Source:VB Community Annotation]	FBpp0311796	NA
Mdes004149	0.899479	2.65446	1.8407	XP_321056	AGAP002003-PA [Anopheles gambiae str. PEST]|Anopheles gambiae str. PEST|Eukaryota	AAEL006059-PA	NA	AGAP002003-PA	NA	FBpp0086488	NA
Mdes004153	0.272032	1.13183	0.843838	XP_005186009	PREDICTED: transmembrane protein 43 homolog [Musca domestica]|Musca domestica|Eukaryota	AAEL021093-PA	NA	AGAP005797-PA	NA	FBpp0076485	NA
Mdes004157	-0.94765	-0.433859	-0.781531	XP_017842180	PREDICTED: probable G-protein coupled receptor Mth-like 14 isoform X2 [Drosophila busckii]|Drosophila busckii|Eukaryota	AAEL000811-PA	GPRMTH7: GPCR Methuselah Family	AGAP011643-PA	methuselah-like [Source:VB Community Annotation]	FBpp0072402	methuselah-like 14 [Source:FlyBase;Acc:FBgn0052476]
Mdes004167	-0.0973772	1.60871	0.450035	AAX33486	RE01065p [Drosophila melanogaster]|Drosophila melanogaster|Eukaryota	AAEL019529-PI	NA	AGAP005549-PA	Pre-mRNA-splicing factor rse1 [Source:VB Community Annotation]	FBpp0072494	Splicing factor 3b subunit 3 [Source:FlyBase;Acc:FBgn0035162]	Spliceosome
Mdes004185	0.444362	2.05056	1.28538	ERL92770	hypothetical protein D910_10078 [Dendroctonus ponderosae]|Dendroctonus ponderosae|Eukaryota	AAEL003336-PA	tRNA-splicing ligase RtcB homolog	AGAP008147-PA	tRNA-splicing ligase RtcB homolog [Source:UniProtKB/Swiss-Prot;Acc:Q7Q412]	FBpp0080746	RtcB-like [Source:FlyBase;Acc:FBgn0032781]
Mdes004196	-1.39752	0.501103	-0.316684	XP_017482062	PREDICTED: uncharacterized protein LOC108371079 isoform X1 [Rhagoletis zephyria]|Rhagoletis zephyria|Eukaryota	AAEL019592-PB	NA	AGAP007489-PB	NA	FBpp0111975	NA
Mdes004213	-0.0670933	1.48512	0.398606	XP_001660268	AAEL009590-PA [Aedes aegypti]|Aedes aegypti|Eukaryota	AAEL009590-PB	outer mitochondrial translocase subunit, putative	AGAP013748-PA	mitochondrial import receptor subunit TOM7 homolog [Source:VB Community Annotation]	FBpp0308412	Translocase of outer membrane 7 [Source:FlyBase;Acc:FBgn0033357]	Mitophagy - animal
Mdes004218	0.139725	1.71417	1.11979	XP_005539269	small GTP-binding protein of Ran family [Cyanidioschyzon merolae strain 10D]|Cyanidioschyzon merolae strain 10D|Eukaryota	AAEL009287-PB	ran	AGAP007699-PC	GTP-binding nuclear protein Ran [Source:VB Community Annotation]	FBpp0309150	NA	Ribosome biogenesis in eukaryotes; RNA transport
Mdes004223	-0.0822239	1.32239	0.5734	XP_001656152	AAEL012610-PA [Aedes aegypti]|Aedes aegypti|Eukaryota	AAEL012610-PA	NA	AGAP006915-PA	NA	FBpp0072885	NA
Mdes004230	5.16572	10.1924	7.57921	NA	NA	NA	NA	NA	NA	NA	NA
Mdes004242	0.140649	1.31671	0.477164	XP_011180648	PREDICTED: proliferation-associated protein 2G4 [Bactrocera cucurbitae]|Bactrocera cucurbitae|Eukaryota	AAEL012312-PA	proliferation-associated 2g4 (pa2g4/ebp1)	AGAP005108-PA	Proliferation-associated 2G4 [Source:VB Community Annotation]	FBpp0311825	NA
Mdes004256	0.444136	1.28514	0.682575	KXJ81815	hypothetical protein RP20_CCG017771 [Aedes albopictus]|Aedes albopictus|Eukaryota	AAEL020929-PA	NA	AGAP007477-PA	replication factor C subunit 2/4 [Source:VB Community Annotation]	FBpp0073120	Replication factor C subunit 4 [Source:FlyBase;Acc:FBgn0260985]	DNA replication; Nucleotide excision repair; Mismatch repair
Mdes004259	0.521075	1.7777	1.13895	XP_969259	PREDICTED: ribonucleoside-diphosphate reductase subunit M2 B [Tribolium castaneum]|Tribolium castaneum|Eukaryota	AAEL010691-PA	ribonucleoside-diphosphate reductase small chain	AGAP006818-PA	ribonucleoside-diphosphate reductase subunit M2 [Source:VB Community Annotation]	FBpp0087152	Ribonucleoside diphosphate reductase small subunit [Source:FlyBase;Acc:FBgn0011704]	Purine metabolism; Pyrimidine metabolism; Glutathione metabolism; Drug metabolism - other enzymes; Metabolic pathways
Mdes004278	2.98761	5.87324	4.90371	AIW82677	putative secreted protein, partial [Mayetiola destructor]|Mayetiola destructor|Eukaryota	NA	NA	NA	NA	NA	NA
Mdes004299	3.82718	7.40796	6.18444	ACZ26280	secreted protein F [Mayetiola destructor]|Mayetiola destructor|Eukaryota	NA	NA	NA	NA	NA	NA
Mdes004302	0.181673	1.95664	0.998628	XP_001866784	mitotic checkpoint protein BUB3 [Culex quinquefasciatus]|Culex quinquefasciatus|Eukaryota	AAEL007469-PA	mitotic checkpoint protein bub3	AGAP010544-PA	cell cycle arrest protein BUB3 [Source:VB Community Annotation]	FBpp0308293	NA
Mdes004304	0.402286	2.37631	1.16614	XP_017095251	PREDICTED: major facilitator superfamily domain-containing protein 6 isoform X1 [Drosophila bipectinata]|Drosophila bipectinata|Eukaryota	AAEL011465-PC	NA	AGAP005188-PA	NA	FBpp0289377	Sugar baby [Source:FlyBase;Acc:FBgn0036191]
Mdes004321	3.53783	9.01641	5.50669	ACZ26280	secreted protein F [Mayetiola destructor]|Mayetiola destructor|Eukaryota	NA	NA	NA	NA	NA	NA
Mdes004322	3.92124	8.14674	6.09339	ACZ26280	secreted protein F [Mayetiola destructor]|Mayetiola destructor|Eukaryota	NA	NA	NA	NA	NA	NA
Mdes004323	2.30374	6.12521	4.92261	ACZ26280	secreted protein F [Mayetiola destructor]|Mayetiola destructor|Eukaryota	NA	NA	NA	NA	NA	NA
Mdes004324	3.06742	6.53729	5.05541	ACZ26280	secreted protein F [Mayetiola destructor]|Mayetiola destructor|Eukaryota	NA	NA	NA	NA	NA	NA
Mdes004326	5.24541	9.17694	7.22064	ACZ26280	secreted protein F [Mayetiola destructor]|Mayetiola destructor|Eukaryota	NA	NA	NA	NA	NA	NA
Mdes004329	-0.135611	2.01568	0.740169	CAO98769	beta-actin [Artemia franciscana]|Artemia franciscana|Eukaryota	AAEL001673-PA	actin	AGAP005095-PA	actin beta/gamma 1 [Source:VB Community Annotation]	FBpp0082254	Actin 87E [Source:FlyBase;Acc:FBgn0000046]	Phagosome; Hippo signaling pathway - fly; Phototransduction - fly
Mdes004344	-0.535648	1.02794	0.102448	XP_002052363	uncharacterized protein Dvir_GJ22109 [Drosophila virilis]|Drosophila virilis|Eukaryota	AAEL006982-PM	lipase	AGAP028206-PA	NA	FBpp0304014	NA	Glycerolipid metabolism; Metabolic pathways
Mdes004364	2.59025	5.80179	4.49624	ACZ26280	secreted protein F [Mayetiola destructor]|Mayetiola destructor|Eukaryota	AAEL018121-PB	NA	AGAP006069-PA	NA	FBpp0305271	Ecdysone-inducible gene E1 [Source:FlyBase;Acc:FBgn0001253]
Mdes004370	-0.107024	1.42123	0.590313	XP_005174784	PREDICTED: ribosome biogenesis protein BOP1 homolog [Musca domestica]|Musca domestica|Eukaryota	AAEL001169-PA	ribosome biogenesis protein BOP1 homolog	AGAP007128-PA	Ribosome biogenesis protein BOP1 homolog [Source:UniProtKB/Swiss-Prot;Acc:Q7PTC5]	FBpp0088519	NA
Mdes004373	-0.25735	1.16459	0.405896	ACK57287	CG10932-like protein, partial [Drosophila affinis]|Drosophila affinis|Eukaryota	AAEL006634-PA	acetyl-coa acetyltransferase, mitochondrial (acetoacetyl-coa thiolase)	AGAP011329-PA	acetyl-CoA C-acetyltransferase [Source:VB Community Annotation]	FBpp0311869	NA	Fatty acid degradation; Synthesis and degradation of ketone bodies; Valine, leucine and isoleucine degradation; Lysine degradation; Tryptophan metabolism; Pyruvate metabolism; Glyoxylate and dicarboxylate metabolism; Propanoate metabolism; Butanoate metabolism; Terpenoid backbone biosynthesis; Metabolic pathways; Carbon metabolism; Fatty acid metabolism
Mdes004376	0.683587	2.18327	1.41977	AFX89025	DCR2 [Mayetiola destructor]|Mayetiola destructor|Eukaryota	AAEL006794-PB	dicer-2	AGAP012289-PA	NA	FBpp0086061	Dicer-2 [Source:FlyBase;Acc:FBgn0034246]
Mdes004394	0.324652	1.89505	0.879221	XP_016979907	PREDICTED: 2-methoxy-6-polyprenyl-1,4-benzoquinol methylase, mitochondrial [Drosophila rhopaloa]|Drosophila rhopaloa|Eukaryota	AAEL000178-PA	ubiquinone/menaquinone biosynthesis methyltransferase	AGAP010488-PA	ubiquinone biosynthesis methyltransferase [Source:VB Community Annotation]	FBpp0311954	NA	Ubiquinone and other terpenoid-quinone biosynthesis; Metabolic pathways; Biosynthesis of cofactors
Mdes004416	-2.78885	-1.78192	-2.40506	XP_002058437	uncharacterized protein Dvir_GJ14414 [Drosophila virilis]|Drosophila virilis|Eukaryota	AAEL024256-PA	NA	AGAP004562-PA	MFS transporter, PCFT/HCP family, solute carrier family 46 (folate transporter) [Source:VB Community Annotation]	FBpp0082385	NA
Mdes004431	0.391787	1.24502	0.953703	XP_001846510	ribonuclease H2 subunit B [Culex quinquefasciatus]|Culex quinquefasciatus|Eukaryota	AAEL014283-PA	NA	AGAP008161-PA	ribonuclease H2 subunit B [Source:VB Community Annotation]	FBpp0073640	NA	DNA replication
Mdes004433	5.63984	9.63707	7.21062	AIW82679	putative secreted protein, partial [Mayetiola destructor]|Mayetiola destructor|Eukaryota	NA	NA	NA	NA	NA	NA
Mdes004441	-0.168585	3.72851	1.36363	NA	NA	NA	NA	NA	NA	NA	NA
Mdes004442	3.1849	6.96808	4.94546	NA	NA	NA	NA	NA	NA	NA	NA
Mdes004445	3.91786	8.66293	6.89709	ACZ26280	secreted protein F [Mayetiola destructor]|Mayetiola destructor|Eukaryota	NA	NA	NA	NA	NA	NA
Mdes004451	-0.202261	1.35316	0.244734	ETN59851	NADH dehydrogenase [Anopheles darlingi]|Anopheles darlingi|Eukaryota	AAEL008490-PC	NADH dehydrogenase, putative	AGAP007574-PA	NADH dehydrogenase (ubiquinone) 1 beta subcomplex 7 [Source:VB Community Annotation]	FBpp0073777	NADH dehydrogenase (ubiquinone) B18 subunit [Source:FlyBase;Acc:FBgn0030605]	Oxidative phosphorylation; Metabolic pathways
Mdes004453	0.501706	1.15482	0.79859	XP_001850631	ca-activated cl channel protein [Culex quinquefasciatus]|Culex quinquefasciatus|Eukaryota	AAEL021538-PA	NA	AGAP004059-PA	Ca-activated cl channel protein [Source:VB Community Annotation]	NA	NA
Mdes004454	0.583716	3.8153	2.23789	XP_001652349	AAEL006933-PA [Aedes aegypti]|Aedes aegypti|Eukaryota	AAEL019530-PD	NA	AGAP028105-PA	NA	FBpp0306640	NA
Mdes004458	2.74023	6.22042	3.90675	ACZ26280	secreted protein F [Mayetiola destructor]|Mayetiola destructor|Eukaryota	AAEL000911-PA	NA	AGAP028408-PA	NA	FBpp0085345	NA
Mdes004468	0.142981	1.75574	0.59553	XP_005180284	PREDICTED: ribonuclease P protein subunit p25-like protein [Musca domestica]|Musca domestica|Eukaryota	AAEL019871-PC	NA	AGAP007301-PA	ribonucleases P/MRP protein subunit RPP25 [Source:VB Community Annotation]	FBpp0085454	NA	Ribosome biogenesis in eukaryotes; RNA transport
Mdes004476	0.722996	1.35412	0.944062	NA	NA	NA	NA	NA	NA	NA	NA
Mdes004481	-0.62941	1.46069	0.457785	XP_001849501	zinc finger protein [Culex quinquefasciatus]|Culex quinquefasciatus|Eukaryota	AAEL023444-PA	NA	AGAP006736-PA	zinc finger protein GLIS2 [Source:VB Community Annotation]	FBpp0304310	sugarbabe [Source:FlyBase;Acc:FBgn0033782]
Mdes004494	0.655039	2.25703	1.41183	XP_315057	AGAP004960-PA [Anopheles gambiae str. PEST]|Anopheles gambiae str. PEST|Eukaryota	AAEL010087-PA	Prosalpha3: 26S proteasome alpha 3 subunit	AGAP004960-PA	26S proteasome alpha 3 subunit [Source:VB Community Annotation]	FBpp0071451	Proteasome alpha3 subunit [Source:FlyBase;Acc:FBgn0261394]	Proteasome
Mdes004498	0.671354	1.39432	1.10338	NP_729507	ribosomal protein S9, isoform B [Drosophila melanogaster]|Drosophila melanogaster|Eukaryota	AAEL001759-PA	RpS9: 40S ribosomal protein S9	AGAP005061-PB	40S ribosomal protein S9 [Source:VB Community Annotation]	FBpp0076152	Ribosomal protein S9 [Source:FlyBase;Acc:FBgn0010408]	Ribosome
Mdes004513	0.417266	1.73262	0.964287	XP_314872	AGAP008753-PA [Anopheles gambiae str. PEST]|Anopheles gambiae str. PEST|Eukaryota	AAEL008692-PA	barrier-to-autointegration factor, putative	AGAP008753-PA	Barrier-to-autointegration factor B [Source:VB Community Annotation]	FBpp0305308	barrier to autointegration factor [Source:FlyBase;Acc:FBgn0031977]
Mdes004516	0.630399	3.26055	1.37413	XP_552620	AGAP011646-PA [Anopheles gambiae str. PEST]|Anopheles gambiae str. PEST|Eukaryota	AAEL000821-PB	OBP6: odorant binding protein OBP6	AGAP011646-PA	putative G-protein coupled receptor GPCR [Source:VB Community Annotation]	FBpp0306090	NA
Mdes004518	-0.0520602	1.36797	0.839238	XP_011341568	PREDICTED: cationic amino acid transporter 2 isoform X2 [Cerapachys biroi]|Cerapachys biroi|Eukaryota	AAEL012131-PB	cationic amino acid transporter	AGAP010563-PA	solute carrier family 7 (cationic amino acid transporter, y+ system) [Source:VB Community Annotation]	FBpp0074925	NA
Mdes004551	-1.8523	-0.660954	-1.22944	XP_002017988	GL17006 [Drosophila persimilis]|Drosophila persimilis|Eukaryota	NA	NA	NA	NA	FBpp0292825	NA
Mdes004557	-1.59967	0.961229	-0.045233	XP_016947556	PREDICTED: putative fatty acyl-CoA reductase CG5065 isoform X4 [Drosophila biarmipes]|Drosophila biarmipes|Eukaryota	AAEL014302-PD	NA	AGAP003611-PA	Fatty acyl-CoA reductase [Source:UniProtKB/TrEMBL;Acc:Q7QAN3]	FBpp0072319	NA	Peroxisome
Mdes004562	0.648794	2.04251	1.35821	XP_011188370	PREDICTED: ribonucleases P/MRP protein subunit POP1 [Bactrocera cucurbitae]|Bactrocera cucurbitae|Eukaryota	AAEL009542-PD	Putative ribonucleasep/mrp protein subunit pop1	AGAP012125-PA	ribonuclease P/MRP protein subunit POP1 [Source:VB Community Annotation]	FBpp0070748	lethal (1) G0045 [Source:FlyBase;Acc:FBgn0026702]	Ribosome biogenesis in eukaryotes; RNA transport
Mdes004564	0.491625	1.50209	1.04121	XP_013104720	PREDICTED: 60S ribosomal protein L18a [Stomoxys calcitrans]|Stomoxys calcitrans|Eukaryota	AAEL021422-PA	60S ribosomal protein L18a	AGAP012284-PA	60S ribosomal protein L18a [Source:UniProtKB/TrEMBL;Acc:Q7PV82]	FBpp0086103	Ribosomal protein L18A [Source:FlyBase;Acc:FBgn0010409]	Ribosome
Mdes004566	0.668302	3.37972	1.74325	XP_001867980	39S ribosomal protein L12, mitochondrial [Culex quinquefasciatus]|Culex quinquefasciatus|Eukaryota	AAEL006117-PA	mRpL12: 39S ribosomal protein L12, mitochondrial	AGAP011581-PA	39S ribosomal protein L12, mitochondrial [Source:VB Community Annotation]	FBpp0076238	mitochondrial ribosomal protein L12 [Source:FlyBase;Acc:FBgn0011787]	Ribosome
Mdes004567	0.819366	1.18874	0.931106	XP_001661800	AAEL011640-PA [Aedes aegypti]|Aedes aegypti|Eukaryota	AAEL019569-PA	NA	AGAP011454-PA	rotatin [Source:VB Community Annotation]	FBpp0087015	anastral spindle 3 [Source:FlyBase;Acc:FBgn0266111]
Mdes004607	-0.0220829	1.99954	1.16701	XP_317156	AGAP008310-PA [Anopheles gambiae str. PEST]|Anopheles gambiae str. PEST|Eukaryota	AAEL018240-PG	NA	AGAP008310-PA	NA	FBpp0078713	fuseless [Source:FlyBase;Acc:FBgn0031702]
Mdes004637	0.458146	1.39936	0.825121	XP_001658759	AAEL007945-PA [Aedes aegypti]|Aedes aegypti|Eukaryota	AAEL007945-PA	Eukaryotic translation initiation factor 3 subunit H (eIF3h)	AGAP009204-PA	Eukaryotic translation initiation factor 3 subunit H [Source:UniProtKB/Swiss-Prot;Acc:Q7PVR3]	FBpp0078667	eukaryotic translation initiation factor 3 subunit h [Source:FlyBase;Acc:FBgn0022023]	RNA transport
Mdes004645	0.0697662	1.43121	0.776633	KFB45189	p15-2a protein, putative [Anopheles sinensis]|Anopheles sinensis|Eukaryota	AAEL001706-PA	p15-2a protein, putative	AGAP008234-PA	NTF2-related export protein 1/2 [Source:VB Community Annotation]	FBpp0072150	NTF2-related export protein 1 [Source:FlyBase;Acc:FBgn0028411]	Ribosome biogenesis in eukaryotes; RNA transport; mRNA surveillance pathway
Mdes004648	0.271512	2.13047	1.39342	ETN66126	mrp [Anopheles darlingi]|Anopheles darlingi|Eukaryota	AAEL013177-PA	nucleotide-binding protein, putative	AGAP008828-PA	ATP-binding protein involved in chromosome partitioning [Source:VB Community Annotation]	FBpp0306285	NA
Mdes004650	0.642496	2.10704	1.09048	XP_318683	AGAP009647-PA [Anopheles gambiae str. PEST]|Anopheles gambiae str. PEST|Eukaryota	AAEL021316-PA	NA	AGAP009647-PA	proteasome maturation protein [Source:VB Community Annotation]	FBpp0080943	NA	Proteasome
Mdes004652	0.518416	1.15714	0.855421	KNC26992	60S ribosomal protein L5 [Lucilia cuprina]|Lucilia cuprina|Eukaryota	AAEL004325-PA	RpL5: 60S ribosomal protein L5	AGAP009031-PA	60S ribosomal protein L5 [Source:VB Community Annotation]	FBpp0304879	Ribosomal protein L5 [Source:FlyBase;Acc:FBgn0064225]	Ribosome
Mdes004653	-0.205284	1.18716	0.344546	XP_013099723	PREDICTED: 116 kDa U5 small nuclear ribonucleoprotein component [Stomoxys calcitrans]|Stomoxys calcitrans|Eukaryota	AAEL011382-PB	116 kda U5 small nuclear ribonucleoprotein component	AGAP011677-PA	NA	FBpp0084626	NA	Spliceosome
Mdes004686	0.252511	1.39453	0.902947	XP_014096623	PREDICTED: glucose-6-phosphate 1-epimerase isoform X2 [Bactrocera oleae]|Bactrocera oleae|Eukaryota	AAEL007315-PB	symbol, putative	AGAP009039-PA	glucose-6-phosphate 1-epimerase [Source:VB Community Annotation]	FBpp0080153	NA	Glycolysis / Gluconeogenesis; Metabolic pathways
Mdes004718	0.586118	2.14461	1.22293	NA	NA	NA	NA	NA	NA	NA	NA
Mdes004722	0.0922352	3.10377	1.91429	XP_001985894	GH21065 [Drosophila grimshawi]|Drosophila grimshawi|Eukaryota	AAEL000652-PB	GNBPA2: Gram-Negative Binding Protein (GNBP) or Beta-1 3-Glucan Binding Protein (BGBP).	AGAP006761-PA	3-glucan binding protein [Source:VB Community Annotation]	FBpp0076237	Gram-negative bacteria binding protein 3 [Source:FlyBase;Acc:FBgn0040321]
Mdes004743	0.480403	2.07804	1.16916	XP_011183518	PREDICTED: elongation factor Ts, mitochondrial [Bactrocera cucurbitae]|Bactrocera cucurbitae|Eukaryota	AAEL029004-PA	NA	AGAP009234-PA	elongation factor Ts, mitochondrial [Source:VB Community Annotation]	FBpp0080547	mitochondrial translation elongation factor Ts [Source:FlyBase;Acc:FBgn0032646]
Mdes004744	0.983269	3.25733	2.24836	XP_001851387	OV-16 antigen [Culex quinquefasciatus]|Culex quinquefasciatus|Eukaryota	AAEL007549-PA	phosphatidylethanolamine-binding protein	AGAP008909-PA	NA	FBpp0079979	NA
Mdes004745	0.52679	1.62104	1.08732	XP_001851385	DNA polymerase delta small subunit [Culex quinquefasciatus]|Culex quinquefasciatus|Eukaryota	AAEL007541-PB	DNA polymerase delta small subunit	AGAP008910-PA	DNA polymerase delta small subunit [Source:VB Community Annotation]	FBpp0072658	NA	DNA replication; Base excision repair; Nucleotide excision repair; Mismatch repair; Homologous recombination
Mdes004757	-2.16286	-0.570211	-1.66174	XP_017953752	PREDICTED: myosin heavy chain, muscle, partial [Drosophila navojoa]|Drosophila navojoa|Eukaryota	AAEL026217-PA	NA	AGAP010147-PE	myosin heavy chain [Source:VB Community Annotation]	FBpp0080464	Myosin heavy chain [Source:FlyBase;Acc:FBgn0264695]
Mdes004759	-1.90274	-0.4454	-1.15564	ETN61476	hypothetical protein AND_006863 [Anopheles darlingi]|Anopheles darlingi|Eukaryota	AAEL024788-PA	NA	AGAP013762-PA	NA	FBpp0112947	Allatostatin double C [Source:FlyBase;Acc:FBgn0032337]
Mdes004761	-4.31781	-2.54584	-3.38769	XP_001651381	AAEL005747-PA [Aedes aegypti]|Aedes aegypti|Eukaryota	AAEL005747-PB	NA	AGAP010157-PB	allatostatin 2 [Source:VB Community Annotation]	FBpp0079821	Allatostatin C [Source:FlyBase;Acc:FBgn0032336]
Mdes004785	0.48908	1.92408	1.07644	XP_013197098	PREDICTED: uncharacterized protein LOC106140111 [Amyelois transitella]|Amyelois transitella|Eukaryota	AAEL019643-PA	NA	AGAP011716-PA	39S ribosomal protein L53, mitochondrial [Source:VB Community Annotation]	FBpp0099679	mitochondrial ribosomal protein L53 [Source:FlyBase;Acc:FBgn0050481]
Mdes004792	-1.1445	-0.908067	-0.981911	XP_008556124	PREDICTED: aryl hydrocarbon receptor nuclear translocator-like protein 1 isoform X1 [Microplitis demolitor]|Microplitis demolitor|Eukaryota	AAEL002049-PE	CYC: circadian protein clock/arnt/bmal/pas	AGAP005655-PA	cycle [Source:VB Community Annotation]	FBpp0074693	cycle [Source:FlyBase;Acc:FBgn0023094]	Circadian rhythm - fly
Mdes004795	-0.356069	1.43467	0.580415	NA	NA	NA	NA	NA	NA	NA	NA
Mdes004796	0.149255	2.29214	1.45359	XP_001653251	AAEL008406-PA [Aedes aegypti]|Aedes aegypti|Eukaryota	AAEL008406-PB	cationic amino acid transporter	AGAP005653-PA	solute carrier family 7 (cationic amino acid transporter, y+ system) [Source:VB Community Annotation]	FBpp0073760	NA
Mdes004798	0.325975	1.6214	0.798461	XP_001654591	AAEL002069-PA [Aedes aegypti]|Aedes aegypti|Eukaryota	AAEL002069-PA	malonyl coa-acyl carrier protein transacylase	AGAP005650-PA	(acyl-carrier-protein) S-malonyltransferase [Source:VB Community Annotation]	FBpp0075038	bad egg [Source:FlyBase;Acc:FBgn0036691]	Fatty acid biosynthesis; Metabolic pathways; Fatty acid metabolism
Mdes004802	0.173391	1.45131	0.958607	XP_001651316	AAEL000854-PA [Aedes aegypti]|Aedes aegypti|Eukaryota	AAEL000854-PB	fumarylacetoacetate hydrolase	AGAP011634-PA	Fumarylacetoacetate hydrolase domain containing 2A [Source:VB Community Annotation]	FBpp0083584	NA
Mdes004805	1.04188	3.65649	1.9705	XP_017873213	PREDICTED: retinol dehydrogenase 14 isoform X2 [Drosophila arizonae]|Drosophila arizonae|Eukaryota	AAEL003139-PF	short-chain dehydrogenase	AGAP011357-PB	All-trans/9-cis/11-cis [Source:VB Community Annotation]	FBpp0310903	NA
Mdes004808	0.209154	1.35509	0.869274	XP_001653000	AAEL007895-PA [Aedes aegypti]|Aedes aegypti|Eukaryota	AAEL007895-PA	beta-1,4-galactosyltransferase	AGAP004781-PA	beta-1,4-galactosyltransferase I [Source:VB Community Annotation]	FBpp0084130	beta-4-galactosyltransferase 7 [Source:FlyBase;Acc:FBgn0039258]	Glycosaminoglycan biosynthesis - chondroitin sulfate / dermatan sulfate; Glycosaminoglycan biosynthesis - heparan sulfate / heparin; Metabolic pathways
Mdes004809	-1.0633	-0.574237	-0.831411	XP_017774525	PREDICTED: myosin-9 isoform X1 [Nicrophorus vespilloides]|Nicrophorus vespilloides|Eukaryota	AAEL022750-PH	NA	AGAP006526-PA	NA	FBpp0090952	NA
Mdes004811	0.250749	2.04087	0.766902	XP_011561759	PREDICTED: uncharacterized protein LOC105391893 [Plutella xylostella]|Plutella xylostella|Eukaryota	AAEL002578-PC	NA	AGAP010471-PB	NA	FBpp0074589	Snakeskin [Source:FlyBase;Acc:FBgn0036945]
Mdes004824	0.519829	1.88261	0.998819	XP_011196680	PREDICTED: 26S proteasome non-ATPase regulatory subunit 4 [Bactrocera cucurbitae]|Bactrocera cucurbitae|Eukaryota	AAEL000568-PB	26S proteasome non-ATPase regulatory subunit	AGAP005559-PA	26S proteasome regulatory subunit N10 [Source:VB Community Annotation]	FBpp0305644	Regulatory particle non-ATPase 10 [Source:FlyBase;Acc:FBgn0015283]	Proteasome
Mdes004831	-0.0706298	1.42557	0.667343	XP_011182989	PREDICTED: transmembrane 9 superfamily member 3 [Bactrocera cucurbitae]|Bactrocera cucurbitae|Eukaryota	AAEL012016-PA	endomembrane protein emp70	AGAP004882-PA	transmembrane 9 superfamily member 3 [Source:VB Community Annotation]	FBpp0076833	Transmembrane 9 superfamily protein member 3 [Source:FlyBase;Acc:FBgn0035622]
Mdes004834	-0.467669	1.06118	0.531519	JAS38649	hypothetical protein g.23522 [Cuerna arida]|Cuerna arida|Eukaryota	AAEL013320-PA	translocon-associated protein, delta subunit	NA	NA	FBpp0311866	Translocon-associated protein delta [Source:FlyBase;Acc:FBgn0021795]	Protein processing in endoplasmic reticulum
Mdes004858	-0.222686	1.90178	0.822994	ETN65723	neyo [Anopheles darlingi]|Anopheles darlingi|Eukaryota	AAEL007579-PC	NA	AGAP002316-PA	NA	FBpp0084852	neyo [Source:FlyBase;Acc:FBgn0039704]
Mdes004867	-1.0048	0.273498	-0.127805	XP_001867018	conserved hypothetical protein [Culex quinquefasciatus]|Culex quinquefasciatus|Eukaryota	AAEL009712-PA	NA	AGAP002253-PB	TatD DNase family protein [Source:VB Community Annotation]	FBpp0083501	NA
Mdes004922	0.633086	2.57242	1.6294	XP_011211441	PREDICTED: evolutionarily conserved signaling intermediate in Toll pathway, mitochondrial [Bactrocera dorsalis]|Bactrocera dorsalis|Eukaryota	AAEL005075-PA	ecsit (evolutionarily conserved signaling intermediate in toll pathways)	AGAP005295-PA	evolutionarily conserved signaling intermediate in Toll pathways [Source:VB Community Annotation]	FBpp0078296	NA
Mdes004939	0.609064	2.38057	1.46202	XP_001689009	AGAP008285-PA [Anopheles gambiae str. PEST]|Anopheles gambiae str. PEST|Eukaryota	AAEL021029-PB	NA	AGAP008285-PA	beta-1,4-galactosyltransferase [Source:VB Community Annotation]	FBpp0084788	NA
Mdes004943	0.515347	1.42174	0.881866	XP_001660943	AAEL010610-PA [Aedes aegypti]|Aedes aegypti|Eukaryota	AAEL010610-PA	serine palmitoyltransferase i	AGAP010427-PA	serine palmitoyltransferase [Source:VB Community Annotation]	FBpp0086842	Serine palmitoyltransferase subunit I [Source:FlyBase;Acc:FBgn0086532]	Sphingolipid metabolism; Metabolic pathways
Mdes004952	0.494853	1.54996	0.893727	XP_004537904	PREDICTED: ribonucleoside-diphosphate reductase large subunit [Ceratitis capitata]|Ceratitis capitata|Eukaryota	AAEL023255-PA	Ribonucleoside-diphosphate reductase	AGAP010198-PA	ribonucleoside-diphosphate reductase subunit M1 [Source:VB Community Annotation]	FBpp0079648	Ribonucleoside diphosphate reductase large subunit [Source:FlyBase;Acc:FBgn0011703]
Mdes004959	0.645813	2.36582	1.44413	EAW58394	stomatin (EPB72)-like 2, isoform CRA_a [Homo sapiens]|Homo sapiens|Eukaryota	AAEL004490-PA	Putative prohibitins and stomatins of the pid superfamily protein	AGAP009439-PA	membrane protein GNA1220 [Source:VB Community Annotation]	FBpp0072054	NA
Mdes004962	0.544283	2.85009	2.12562	NA	NA	NA	NA	NA	NA	NA	NA
Mdes004972	6.27248	10.6588	8.67856	ACZ26280	secreted protein F [Mayetiola destructor]|Mayetiola destructor|Eukaryota	NA	NA	NA	NA	NA	NA
Mdes004973	4.62378	9.79511	6.54795	ACZ26280	secreted protein F [Mayetiola destructor]|Mayetiola destructor|Eukaryota	NA	NA	NA	NA	NA	NA
Mdes004993	0.557776	2.59391	1.82163	KFB38706	AGAP008495-PA-like protein [Anopheles sinensis]|Anopheles sinensis|Eukaryota	AAEL002207-PA	NA	AGAP008495-PA	bis(5'-nucleosidyl)-tetraphosphatase [Source:VB Community Annotation]	FBpp0079490	diadenosine tetraphosphate hydrolase [Source:FlyBase;Acc:FBgn0051713]	Purine metabolism; Pyrimidine metabolism; Metabolic pathways
Mdes005000	0.150735	1.84421	1.10944	KFB40941	AGAP010879-PA-like protein [Anopheles sinensis]|Anopheles sinensis|Eukaryota	AAEL014113-PA	secretory Phospholipase A2, putative	AGAP010879-PA	NA	FBpp0099486	secretory Phospholipase A2 [Source:FlyBase;Acc:FBgn0033170]
Mdes005005	-2.3398	-1.25542	-1.68798	XP_017858101	PREDICTED: P protein isoform X2 [Drosophila arizonae]|Drosophila arizonae|Eukaryota	AAEL007971-PH	tyrosine transporter	AGAP009284-PA	NA	FBpp0307798	hoepel1 [Source:FlyBase;Acc:FBgn0041150]
Mdes005013	0.36441	1.32954	0.832346	XP_014088739	PREDICTED: SWI/SNF complex subunit SMARCC2 isoform X1 [Bactrocera oleae]|Bactrocera oleae|Eukaryota	AAEL010732-PA	ATP-dependent RNA helicase	AGAP009093-PA	pre-mRNA-splicing factor ATP-dependent RNA helicase DHX16 [Source:VB Community Annotation]	FBpp0080706	lethal (2) 37Cb [Source:FlyBase;Acc:FBgn0086444]	Spliceosome
Mdes005023	0.368024	1.77064	0.831994	XP_001650042	AAEL004920-PA [Aedes aegypti]|Aedes aegypti|Eukaryota	AAEL004920-PA	NA	AGAP010051-PA	NA	FBpp0081214	NA
Mdes005026	0.323796	1.09335	0.783148	XP_002064714	uncharacterized protein Dwil_GK15078 [Drosophila willistoni]|Drosophila willistoni|Eukaryota	AAEL004492-PA	cyclin-dependent kinases regulatory subunit. putative	AGAP009442-PA	cyclin-dependent kinase regulatory subunit CKS1 [Source:VB Community Annotation]	FBpp0079399	Cyclin-dependent kinase subunit 30A [Source:FlyBase;Acc:FBgn0010314]
Mdes005062	0.0344566	1.22326	0.475358	XP_018008327	PREDICTED: dnaJ homolog subfamily B member 11-like [Hyalella azteca]|Hyalella azteca|Eukaryota	AAEL009946-PA	DnaJ homolog subfamily B member 11 precursor	AGAP008327-PA	DnaJ homolog subfamily B member 11 [Source:VB Community Annotation]	FBpp0077720	shriveled [Source:FlyBase;Acc:FBgn0031256]	Protein processing in endoplasmic reticulum
Mdes005069	0.41606	1.31843	0.987259	NA	NA	NA	NA	NA	NA	NA	NA
Mdes005079	-1.13218	-0.820975	-0.957786	XP_017075740	PREDICTED: ATP-binding cassette sub-family G member 4 isoform X2 [Drosophila eugracilis]|Drosophila eugracilis|Eukaryota	AAEL008672-PB	ABC transporter	AGAP009850-PA	ATP-binding cassette transporter (ABC transporter) family G member 7 [Source:VB Community Annotation]	FBpp0077813	NA	ABC transporters
Mdes005091	0.294538	1.45402	1.00549	XP_011201063	PREDICTED: acyl-CoA dehydrogenase family member 9, mitochondrial [Bactrocera dorsalis]|Bactrocera dorsalis|Eukaryota	AAEL013652-PA	oxidoreductase	AGAP000454-PA	NA	FBpp0087192	Enigma [Source:FlyBase;Acc:FBgn0086712]
Mdes005097	1.00572	2.90713	2.0018	ABG81495	ubiquitin [Mayetiola destructor]|Mayetiola destructor|Eukaryota	AAEL015064-PB	Small ubiquitin-related modifier	AGAP001701-PA	Small ubiquitin-related modifier [Source:UniProtKB/TrEMBL;Acc:Q7PY16]	FBpp0312327	NA	RNA transport
Mdes005098	0.408222	2.05844	1.48104	ABR28347	mitogen-activated protein kinase [Lutzomyia longipalpis]|Lutzomyia longipalpis|Eukaryota	AAEL001622-PB	dual specificity mitogen-activated protein kinase kinase MAPKK	AGAP000310-PA	mitogen-activated protein kinase kinase 3 [Source:VB Community Annotation]	FBpp0073551	licorne [Source:FlyBase;Acc:FBgn0261524]	MAPK signaling pathway - fly; Toll and Imd signaling pathway
Mdes005142	0.15525	1.61952	0.895791	KFB51155	AGAP010624-PA-like protein [Anopheles sinensis]|Anopheles sinensis|Eukaryota	AAEL005579-PA	developmentally regulated GTP-binding protein 1 (drg 1)	AGAP010624-PA	Developmentally regulated GTP-binding protein [Source:VB Community Annotation]	FBpp0087084	upstream of RpIII128 [Source:FlyBase;Acc:FBgn0010339]
Mdes005144	1.75242	3.48742	2.27938	ETN58507	3-5 exonuclease [Anopheles darlingi]|Anopheles darlingi|Eukaryota	AAEL012690-PA	3-5 exonuclease	AGAP001549-PA	NA	FBpp0300531	NA
Mdes005149	0.14401	1.25705	0.833103	XP_011179897	PREDICTED: UDP-galactose translocator isoform X1 [Bactrocera cucurbitae]|Bactrocera cucurbitae|Eukaryota	AAEL013842-PB	NA	AGAP000547-PA	rabenosyn-5 [Source:VB Community Annotation]	FBpp0079203	Rabenosyn-5 [Source:FlyBase;Acc:FBgn0261064]	Endocytosis
Mdes005153	0.0199306	1.66416	0.765349	XP_314243	AGAP003344-PA [Anopheles gambiae str. PEST]|Anopheles gambiae str. PEST|Eukaryota	AAEL007760-PA	mct-1 protein	AGAP003344-PA	translation machinery-associated protein 20 [Source:VB Community Annotation]	FBpp0293887	Malignant T cell amplified sequence 1 [Source:FlyBase;Acc:FBgn0029833]
Mdes005165	-2.02073	0.0395159	-1.15561	XP_001847837	CRAL/TRIO domain-containing protein [Culex quinquefasciatus]|Culex quinquefasciatus|Eukaryota	AAEL003347-PE	CRAL/TRIO domain-containing protein	AGAP008165-PE	cellular retinaldehyde binding protein [Source:VB Community Annotation]	FBpp0300885	NA
Mdes005170	0.205488	2.18479	1.24191	XP_001847305	ribonucleoside-diphosphate reductase large subunit [Culex quinquefasciatus]|Culex quinquefasciatus|Eukaryota	AAEL023255-PA	Ribonucleoside-diphosphate reductase	AGAP010198-PA	ribonucleoside-diphosphate reductase subunit M1 [Source:VB Community Annotation]	FBpp0079648	Ribonucleoside diphosphate reductase large subunit [Source:FlyBase;Acc:FBgn0011703]	Purine metabolism; Pyrimidine metabolism; Glutathione metabolism; Drug metabolism - other enzymes; Metabolic pathways
Mdes005173	-1.62786	-1.40818	-1.50666	KNC22806	hypothetical protein FF38_08051 [Lucilia cuprina]|Lucilia cuprina|Eukaryota	AAEL011193-PB	steroid dehydrogenase	AGAP008570-PA	Steroid dehydrogenase [Source:VB Community Annotation]	FBpp0080480	NA	Fatty acid elongation; Biosynthesis of unsaturated fatty acids; Metabolic pathways; Fatty acid metabolism
Mdes005203	0.361235	1.46181	0.689437	XP_001656530	AAEL003206-PA [Aedes aegypti]|Aedes aegypti|Eukaryota	AAEL003206-PA	glutaredoxin, grx	AGAP003415-PA	Grx3p [Source:VB Community Annotation]	FBpp0080044	NA
Mdes005207	-0.219482	1.06106	0.352137	KNC20586	hypothetical protein FF38_00425 [Lucilia cuprina]|Lucilia cuprina|Eukaryota	AAEL027249-PA	NA	AGAP009291-PA	Coatomer subunit gamma [Source:VB Community Annotation]	FBpp0303129	Coat Protein (coatomer) gamma [Source:FlyBase;Acc:FBgn0028968]
Mdes005210	0.219236	1.53817	1.1147	XP_011206393	PREDICTED: thioredoxin reductase 1, mitochondrial isoform X2 [Bactrocera dorsalis]|Bactrocera dorsalis|Eukaryota	AAEL002886-PB	thioredoxin reductase	AGAP000565-PC	thioredoxin reductase [Source:VB Community Annotation]	FBpp0078166	thioredoxin reductase 2 [Source:FlyBase;Acc:FBgn0037170]
Mdes005215	0.204729	1.16474	0.821259	KXJ82763	hypothetical protein RP20_CCG011298 [Aedes albopictus]|Aedes albopictus|Eukaryota	AAEL020617-PB	NA	AGAP000368-PA	PI-3-kinase-related kinase SMG-1 [Source:VB Community Annotation]	FBpp0309979	no-on-and-no-off transient C [Source:FlyBase;Acc:FBgn0263968]	mRNA surveillance pathway
Mdes005257	0.481472	1.3899	1.04205	XP_002054139	uncharacterized protein Dvir_GJ22957 [Drosophila virilis]|Drosophila virilis|Eukaryota	AAEL009653-PA	RpS30: 40S ribosomal protein S30	AGAP000654-PA	40S ribosomal protein S30 [Source:UniProtKB/TrEMBL;Acc:Q7QEH2]	FBpp0083377	Ribosomal protein S30 [Source:FlyBase;Acc:FBgn0038834]	Ribosome
Mdes005259	1.03487	3.07992	1.98641	XP_011200908	PREDICTED: nucleoporin Ndc1 [Bactrocera dorsalis]|Bactrocera dorsalis|Eukaryota	AAEL027692-PA	NA	AGAP004558-PA	nucleoporin NDC1 [Source:VB Community Annotation]	FBpp0083879	Nuclear division cycle 1 [Source:FlyBase;Acc:FBgn0039125]	Nucleocytoplasmic transport
Mdes005262	0.246496	1.64276	0.76823	XP_017094823	PREDICTED: pre-rRNA-processing protein esf2-like [Drosophila bipectinata]|Drosophila bipectinata|Eukaryota	AAEL007655-PA	NA	AGAP003737-PA	ESF2/ABP1 family protein [Source:VB Community Annotation]	FBpp0071223	NA
Mdes005328	0.503163	1.7917	1.38287	NA	NA	AAEL014576-PA	NA	AGAP007206-PA	NA	NA	NA
Mdes005344	0.638993	1.54595	0.932066	ETN58625	hypothetical protein AND_009791 [Anopheles darlingi]|Anopheles darlingi|Eukaryota	AAEL012932-PA	Methyltransferase-like protein	AGAP009818-PA	methyltransferase-like protein 6 [Source:VB Community Annotation]	FBpp0111303	NA
Mdes005358	-0.434554	2.29131	0.917829	XP_001651960	AAEL006380-PA [Aedes aegypti]|Aedes aegypti|Eukaryota	AAEL002413-PA	sphingomyelin phosphodiesterase	AGAP008487-PA	Sphingomyelin phosphodiesterase [Source:UniProtKB/TrEMBL;Acc:Q7Q4M5]	FBpp0084990	NA	Sphingolipid metabolism; Metabolic pathways; Lysosome
Mdes005375	0.302924	1.63418	1.09542	XP_001658962	AAEL008123-PA [Aedes aegypti]|Aedes aegypti|Eukaryota	AAEL024736-PA	NA	AGAP003967-PA	DNA-dependent protein kinase catalytic subunit [Source:VB Community Annotation]	FBpp0074047	meiotic 41 [Source:FlyBase;Acc:FBgn0004367]	Non-homologous end-joining
Mdes005401	0.660915	2.48018	1.74723	KXJ84557	hypothetical protein RP20_CCG000028 [Aedes albopictus]|Aedes albopictus|Eukaryota	AAEL010042-PA	NA	AGAP009772-PA	Protein PTCD3-like protein, mitochondrial [Source:VB Community Annotation]	FBpp0086872	NA
Mdes005409	0.39542	1.07564	0.672818	KXJ68480	hypothetical protein RP20_CCG003191 [Aedes albopictus]|Aedes albopictus|Eukaryota	AAEL000952-PB	NA	AGAP010574-PA	pre-rRNA-processing protein IPI1 [Source:VB Community Annotation]	FBpp0071102	NA
Mdes005416	0.592169	2.18337	1.25641	NA	NA	NA	NA	NA	NA	NA	NA
Mdes005417	0.56305	2.08017	1.43492	XP_017467590	PREDICTED: protocadherin-15 isoform X1 [Rhagoletis zephyria]|Rhagoletis zephyria|Eukaryota	AAEL008421-PD	cadherin	AGAP002310-PA	protocadherin-15 [Source:VB Community Annotation]	FBpp0292214	Cadherin 99C [Source:FlyBase;Acc:FBgn0039709]
Mdes005420	0.102656	1.11237	0.480051	XP_001861396	conserved hypothetical protein [Culex quinquefasciatus]|Culex quinquefasciatus|Eukaryota	AAEL010090-PA	NA	AGAP004964-PA	NA	FBpp0087882	NA
Mdes005423	1.09801	2.33552	1.76914	NP_064979	putative ser/thr protein kinase [Amsacta moorei entomopoxvirus 'L']|Amsacta moorei entomopoxvirus 'L'|Viruses	AAEL007662-PM	casein kinase	AGAP000627-PC	casein kinase 1, alpha [Source:VB Community Annotation]	FBpp0073476	NA
Mdes005445	0.152954	2.5013	1.54604	XP_017475189	PREDICTED: modifier of mdg4 isoform X10 [Rhagoletis zephyria]|Rhagoletis zephyria|Eukaryota	AAEL010576-PBE	modifier of mdg4	AGAP003439-PQ	NA	FBpp0083468	modifier of mdg4 [Source:FlyBase;Acc:FBgn0002781]
Mdes005448	1.47573	3.62614	2.54976	XP_004034611	kinase domain protein [Ichthyophthirius multifiliis]|Ichthyophthirius multifiliis|Eukaryota	AAEL004351-PH	casein kinase	AGAP003997-PC	casein kinase 1, gamma [Source:VB Community Annotation]	FBpp0082717	gilgamesh [Source:FlyBase;Acc:FBgn0250823]
Mdes005449	0.34033	2.07234	1.13161	AOG17713	putative ribosomal RNA adenine methyltransferase, partial [Polypedilum vanderplanki]|Polypedilum vanderplanki|Eukaryota	AAEL009534-PA	dimethyladenosine transferase	AGAP012129-PA	dimethyladenosine transferase 1, mitochondrial [Source:VB Community Annotation]	FBpp0291478	Mitochondrial Transcription Factor B1 [Source:FlyBase;Acc:FBgn0261381]
Mdes005450	0.39822	2.19194	1.24206	XP_002027849	GL16282 [Drosophila persimilis]|Drosophila persimilis|Eukaryota	AAEL009526-PA	NA	AGAP012129-PA	dimethyladenosine transferase 1, mitochondrial [Source:VB Community Annotation]	FBpp0291477	Coiled-coil domain containing 56 [Source:FlyBase;Acc:FBgn0261353]
Mdes005452	0.261289	1.86099	1.32004	XP_001861876	oligopeptidase A [Culex quinquefasciatus]|Culex quinquefasciatus|Eukaryota	AAEL000231-PA	oligopeptidase	AGAP000252-PA	oligopeptidase A [Source:VB Community Annotation]	FBpp0084123	NA
Mdes005453	0.685175	2.42369	1.55197	XP_013111095	PREDICTED: NADH dehydrogenase [ubiquinone] 1 alpha subcomplex assembly factor 5 [Stomoxys calcitrans]|Stomoxys calcitrans|Eukaryota	AAEL005857-PA	NA	AGAP010842-PA	methyltransferase C20orf7 homolog, mitochondrial [Source:VB Community Annotation]	FBpp0086721	NA
Mdes005454	-0.241322	1.21573	0.325718	XP_011208844	PREDICTED: peptidylprolyl isomerase domain and WD repeat-containing protein 1 isoform X2 [Bactrocera dorsalis]|Bactrocera dorsalis|Eukaryota	AAEL021741-PB	NA	AGAP008660-PA	peptidylprolyl isomerase domain and WD repeat-containing protein 1 [Source:VB Community Annotation]	FBpp0072216	NA
Mdes005469	-1.00872	-0.203618	-0.675409	NA	NA	NA	NA	NA	NA	NA	NA
Mdes005475	-0.246065	2.56066	0.83107	NA	NA	NA	NA	NA	NA	NA	NA
Mdes005481	0.219578	2.15626	0.965384	KXJ82396	hypothetical protein RP20_CCG013880 [Aedes albopictus]|Aedes albopictus|Eukaryota	AAEL001421-PC	high density lipoprotien binding protein / vigilin	AGAP005467-PB	vigilin [Source:VB Community Annotation]	FBpp0309290	Dodeca-satellite-binding protein 1 [Source:FlyBase;Acc:FBgn0027835]
Mdes005485	0.435226	1.14552	0.796547	XP_017482693	PREDICTED: dnaJ homolog subfamily C member 3 [Rhagoletis zephyria]|Rhagoletis zephyria|Eukaryota	AAEL009958-PA	NA	AGAP006888-PA	G protein-coupled receptor kinase interactor 2 [Source:VB Community Annotation]	FBpp0087353	G protein-coupled receptor kinase interacting ArfGAP [Source:FlyBase;Acc:FBgn0033539]	Endocytosis
Mdes005513	0.558071	1.50297	1.19758	XP_001851174	gp210 [Culex quinquefasciatus]|Culex quinquefasciatus|Eukaryota	AAEL011505-PB	integral membrane pore glycoprotein gp210, putative	AGAP006280-PA	nuclear pore complex protein Nup210 [Source:VB Community Annotation]	FBpp0307249	Glycoprotein 210 kDa [Source:FlyBase;Acc:FBgn0266580]	RNA transport
Mdes005515	1.59178	4.5563	3.26063	XP_005186080	PREDICTED: alcohol dehydrogenase [NADP(+)] [Musca domestica]|Musca domestica|Eukaryota	AAEL003154-PA	aldo-keto reductase	AGAP003408-PA	aldose reductase [Source:VB Community Annotation]	FBpp0081312	NA	Glycolysis / Gluconeogenesis; Pentose and glucuronate interconversions; Ascorbate and aldarate metabolism; Glycerolipid metabolism; Pyruvate metabolism; Metabolic pathways; Biosynthesis of cofactors
Mdes005517	1.50949	4.07972	3.22276	XP_316685	AGAP006654-PA [Anopheles gambiae str. PEST]|Anopheles gambiae str. PEST|Eukaryota	AAEL000733-PA	hydroxysteroid dehydrogenase	AGAP006654-PA	3-beta-hydroxy-delta-5-steroid dehydrogenase, steroid delta-isomerase [Source:VB Community Annotation]	FBpp0306056	Sensory neuron membrane protein 1 [Source:FlyBase;Acc:FBgn0260004]
Mdes005521	0.429338	1.51876	0.788173	XP_001658462	AAEL007578-PA [Aedes aegypti]|Aedes aegypti|Eukaryota	AAEL021474-PA	Protein arginine N-methyltransferase	AGAP009048-PA	protein arginine N-methyltransferase 5 [Source:VB Community Annotation]	FBpp0088811	capsuleen [Source:FlyBase;Acc:FBgn0015925]	RNA transport
Mdes005529	0.212351	1.35481	0.794015	XP_005175565	PREDICTED: U6 snRNA-associated Sm-like protein LSm1 [Musca domestica]|Musca domestica|Eukaryota	AAEL000478-PA	Sm protein G, putative	AGAP001686-PA	U6 snRNA-associated Sm-like protein LSm1 [Source:VB Community Annotation]	FBpp0071553	Like Sm 1 [Source:FlyBase;Acc:FBgn0261067]	RNA degradation
Mdes005547	3.98295	7.8853	5.59003	ACZ26280	secreted protein F [Mayetiola destructor]|Mayetiola destructor|Eukaryota	NA	NA	NA	NA	NA	NA
Mdes005549	-0.462975	1.30245	0.585321	XP_017873583	PREDICTED: organic cation transporter protein [Drosophila arizonae]|Drosophila arizonae|Eukaryota	AAEL024914-PA	Putative synaptic vesicle transporter svop	AGAP006609-PA	NA	FBpp0293287	NA
Mdes005552	0.773954	1.5856	1.10541	XP_013194665	PREDICTED: pancreatic triacylglycerol lipase-like [Amyelois transitella]|Amyelois transitella|Eukaryota	AAEL027798-PA	NA	AGAP000687-PA	NA	FBpp0300869	NA
Mdes005588	0.107216	1.68189	0.985003	XP_017052665	PREDICTED: DNA replication complex GINS protein SLD5 [Drosophila ficusphila]|Drosophila ficusphila|Eukaryota	AAEL006501-PA	DNA replication complex GINS protein SLD5	AGAP001166-PA	GINS complex subunit 4 [Source:VB Community Annotation]	FBpp0084348	NA
Mdes005601	0.48297	1.95586	1.17571	XP_011180796	PREDICTED: uncharacterized protein LOC105211162 [Bactrocera cucurbitae]|Bactrocera cucurbitae|Eukaryota	AAEL003994-PB	phenylalanyl-tRNA synthetase mitochondrial	AGAP012096-PA	phenylalanyl-tRNA synthetase alpha chain [Source:VB Community Annotation]	FBpp0086720	Phenylalanyl-tRNA synthetase, mitochondrial [Source:FlyBase;Acc:FBgn0275436]
Mdes005610	0.332995	2.3586	1.55604	XP_001652320	AAEL006912-PB [Aedes aegypti]|Aedes aegypti|Eukaryota	AAEL006912-PD	acetyl-coa acetyltransferase 2,	AGAP001318-PA	acetyl-CoA C-acetyltransferase [Source:VB Community Annotation]	FBpp0072560	NA	Fatty acid degradation; Synthesis and degradation of ketone bodies; Valine, leucine and isoleucine degradation; Lysine degradation; Tryptophan metabolism; Pyruvate metabolism; Glyoxylate and dicarboxylate metabolism; Propanoate metabolism; Butanoate metabolism; Terpenoid backbone biosynthesis; Metabolic pathways; Carbon metabolism; Fatty acid metabolism
Mdes005613	0.425567	1.58126	0.87119	XP_013102162	PREDICTED: nucleolar protein 6 [Stomoxys calcitrans]|Stomoxys calcitrans|Eukaryota	AAEL004368-PB	nucleolar RNA-associated protein	AGAP003992-PA	U3 small nucleolar RNA-associated protein 22 [Source:VB Community Annotation]	FBpp0082727	Maternal transcript 89Ba [Source:FlyBase;Acc:FBgn0261286]	Ribosome biogenesis in eukaryotes
Mdes005621	0.171475	1.2118	0.693495	XP_001656408	AAEL000459-PA [Aedes aegypti]|Aedes aegypti|Eukaryota	AAEL021314-PA	NA	AGAP003549-PA	NA	FBpp0312478	Transport and Golgi organization 9 [Source:FlyBase;Acc:FBgn0260744]
Mdes005630	0.824481	2.25431	1.72331	ETN59080	beta-lactamase hcpA [Anopheles darlingi]|Anopheles darlingi|Eukaryota	AAEL025122-PA	NA	AGAP028194-PA	NA	FBpp0310529	NA
Mdes005631	0.842344	2.42375	1.54162	XP_001991458	GH12047 [Drosophila grimshawi]|Drosophila grimshawi|Eukaryota	AAEL025122-PA	NA	AGAP028194-PA	NA	FBpp0310529	NA
Mdes005639	0.238364	1.43674	0.919469	XP_011203983	PREDICTED: probable dynactin subunit 2 [Bactrocera dorsalis]|Bactrocera dorsalis|Eukaryota	AAEL020113-PA	NA	AGAP011690-PA	Dynactin subunit 2 [Source:UniProtKB/Swiss-Prot;Acc:Q7PZ25]	FBpp0087722	Dynactin 2, p50 subunit [Source:FlyBase;Acc:FBgn0021825]
Mdes005647	-1.98336	-1.47473	-1.67998	XP_013102092	PREDICTED: muscle segmentation homeobox [Stomoxys calcitrans]|Stomoxys calcitrans|Eukaryota	AAEL001148-PB	homeobox protein	AGAP002487-PA	NA	FBpp0309366	NA
Mdes005655	1.0553	2.14643	1.699	NA	NA	AAEL000165-PA	NA	NA	NA	FBpp0112246	NA
Mdes005677	-1.39601	-0.12688	-0.570867	XP_001657104	AAEL003686-PA [Aedes aegypti]|Aedes aegypti|Eukaryota	AAEL003697-PA	SRPN17: Serine Protease Inhibitor (serpin) homologue - unlikely to be inhibitory.	AGAP001376-PA	serine protease inhibitor (serpin) 17 [Source:VB Community Annotation]	FBpp0085524	Serpin 42Da [Source:FlyBase;Acc:FBgn0265137]
Mdes005701	0.346984	1.08566	0.717294	XP_001653120	AAEL008100-PA [Aedes aegypti]|Aedes aegypti|Eukaryota	AAEL008100-PA	NA	AGAP001514-PA	pre-mRNA 3'-end-processing factor FIP1 [Source:VB Community Annotation]	FBpp0078568	Factor interacting with poly(A) polymerase 1 [Source:FlyBase;Acc:FBgn0037255]	mRNA surveillance pathway
Mdes005702	0.372545	2.2756	1.15875	ETN65026	26S proteasome non-ATPase regulatory subunit 13 [Anopheles darlingi]|Anopheles darlingi|Eukaryota	AAEL014915-PA	26S proteasome subunit	AGAP001651-PA	26S proteasome regulatory subunit N9 [Source:VB Community Annotation]	FBpp0083861	Regulatory particle non-ATPase 9 [Source:FlyBase;Acc:FBgn0028691]	Proteasome
Mdes005704	0.385938	2.07683	1.09748	XP_011493517	AAEL009879-PB [Aedes aegypti]|Aedes aegypti|Eukaryota	AAEL009879-PA	NA	AGAP003229-PA	NA	FBpp0081539	NA
Mdes005705	0.414943	2.0774	0.93362	XP_001864753	conserved hypothetical protein [Culex quinquefasciatus]|Culex quinquefasciatus|Eukaryota	AAEL000046-PA	NA	AGAP004463-PA	ribosomal RNA-processing protein 17 [Source:VB Community Annotation]	FBpp0076825	viriato [Source:FlyBase;Acc:FBgn0052418]
Mdes005706	0.879982	2.24795	1.57927	KMQ89066	putative histone-binding protein caf1-like protein [Lasius niger]|Lasius niger|Eukaryota	AAEL009882-PD	retinoblastoma-binding protein 4 (rbbp4)	AGAP003228-PA	histone acetyltransferase type B subunit 2 [Source:VB Community Annotation]	FBpp0291059	Chromatin assembly factor 1, p55 subunit [Source:FlyBase;Acc:FBgn0263979]
Mdes005707	1.18377	3.11482	1.84847	KXJ79086	hypothetical protein RP20_CCG002465 [Aedes albopictus]|Aedes albopictus|Eukaryota	AAEL010063-PA	chaperonin	AGAP002759-PA	T-complex protein 1 subunit gamma [Source:UniProtKB/TrEMBL;Acc:Q7QCQ5]	FBpp0291566	Chaperonin containing TCP1 subunit 3 [Source:FlyBase;Acc:FBgn0015019]
Mdes005715	-0.122813	1.48546	0.814397	EFZ18627	hypothetical protein SINV_07274, partial [Solenopsis invicta]|Solenopsis invicta|Eukaryota	AAEL005216-PA	NA	AGAP003806-PA	pseudouridine-5'-phosphate glycosidase [Source:VB Community Annotation]	FBpp0077727	NA	Pyrimidine metabolism; Metabolic pathways
Mdes005718	0.398912	1.34791	0.787038	XP_017835960	PREDICTED: uncharacterized protein LOC108595260 [Drosophila busckii]|Drosophila busckii|Eukaryota	NA	NA	AGAP013183-PA	NA	FBpp0077727	NA	Pyrimidine metabolism; Metabolic pathways
Mdes005723	-1.00161	0.928656	-0.233158	XP_001661239	AAEL002299-PA [Aedes aegypti]|Aedes aegypti|Eukaryota	AAEL002299-PC	high affinity copper transporter, putative	AGAP010937-PA	solute carrier family 31 (copper transporters), member 1 [Source:VB Community Annotation]	FBpp0081325	Copper transporter 1B [Source:FlyBase;Acc:FBgn0062412]
Mdes005729	4.3106	8.35452	6.78334	ACZ26282	secreted protein B [Mayetiola destructor]|Mayetiola destructor|Eukaryota	NA	NA	NA	NA	NA	NA
Mdes005730	0.817027	3.11526	1.95651	XP_309298	AGAP011352-PA [Anopheles gambiae str. PEST]|Anopheles gambiae str. PEST|Eukaryota	AAEL009510-PA	glucosamine-fructose-6-phosphate aminotransferase	AGAP011352-PA	glucosamine--fructose-6-phosphate aminotransferase (isomerizing) [Source:VB Community Annotation]	FBpp0112417	Glutamine:fructose-6-phosphate aminotransferase 1 [Source:FlyBase;Acc:FBgn0027341]	Alanine, aspartate and glutamate metabolism; Amino sugar and nucleotide sugar metabolism; Metabolic pathways
Mdes005742	-0.6162	1.33563	0.566582	AAT66250	chymotrypsin precursor [Mayetiola destructor]|Mayetiola destructor|Eukaryota	AAEL010202-PA	trypsin	AGAP008296-PA	trypsin 1 [Source:VB Community Annotation]	FBpp0077252	NA
Mdes005773	5.14425	10.0918	7.19183	NA	NA	NA	NA	NA	NA	NA	NA
Mdes005786	0.558232	1.42463	1.02738	XP_017779862	PREDICTED: vacuolar ATPase assembly integral membrane protein vma21-like [Nicrophorus vespilloides]|Nicrophorus vespilloides|Eukaryota	NA	NA	AGAP013364-PA	NA	FBpp0289235	NA
Mdes005790	-0.133664	1.14538	0.569484	XP_001849302	conserved hypothetical protein [Culex quinquefasciatus]|Culex quinquefasciatus|Eukaryota	AAEL017263-PA	NA	AGAP001827-PA	hypoxia up-regulated 1 [Source:VB Community Annotation]	FBpp0070395	NA	Protein processing in endoplasmic reticulum
Mdes005810	4.11237	8.21698	6.84189	ACZ26280	secreted protein F [Mayetiola destructor]|Mayetiola destructor|Eukaryota	NA	NA	NA	NA	NA	NA
Mdes005833	-1.61569	-0.650759	-1.33046	NA	NA	NA	NA	NA	NA	NA	NA
Mdes005839	5.19424	7.69839	6.84558	NA	NA	NA	NA	NA	NA	NA	NA
Mdes005849	-1.66417	1.92033	-0.522062	CBJ27694	Tyrosine kinase specific for activated (GTP-bound) p21cdc42Hs/ leucine rich repeat protein [Ectocarpus siliculosus]|Ectocarpus siliculosus|Eukaryota	AAEL009160-PD	skp1	AGAP008719-PA	S-phase kinase-associated protein 1 [Source:VB Community Annotation]	FBpp0303187	Toll [Source:FlyBase;Acc:FBgn0262473]
Mdes005854	4.85869	9.3951	7.58915	NA	NA	NA	NA	NA	NA	NA	NA
Mdes005855	3.65412	6.34893	4.98411	NA	NA	NA	NA	NA	NA	NA	NA
Mdes005861	2.17006	4.87133	3.1431	KXJ68184	hypothetical protein RP20_CCG005194 [Aedes albopictus]|Aedes albopictus|Eukaryota	AAEL012496-PA	NA	AGAP011728-PA	ankyrin repeat and BTB/POZ domain-containing protein 2 [Source:VB Community Annotation]	FBpp0306094	NA
Mdes005863	6.38506	9.62144	8.32954	NA	NA	NA	NA	NA	NA	NA	NA
Mdes005880	0.407697	2.68361	1.50471	XP_319027	AGAP009907-PA [Anopheles gambiae str. PEST]|Anopheles gambiae str. PEST|Eukaryota	AAEL003666-PB	leukotriene a-4 hydrolase	AGAP009907-PA	leukotriene-A4 hydrolase [Source:VB Community Annotation]	FBpp0088357	NA	Arachidonic acid metabolism; Metabolic pathways
Mdes005906	0.612863	1.62766	1.00788	XP_017090916	PREDICTED: PRADC1-like protein [Drosophila bipectinata]|Drosophila bipectinata|Eukaryota	AAEL004406-PD	NA	AGAP029250-PA	NA	FBpp0292026	NA
Mdes005911	0.428635	1.12809	0.860193	XP_011199916	PREDICTED: facilitated trehalose transporter Tret1-2 homolog isoform X2 [Bactrocera dorsalis]|Bactrocera dorsalis|Eukaryota	AAEL008232-PC	sugar transporter	AGAP001027-PC	sugar transporter ERD6-like 7 [Source:VB Community Annotation]	FBpp0075674	NA
Mdes005919	0.765048	3.03274	1.63324	KXJ76327	hypothetical protein RP20_CCG009875 [Aedes albopictus]|Aedes albopictus|Eukaryota	AAEL007883-PE	fk506-binding protein	AGAP012184-PA	FK506-binding protein 1 [Source:VB Community Annotation]	FBpp0085703	FK506-binding protein 2 [Source:FlyBase;Acc:FBgn0013954]
Mdes005931	0.947883	4.06416	2.63168	XP_012159850	PREDICTED: uncharacterized protein LOC101450981 [Ceratitis capitata]|Ceratitis capitata|Eukaryota	AAEL008414-PC	NA	AGAP013081-PA	NA	FBpp0271809	NA
Mdes005935	0.301166	2.50511	1.71333	NA	NA	NA	NA	NA	NA	NA	NA
Mdes005947	2.78911	6.06608	4.22942	ABA61173	Mde8i18_4 [Mayetiola destructor]|Mayetiola destructor|Eukaryota	NA	NA	NA	NA	NA	NA
Mdes005959	-0.371512	1.59855	0.226729	XP_005190872	PREDICTED: NADH dehydrogenase [ubiquinone] 1 beta subcomplex subunit 11, mitochondrial [Musca domestica]|Musca domestica|Eukaryota	AAEL008002-PA	mitochondrial NADH:ubiquinone oxidoreductase ESSS subunit, putative	AGAP007380-PA	NADH dehydrogenase (ubiquinone) 1 beta subcomplex 11 [Source:VB Community Annotation]	FBpp0083126	NA	Oxidative phosphorylation; Metabolic pathways
Mdes005979	0.585527	1.6421	1.06935	XP_001848070	conserved hypothetical protein [Culex quinquefasciatus]|Culex quinquefasciatus|Eukaryota	AAEL008557-PA	NA	AGAP005193-PA	nuclear pore complex protein Nup188 [Source:VB Community Annotation]	FBpp0297623	NA	RNA transport
Mdes005991	0.75552	2.86242	1.83051	NA	NA	NA	NA	NA	NA	NA	NA
Mdes005994	0.27158	1.94219	0.759331	NA	NA	NA	NA	NA	NA	NA	NA
Mdes005995	-0.00893906	1.86186	0.682843	XP_011200994	PREDICTED: uncharacterized protein LOC105224568 [Bactrocera dorsalis]|Bactrocera dorsalis|Eukaryota	AAEL015109-PD	CLIPD10: Clip-Domain Serine Protease family D.	AGAP009000-PA	chymotrypsin like protease [Source:VB Community Annotation]	FBpp0087746	NA
Mdes006026	0.35525	1.04069	0.596266	ETN66721	chromodomain helicase DNA binding protein [Anopheles darlingi]|Anopheles darlingi|Eukaryota	AAEL027786-PA	NA	AGAP012009-PA	chromodomain-helicase-DNA-binding protein 4 [Source:VB Community Annotation]	FBpp0291256	NA
Mdes006027	1.33578	3.63905	2.7644	XP_011213345	PREDICTED: citron Rho-interacting kinase [Bactrocera dorsalis]|Bactrocera dorsalis|Eukaryota	AAEL026474-PA	NA	AGAP006932-PA	citron Rho-interacting kinase [Source:VB Community Annotation]	FBpp0075702	sticky [Source:FlyBase;Acc:FBgn0002466]
Mdes006033	-4.19479	-2.77718	-3.29754	NA	NA	NA	NA	NA	NA	NA	NA
Mdes006039	4.79561	8.63261	6.12104	ACZ26280	secreted protein F [Mayetiola destructor]|Mayetiola destructor|Eukaryota	NA	NA	NA	NA	NA	NA
Mdes006043	0.717226	2.08051	1.27467	NA	NA	NA	NA	NA	NA	NA	NA
Mdes006069	1.14444	1.26915	1.19652	XP_011192786	PREDICTED: modifier of mdg4 isoform X19 [Bactrocera cucurbitae]|Bactrocera cucurbitae|Eukaryota	AAEL010576-PAW	modifier of mdg4	AGAP003439-PS	NA	FBpp0310324	modifier of mdg4 [Source:FlyBase;Acc:FBgn0002781]
Mdes006071	0.800683	1.29216	0.986251	NA	NA	NA	NA	NA	NA	FBpp0083462	modifier of mdg4 [Source:FlyBase;Acc:FBgn0002781]
Mdes006083	0.488286	2.4243	1.32756	XP_001651498	AAEL005830-PA [Aedes aegypti]|Aedes aegypti|Eukaryota	AAEL005830-PA	Prosalpha4: 26S proteasome alpha 4 subunit	AGAP005423-PA	26S proteasome alpha 4 subunit [Source:VB Community Annotation]	FBpp0073989	Proteasome alpha4 subunit [Source:FlyBase;Acc:FBgn0004066]	Proteasome
Mdes006086	0.503478	2.259	1.25121	XP_001658571	AAEL007668-PA [Aedes aegypti]|Aedes aegypti|Eukaryota	AAEL007668-PA	mRpS28: mitochondrial ribosomal protein, S29, putative	AGAP000890-PA	28S ribosomal protein S29, mitochondrial [Source:VB Community Annotation]	FBpp0071753	mitochondrial ribosomal protein S29 [Source:FlyBase;Acc:FBgn0034727]
Mdes006112	-1.74108	1.03421	-0.177309	NA	NA	NA	NA	NA	NA	NA	NA
Mdes006114	3.02855	6.7931	4.81713	NA	NA	AAEL020560-PA	NA	AGAP007991-PA	NA	FBpp0309076	NA
Mdes006116	2.2706	6.28272	3.49978	JAN75683	Pancreatic triacylglycerol lipase [Daphnia magna]|Daphnia magna|Eukaryota	AAEL001057-PA	lipase	AGAP007991-PA	NA	FBpp0292601	NA
Mdes006135	0.523274	2.31625	1.45909	KNC31201	hypothetical protein FF38_14296 [Lucilia cuprina]|Lucilia cuprina|Eukaryota	AAEL023511-PA	NA	AGAP008774-PA	NA	FBpp0078688	Synthesis of cytochrome c oxidase [Source:FlyBase;Acc:FBgn0262467]
Mdes006139	0.278466	1.30874	0.757537	XP_005187819	PREDICTED: protein NDUFAF4 homolog [Musca domestica]|Musca domestica|Eukaryota	AAEL005171-PA	NA	AGAP007625-PA	NA	FBpp0081683	NA
Mdes006142	-1.93876	-0.579635	-1.09153	ETN65561	fibulin 1 and [Anopheles darlingi]|Anopheles darlingi|Eukaryota	AAEL000549-PG	fibulin 1 and	AGAP011322-PA	fibulin 2 [Source:VB Community Annotation]	FBpp0311184	NA
Mdes006143	0.0843863	1.31676	0.604103	XP_001237981	AGAP011458-PA [Anopheles gambiae str. PEST]|Anopheles gambiae str. PEST|Eukaryota	AAEL011632-PA	fk506 binding protein	AGAP011458-PA	FK506-binding protein 6 [Source:VB Community Annotation]	FBpp0072146	shutdown [Source:FlyBase;Acc:FBgn0003401]
Mdes006144	0.246553	1.73842	1.26783	NA	NA	NA	NA	NA	NA	NA	NA
Mdes006146	2.87456	5.56202	4.56054	AHB50502	alanine transaminase [Mayetiola destructor]|Mayetiola destructor|Eukaryota	AAEL009872-PA	alanine aminotransferase	AGAP000901-PA	alanine transaminase [Source:VB Community Annotation]	FBpp0073602	NA	Arginine biosynthesis; Alanine, aspartate and glutamate metabolism; Metabolic pathways; Carbon metabolism; 2-Oxocarboxylic acid metabolism; Biosynthesis of amino acids
Mdes006147	-1.13176	0.518141	-0.104273	XP_001864465	non-cyanogenic beta-glucosidase [Culex quinquefasciatus]|Culex quinquefasciatus|Eukaryota	AAEL015051-PA	glycoside hydrolases	AGAP000481-PA	cyanogenic beta-glucosidase [Source:VB Community Annotation]	FBpp0075080	NA
Mdes006150	0.650039	2.1713	1.24336	KXJ68273	hypothetical protein RP20_CCG004620 [Aedes albopictus]|Aedes albopictus|Eukaryota	AAEL000154-PA	NA	AGAP002476-PA	NA	FBpp0312156	NA
Mdes006152	0.475701	2.4207	1.11297	XP_013161717	PREDICTED: 50S ribosomal protein L27 [Papilio xuthus]|Papilio xuthus|Eukaryota	AAEL002418-PA	mRpL27: mitochondrial ribosomal protein, L27, putative	AGAP002470-PA	39S ribosomal protein L27, mitochondrial [Source:VB Community Annotation]	FBpp0307134	mitochondrial ribosomal protein L27 [Source:FlyBase;Acc:FBgn0053002]	Ribosome
Mdes006162	0.215753	1.82287	0.905542	KFB43324	AGAP003413-PA-like protein [Anopheles sinensis]|Anopheles sinensis|Eukaryota	AAEL024412-PA	NA	AGAP003413-PA	alanyl-tRNA synthetase domain-containing protein 1 [Source:VB Community Annotation]	FBpp0070543	NA
Mdes006172	0.56296	1.49959	0.990302	XP_017479311	PREDICTED: uncharacterized protein LOC108368876 [Rhagoletis zephyria]|Rhagoletis zephyria|Eukaryota	AAEL025664-PA	NA	AGAP029243-PA	NA	FBpp0085368	Bub1-related kinase [Source:FlyBase;Acc:FBgn0263855]
Mdes006173	-1.98356	0.263841	-1.11964	AAV84228	unknown [Culicoides sonorensis]|Culicoides sonorensis|Eukaryota	AAEL004809-PA	NA	AGAP000570-PA	NA	FBpp0309793	NA
Mdes006174	-1.40218	0.473717	-0.445588	NA	NA	NA	NA	NA	NA	NA	NA
Mdes006175	-1.14521	0.248492	-0.491149	XP_001657144	AAEL003651-PA [Aedes aegypti]|Aedes aegypti|Eukaryota	AAEL003651-PA	NA	AGAP000199-PB	phospholipase D3/4 [Source:VB Community Annotation]	FBpp0080999	NA	Glycerophospholipid metabolism; Ether lipid metabolism; Metabolic pathways
Mdes006189	0.206557	2.66695	1.31064	XP_001658060	AAEL006829-PA [Aedes aegypti]|Aedes aegypti|Eukaryota	AAEL006829-PA	microsomal glutathione s-transferase	AGAP000165-PA	glutathione transferase microsomal 1 [Source:VB Community Annotation]	FBpp0076936	Microsomal glutathione S-transferase-like [Source:FlyBase;Acc:FBgn0025814]	Glutathione metabolism; Metabolism of xenobiotics by cytochrome P450; Drug metabolism - cytochrome P450; Drug metabolism - other enzymes; Metabolic pathways
Mdes006195	5.35863	9.66975	7.04917	NA	NA	NA	NA	NA	NA	NA	NA
Mdes006202	0.504828	1.34266	1.02376	XP_005180992	PREDICTED: annexin B10-like [Musca domestica]|Musca domestica|Eukaryota	AAEL005407-PD	annexin x	AGAP003721-PA	annexin B10B [Source:VB Community Annotation]	FBpp0070024	Annexin B10 [Source:FlyBase;Acc:FBgn0000084]
Mdes006203	0.629546	1.05652	0.857326	XP_004519184	PREDICTED: zinc finger protein 260 isoform X3 [Ceratitis capitata]|Ceratitis capitata|Eukaryota	AAEL018173-PE	NA	AGAP002497-PA	NA	FBpp0309725	NA
Mdes006207	5.53682	9.9604	7.64067	ACZ26282	secreted protein B [Mayetiola destructor]|Mayetiola destructor|Eukaryota	NA	NA	NA	NA	NA	NA
Mdes006215	0.401214	1.83525	1.02824	XP_004526216	PREDICTED: eukaryotic translation initiation factor 4E isoform X2 [Ceratitis capitata]|Ceratitis capitata|Eukaryota	AAEL001916-PA	eukaryotic translation initiation factor 4e	AGAP007172-PB	translation initiation factor 4E [Source:VB Community Annotation]	FBpp0076216	eukaryotic translation initiation factor 4E1 [Source:FlyBase;Acc:FBgn0015218]	mTOR signaling pathway
Mdes006222	-1.84065	-1.09424	-1.3744	XP_011177960	PREDICTED: solute carrier organic anion transporter family member 4A1-like [Bactrocera cucurbitae]|Bactrocera cucurbitae|Eukaryota	AAEL021099-PB	NA	AGAP006638-PA	Oatp58Dc [Source:VB Community Annotation]	FBpp0071690	Organic anion transporting polypeptide 58Dc [Source:FlyBase;Acc:FBgn0034716]
Mdes006239	0.170502	2.8991	1.52597	XP_005184631	PREDICTED: latent-transforming growth factor beta-binding protein 4 isoform X2 [Musca domestica]|Musca domestica|Eukaryota	AAEL026163-PA	NA	AGAP005714-PA	NA	FBpp0304224	faulty attraction [Source:FlyBase;Acc:FBgn0035798]	TGF-beta signaling pathway
Mdes006258	0.415103	1.83043	0.866161	XP_001648723	AAEL014414-PA [Aedes aegypti]|Aedes aegypti|Eukaryota	AAEL014414-PA	DEAD box ATP-dependent RNA helicase	AGAP003089-PA	ATP-dependent RNA helicase [Source:VB Community Annotation]	FBpp0081324	NA	RNA transport; mRNA surveillance pathway; Spliceosome
Mdes006274	0.503029	1.56141	0.974757	XP_001866517	26S protease regulatory subunit 6A [Culex quinquefasciatus]|Culex quinquefasciatus|Eukaryota	AAEL002508-PA	26S protease regulatory subunit 6a	AGAP000616-PA	26S proteasome regulatory subunit T5 [Source:VB Community Annotation]	FBpp0083843	Regulatory particle triple-A ATPase 5 [Source:FlyBase;Acc:FBgn0028684]	Proteasome
Mdes006276	0.787956	2.09669	1.39954	XP_016974446	PREDICTED: replication protein A 32 kDa subunit [Drosophila rhopaloa]|Drosophila rhopaloa|Eukaryota	AAEL014250-PA	insect replication protein a	AGAP008332-PA	replication factor A2 [Source:VB Community Annotation]	FBpp0305226	Replication protein A2 [Source:FlyBase;Acc:FBgn0032906]	DNA replication; Nucleotide excision repair; Mismatch repair; Homologous recombination; Fanconi anemia pathway
Mdes006280	-1.13156	-0.0281582	-0.501332	XP_970604	PREDICTED: pterin-4-alpha-carbinolamine dehydratase [Tribolium castaneum]|Tribolium castaneum|Eukaryota	AAEL002898-PA	NA	AGAP000439-PA	4a-hydroxytetrahydrobiopterin dehydratase [Source:VB Community Annotation]	FBpp0084824	pterin-4a-carbinolamine dehydratase [Source:FlyBase;Acc:FBgn0024841]	Folate biosynthesis; Metabolic pathways
Mdes006281	0.730247	2.21693	1.39648	KXJ70207	hypothetical protein RP20_CCG024511 [Aedes albopictus]|Aedes albopictus|Eukaryota	AAEL002891-PB	NA	AGAP008428-PA	N-acetyltransferase 11 [Source:VB Community Annotation]	FBpp0084827	N(alpha)-acetyltransferase 40 [Source:FlyBase;Acc:FBgn0039687]
Mdes006288	-0.801961	1.49549	0.475211	XP_001659378	AAEL008638-PA [Aedes aegypti]|Aedes aegypti|Eukaryota	AAEL008638-PA	CYP49A1: cytochrome P450	AGAP005774-PA	cytochrome P450 [Source:VB Community Annotation]	FBpp0293134	NA
Mdes006298	0.953405	2.11014	1.43407	NA	NA	NA	NA	NA	NA	NA	NA
Mdes006305	1.14684	5.02615	2.96926	XP_001845723	coagulation factor XI [Culex quinquefasciatus]|Culex quinquefasciatus|Eukaryota	AAEL007511-PB	serine protease	AGAP004571-PA	Oviductin [Source:VB Community Annotation]	FBpp0075456	NA
Mdes006307	1.15348	3.40909	2.29232	NP_001166078	serine protease 37 precursor [Nasonia vitripennis]|Nasonia vitripennis|Eukaryota	AAEL014567-PB	oviductin	AGAP004566-PA	Clipd1 [Source:VB Community Annotation]	FBpp0071657	NA
Mdes006318	0.310846	1.11193	0.670907	XP_004526866	PREDICTED: uncharacterized protein LOC101459215 [Ceratitis capitata]|Ceratitis capitata|Eukaryota	AAEL000281-PC	NA	AGAP005675-PA	NA	FBpp0303898	NA
Mdes006326	0.107659	1.94459	0.792302	XP_001867673	organic cation transporter [Culex quinquefasciatus]|Culex quinquefasciatus|Eukaryota	AAEL009206-PA	organic cation transporter	AGAP012383-PA	organic cation transporter [Source:VB Community Annotation]	FBpp0078124	SLC22A family member [Source:FlyBase;Acc:FBgn0037140]
Mdes006337	-2.83093	-2.45497	-2.59372	XP_015376390	PREDICTED: alpha-actinin, sarcomeric isoform X2 [Diuraphis noxia]|Diuraphis noxia|Eukaryota	AAEL007306-PF	alpha-actinin	AGAP001497-PC	Alpha-actinin, sarcomeric [Source:UniProtKB/Swiss-Prot;Acc:Q7PKQ5]	FBpp0302778	alpha actinin [Source:FlyBase;Acc:FBgn0000667]
Mdes006345	-1.25246	-0.782222	-1.10948	XP_001652637	AAEL007302-PA [Aedes aegypti]|Aedes aegypti|Eukaryota	AAEL007302-PB	NA	AGAP001485-PA	NA	FBpp0073556	NA
Mdes006348	0.42548	1.14765	0.782762	KXJ76934	hypothetical protein RP20_CCG008652 [Aedes albopictus]|Aedes albopictus|Eukaryota	AAEL006022-PB	myotubularin	AGAP003366-PA	myotubularin-related protein 13 [Source:VB Community Annotation]	FBpp0082004	SET domain binding factor [Source:FlyBase;Acc:FBgn0025802]
Mdes006353	2.11393	6.61585	4.41294	XP_011185595	PREDICTED: uncharacterized protein LOC105214091 [Bactrocera cucurbitae]|Bactrocera cucurbitae|Eukaryota	AAEL011787-PD	NA	AGAP003032-PA	NA	FBpp0302560	Ecdysone-inducible gene E3 [Source:FlyBase;Acc:FBgn0001255]
Mdes006374	-0.247345	1.24941	0.450927	XP_001663922	AAEL013736-PA, partial [Aedes aegypti]|Aedes aegypti|Eukaryota	AAEL019447-PA	NA	AGAP004028-PB	intron-binding protein aquarius [Source:VB Community Annotation]	FBpp0290264	NA	Spliceosome
Mdes006385	0.56073	1.46989	0.894368	ETN63340	tubulin-specific chaperone b (tubulin folding cofactor b) [Anopheles darlingi]|Anopheles darlingi|Eukaryota	AAEL002135-PA	tubulin-specific chaperone b (tubulin folding cofactor b)	AGAP000120-PA	tubulin folding cofactor B [Source:VB Community Annotation]	FBpp0085690	tubulin-binding cofactor B [Source:FlyBase;Acc:FBgn0034451]
Mdes006390	1.69567	3.02224	2.20394	NA	NA	NA	NA	NA	NA	NA	NA
Mdes006399	0.329532	1.59999	1.08897	XP_001657511	AAEL006139-PA [Aedes aegypti]|Aedes aegypti|Eukaryota	AAEL006139-PD	Sodium/solute symporter	AGAP004199-PA	solute carrier family 5 (sodium-coupled monocarboxylate transporter), member 8 [Source:VB Community Annotation]	FBpp0085617	NA
Mdes006425	-3.54113	-2.88804	-3.301	XP_002590653	hypothetical protein BRAFLDRAFT_89454 [Branchiostoma floridae]|Branchiostoma floridae|Eukaryota	AAEL008658-PB	LRIM16: leucine-rich immune protein (TM)	AGAP011186-PA	TOLL-like receptor 11 [Source:VB Community Annotation]	FBpp0308988	convoluted [Source:FlyBase;Acc:FBgn0261269]
Mdes006428	1.10645	1.659	1.26444	XP_011203775	PREDICTED: ranBP2-like and GRIP domain-containing protein 3 [Bactrocera dorsalis]|Bactrocera dorsalis|Eukaryota	AAEL020592-PA	NA	AGAP002982-PA	E3 SUMO-protein ligase RanBP2 [Source:VB Community Annotation]	FBpp0084188	Nucleoporin 358kD [Source:FlyBase;Acc:FBgn0039302]	RNA transport
Mdes006464	-1.4829	0.0833496	-0.50676	ETN59382	hypothetical protein AND_009036 [Anopheles darlingi]|Anopheles darlingi|Eukaryota	AAEL008274-PA	NA	AGAP011183-PA	NA	NA	NA
Mdes006465	0.356245	2.34153	1.32262	XP_004536258	PREDICTED: COX assembly mitochondrial protein homolog [Ceratitis capitata]|Ceratitis capitata|Eukaryota	AAEL006521-PA	COX assembly mitochondrial protein	AGAP007922-PA	NA	FBpp0080491	NA
Mdes006471	0.502299	2.07067	1.04711	XP_013184931	PREDICTED: proton-coupled amino acid transporter 1 [Amyelois transitella]|Amyelois transitella|Eukaryota	AAEL007191-PA	amino acid transporter	AGAP009896-PA	proton-coupled amino acid transporter [Source:VB Community Annotation]	FBpp0075929	NA
Mdes006485	3.14056	5.23794	4.0744	XP_013118819	PREDICTED: protein brown [Stomoxys calcitrans]|Stomoxys calcitrans|Eukaryota	AAEL017188-PA	NA	AGAP007655-PA	protein brown [Source:VB Community Annotation]	FBpp0312192	brown [Source:FlyBase;Acc:FBgn0000241]
Mdes006490	0.109079	1.65885	0.575025	XP_014093277	PREDICTED: exosome complex component RRP42 [Bactrocera oleae]|Bactrocera oleae|Eukaryota	AAEL005851-PA	exosome complex exonuclease rrp42 (ribosomal RNA processing protein 42)	AGAP010483-PA	exosome complex component RRP42 [Source:VB Community Annotation]	FBpp0086348	NA	RNA degradation
Mdes006493	0.714878	2.68088	1.73604	XP_013102236	PREDICTED: polyribonucleotide nucleotidyltransferase 1, mitochondrial [Stomoxys calcitrans]|Stomoxys calcitrans|Eukaryota	AAEL000922-PA	polyribonucleotide nucleotidyltransferase	AGAP010791-PA	polyribonucleotide nucleotidyltransferase [Source:VB Community Annotation]	FBpp0306620	Polynucleotide phosphorylase [Source:FlyBase;Acc:FBgn0039846]	RNA degradation
Mdes006502	0.379451	1.79797	1.26681	XP_017473701	PREDICTED: mitochondrial ribonuclease P protein 1 homolog [Rhagoletis zephyria]|Rhagoletis zephyria|Eukaryota	AAEL011538-PA	NA	AGAP007211-PA	RNA (guanine-9-)-methyltransferase domain-containing protein 1 [Source:VB Community Annotation]	FBpp0085875	roswell [Source:FlyBase;Acc:FBgn0034351]
Mdes006510	4.56432	7.97033	6.70111	WP_021325872	shufflon protein [Photorhabdus temperata]|Photorhabdus temperata|Bacteria	NA	NA	NA	NA	NA	NA
Mdes006521	0.0849536	1.27098	0.756386	XP_001846201	conserved hypothetical protein [Culex quinquefasciatus]|Culex quinquefasciatus|Eukaryota	AAEL000226-PA	NA	AGAP004849-PA	DnaJ homolog subfamily C member 9 [Source:VB Community Annotation]	FBpp0081843	NA
Mdes006522	0.0700398	1.18528	0.725215	NA	NA	NA	NA	NA	NA	NA	NA
Mdes006530	2.41736	3.78565	3.04001	XP_001446018	hypothetical protein [Paramecium tetraurelia strain d4-2]|Paramecium tetraurelia strain d4-2|Eukaryota	AAEL019753-PC	NA	AGAP000627-PC	casein kinase 1, alpha [Source:VB Community Annotation]	FBpp0073476	NA
Mdes006570	-3.09585	-1.41768	-2.20079	XP_017474593	PREDICTED: pickpocket protein 28 [Rhagoletis zephyria]|Rhagoletis zephyria|Eukaryota	AAEL004091-PB	pickpocket	AGAP012279-PA	amiloride-sensitive sodium channel [Source:VB Community Annotation]	FBpp0305020	pickpocket 26 [Source:FlyBase;Acc:FBgn0035785]
Mdes006578	-1.8785	0.446616	-0.621385	XP_005840549	hypothetical protein GUITHDRAFT_100553 [Guillardia theta CCMP2712]|Guillardia theta CCMP2712|Eukaryota	AAEL012412-PD	slit protein	AGAP028064-PA	leucine-rich immune protein (TM) [Source:VB Community Annotation]	FBpp0293292	NA
Mdes006579	-0.237037	1.30154	0.269854	XP_004522460	PREDICTED: uncharacterized protein LOC101449859 [Ceratitis capitata]|Ceratitis capitata|Eukaryota	AAEL011227-PB	NA	AGAP010439-PA	NA	FBpp0079181	NA
Mdes006580	0.440433	1.51862	0.923749	XP_002049839	uncharacterized protein Dvir_GJ20524 [Drosophila virilis]|Drosophila virilis|Eukaryota	AAEL008724-PA	NA	AGAP010703-PA	sister chromatid cohesion protein DCC1 [Source:VB Community Annotation]	FBpp0085589	NA
Mdes006581	0.31415	2.38832	1.48842	ETN59694	39S ribosomal protein L41, mitochondrial [Anopheles darlingi]|Anopheles darlingi|Eukaryota	AAEL011666-PA	mRpL41: mitochondrial ribosomal protein, L41, putative	AGAP013376-PA	39S ribosomal protein L41, mitochondrial [Source:VB Community Annotation]	FBpp0086531	mitochondrial ribosomal protein L41 [Source:FlyBase;Acc:FBgn0034001]
Mdes006588	0.15393	1.76825	0.768496	XP_318070	AGAP004748-PA [Anopheles gambiae str. PEST]|Anopheles gambiae str. PEST|Eukaryota	NA	NA	AGAP004748-PA	NA	FBpp0073001	NA
Mdes006609	5.33674	9.82657	7.04349	ACZ26280	secreted protein F [Mayetiola destructor]|Mayetiola destructor|Eukaryota	NA	NA	NA	NA	NA	NA
Mdes006622	0.449928	1.70825	0.880076	XP_001658202	AAEL001188-PA [Aedes aegypti]|Aedes aegypti|Eukaryota	AAEL002083-PA	DEAD box ATP-dependent RNA helicase	AGAP002991-PA	Ras-related GTP-binding protein A/B [Source:VB Community Annotation]	FBpp0076649	NA	Autophagy - animal; mTOR signaling pathway
Mdes006623	0.478186	2.05759	1.55164	XP_001862181	conserved hypothetical protein [Culex quinquefasciatus]|Culex quinquefasciatus|Eukaryota	AAEL000336-PA	NA	AGAP002200-PA	NA	FBpp0078601	NA
Mdes006629	-1.77682	-0.554742	-1.09146	KNC27262	hypothetical protein FF38_05501 [Lucilia cuprina]|Lucilia cuprina|Eukaryota	AAEL007534-PA	NA	AGAP003834-PA	NA	FBpp0076256	NA
Mdes006634	1.23277	3.06192	2.24868	XP_001658558	AAEL007650-PA [Aedes aegypti]|Aedes aegypti|Eukaryota	AAEL007650-PA	Chaperonin	AGAP009694-PA	T-complex protein 1 subunit beta [Source:VB Community Annotation]	FBpp0071226	Chaperonin containing TCP1 subunit 2 [Source:FlyBase;Acc:FBgn0030086]
Mdes006638	0.173555	1.4485	0.982608	XP_016121382	PREDICTED: cdc42 homolog [Sinocyclocheilus grahami]|Sinocyclocheilus grahami|Eukaryota	AAEL008543-PB	Cdc42: Cdc42 homolog Precursor	AGAP002440-PC	cell division cycle Cdc42 homolog [Source:VB Community Annotation]	FBpp0074520	NA	Endocytosis
Mdes006639	0.195136	1.34212	0.791678	NA	NA	NA	NA	NA	NA	NA	NA
Mdes006656	0.763518	2.46905	1.59186	KNC28763	DNA polymerase alpha catalytic subunit [Lucilia cuprina]|Lucilia cuprina|Eukaryota	AAEL008247-PA	DNA polymerase alpha catalytic subunit	AGAP001929-PA	DNA polymerase alpha subunit A [Source:VB Community Annotation]	FBpp0083514	DNA polymerase alpha 180kD [Source:FlyBase;Acc:FBgn0259113]	DNA replication
Mdes006681	-1.30904	1.25925	-0.127248	XP_001964202	uncharacterized protein Dana_GF21429 [Drosophila ananassae]|Drosophila ananassae|Eukaryota	AAEL011470-PB	cis,cis-muconate transport protein MucK, putative	AGAP001336-PA	NA	FBpp0291552	NA
Mdes006703	0.456722	1.30521	0.959672	XP_002093360	uncharacterized protein Dyak_GE20805 [Drosophila yakuba]|Drosophila yakuba|Eukaryota	AAEL007534-PA	NA	AGAP003834-PA	NA	FBpp0076256	NA
Mdes006707	0.374931	1.67888	1.0203	XP_017093155	PREDICTED: poly(A) RNA polymerase, mitochondrial isoform X1 [Drosophila bipectinata]|Drosophila bipectinata|Eukaryota	AAEL000996-PA	NA	AGAP003293-PA	Poly(A) RNA polymerase, mitochondrial [Source:VB Community Annotation]	FBpp0304567	mitochondrial poly(A) polymerase [Source:FlyBase;Acc:FBgn0024360]
Mdes006708	0.310139	1.69187	0.921414	XP_013108490	PREDICTED: poly(A) RNA polymerase, mitochondrial [Stomoxys calcitrans]|Stomoxys calcitrans|Eukaryota	AAEL000996-PA	NA	AGAP003293-PA	Poly(A) RNA polymerase, mitochondrial [Source:VB Community Annotation]	FBpp0304567	mitochondrial poly(A) polymerase [Source:FlyBase;Acc:FBgn0024360]
Mdes006736	0.0589567	1.23503	0.682352	XP_014102590	PREDICTED: uncharacterized protein LOC106627111 [Bactrocera oleae]|Bactrocera oleae|Eukaryota	AAEL027034-PA	NA	AGAP006104-PA	mitochondrial carnitine/acylcarnitine carrier protein [Source:VB Community Annotation]	FBpp0089377	congested-like trachea [Source:FlyBase;Acc:FBgn0019830]
Mdes006741	-0.561335	1.27719	-0.0337932	XP_002044153	GM22543 [Drosophila sechellia]|Drosophila sechellia|Eukaryota	AAEL024210-PA	NA	AGAP000472-PB	NA	FBpp0304148	short gastrulation [Source:FlyBase;Acc:FBgn0003463]	TGF-beta signaling pathway
Mdes006749	-1.11181	0.149912	-0.307851	NA	NA	AAEL014029-PA	t1/st2 receptor binding protein	AGAP001505-PB	Transmembrane emp24 protein transport domain containing 1b [Source:VB Community Annotation]	FBpp0073785	opossum [Source:FlyBase;Acc:FBgn0264389]
Mdes006755	0.716047	1.71204	1.27039	NA	NA	AAEL027088-PA	NA	AGAP008153-PA	NA	FBpp0112453	NA
Mdes006791	0.471822	1.62965	0.852923	NA	NA	AAEL010568-PB	chromosome-associated kinesin KIF4A (chromokinesin)	AGAP000575-PA	kinesin family member 4/7/21/27 [Source:VB Community Annotation]	FBpp0070432	Kinesin-like protein at 3A [Source:FlyBase;Acc:FBgn0011606]
Mdes006792	0.0159099	1.52147	0.662077	NA	NA	AAEL021200-PA	NA	AGAP000929-PA	C-type lectin (CTL) - selectin like [Source:VB Community Annotation]	FBpp0073424	furrowed [Source:FlyBase;Acc:FBgn0001083]
Mdes006825	0.46789	1.95516	0.879504	XP_015518125	PREDICTED: U3 small nucleolar RNA-associated protein 6 homolog [Neodiprion lecontei]|Neodiprion lecontei|Eukaryota	AAEL006972-PA	hepatocellular carcinoma-associated antigen	AGAP008427-PA	U3 small nucleolar RNA-associated protein 6 homolog [Source:VB Community Annotation]	FBpp0071288	NA	Ribosome biogenesis in eukaryotes
Mdes006831	0.73461	1.7896	1.26992	XP_001657405	AAEL006087-PA [Aedes aegypti]|Aedes aegypti|Eukaryota	AAEL006087-PA	NA	AGAP002284-PA	peptide alpha-N-acetyltransferase [Source:VB Community Annotation]	FBpp0311887	N(alpha)-acetyltransferase 15/16 [Source:FlyBase;Acc:FBgn0031020]
Mdes006835	4.4872	6.12426	5.30693	ACZ26280	secreted protein F [Mayetiola destructor]|Mayetiola destructor|Eukaryota	NA	NA	NA	NA	NA	NA
Mdes006839	0.0574735	1.29346	0.671262	XP_011205152	PREDICTED: endoplasmic reticulum resident protein 44 isoform X2 [Bactrocera dorsalis]|Bactrocera dorsalis|Eukaryota	AAEL013845-PB	endoplasmic reticulum resident protein (ERp44), putative	AGAP000909-PA	endoplasmic reticulum resident protein 44 precursor [Source:VB Community Annotation]	FBpp0074020	NA
Mdes006856	0.396963	1.66913	0.91164	KXJ83454	hypothetical protein RP20_CCG006391 [Aedes albopictus]|Aedes albopictus|Eukaryota	AAEL000370-PC	acyl-CoA oxidase	AGAP008016-PA	acyl-CoA oxidase [Source:VB Community Annotation]	FBpp0080759	NA	Fatty acid degradation; beta-Alanine metabolism; alpha-Linolenic acid metabolism; Propanoate metabolism; Biosynthesis of unsaturated fatty acids; Metabolic pathways; Carbon metabolism; Fatty acid metabolism; Peroxisome
Mdes006858	-1.83801	-0.169306	-1.36181	KNC23945	hypothetical protein FF38_01007 [Lucilia cuprina]|Lucilia cuprina|Eukaryota	AAEL000311-PA	NA	AGAP008013-PA	NA	FBpp0080764	fondue [Source:FlyBase;Acc:FBgn0032773]
Mdes006880	1.40104	4.27958	3.36742	NA	NA	NA	NA	NA	NA	NA	NA
Mdes006883	0.600309	1.6554	1.13218	KFB49344	AGAP006616-PA-like protein [Anopheles sinensis]|Anopheles sinensis|Eukaryota	AAEL012278-PA	metalloprotease	AGAP006616-PA	Presequence protease, mitochondrial [Source:VB Community Annotation]	FBpp0110537	NA
Mdes006888	0.261846	1.26601	0.920773	ETN58921	hypothetical protein AND_009470 [Anopheles darlingi]|Anopheles darlingi|Eukaryota	AAEL002070-PL	NA	AGAP028061-PA	NA	FBpp0304604	NA
Mdes006895	0.719096	1.65632	0.990848	XP_005178923	PREDICTED: CD109 antigen [Musca domestica]|Musca domestica|Eukaryota	AAEL012267-PB	macroglobulin/complement	AGAP008407-PA	thioester-containing protein 13 [Source:VB Community Annotation]	FBpp0079165	Macroglobulin complement-related [Source:FlyBase;Acc:FBgn0267488]
Mdes006897	0.332398	1.35852	0.885611	XP_001867110	geranylgeranyl transferase type-1 subunit beta [Culex quinquefasciatus]|Culex quinquefasciatus|Eukaryota	AAEL001830-PA	geranylgeranyl transferase type i beta subunit	AGAP008406-PA	geranylgeranyl transferase type-1 subunit beta [Source:VB Community Annotation]	FBpp0078630	beta subunit of type I geranylgeranyl transferase [Source:FlyBase;Acc:FBgn0015000]
Mdes006914	-2.16958	-1.10651	-1.65491	XP_015834012	PREDICTED: twitchin isoform X24 [Tribolium castaneum]|Tribolium castaneum|Eukaryota	AAEL002565-PD	titin	AGAP001633-PA	NA	FBpp0306553	bent [Source:FlyBase;Acc:FBgn0005666]
Mdes006917	0.696114	2.78023	1.53433	XP_004518974	PREDICTED: 39S ribosomal protein L21, mitochondrial [Ceratitis capitata]|Ceratitis capitata|Eukaryota	AAEL003142-PA	NA	AGAP012030-PC	39S ribosomal protein L21, mitochondrial [Source:VB Community Annotation]	FBpp0305426	mitochondrial ribosomal protein L21 [Source:FlyBase;Acc:FBgn0036853]	Ribosome
Mdes006920	0.414714	1.66619	0.80817	KNC30019	hypothetical protein FF38_03052 [Lucilia cuprina]|Lucilia cuprina|Eukaryota	AAEL008863-PB	protein regulator of cytokinesis 1 prc1	AGAP012520-PA	protein regulator of cytokinesis 1 [Source:VB Community Annotation]	FBpp0073265	sister of feo [Source:FlyBase;Acc:FBgn0030242]
Mdes006921	0.120456	1.26016	0.584652	XP_014091257	PREDICTED: peroxisome assembly factor 2 isoform X1 [Bactrocera oleae]|Bactrocera oleae|Eukaryota	AAEL000583-PA	peroxisome assembly factor-2 (peroxisomal-type ATPase 1)	AGAP001612-PA	Peroxisome assembly factor 2 [Source:VB Community Annotation]	FBpp0308554	Peroxin 6 [Source:FlyBase;Acc:FBgn0033564]	Peroxisome
Mdes006922	0.189894	1.18293	0.668371	XP_011190089	PREDICTED: KDEL motif-containing protein 1-like [Bactrocera cucurbitae]|Bactrocera cucurbitae|Eukaryota	AAEL001982-PA	endoplasmic reticulum-resident kdel protein	AGAP008037-PA	KDEL (Lys-Asp-Glu-Leu) containing 1, isoform CRA_a [Source:VB Community Annotation]	FBpp0083714	NA
Mdes006929	0.205124	1.63912	1.00867	XP_001359942	uncharacterized protein Dpse_GA13188 [Drosophila pseudoobscura pseudoobscura]|Drosophila pseudoobscura pseudoobscura|Eukaryota	AAEL001501-PA	anamorsin homolog (Fe-S cluster assembly protein DRE2 homolog)	AGAP008883-PA	Anamorsin homolog [Source:UniProtKB/Swiss-Prot;Acc:Q7PWQ6]	FBpp0080284	Cytokine induced apoptosis inhibitor 1 [Source:FlyBase;Acc:FBgn0001977]
Mdes006946	0.280158	1.20504	0.626069	XP_017474123	PREDICTED: DNA-directed RNA polymerase I subunit RPA2 isoform X1 [Rhagoletis zephyria]|Rhagoletis zephyria|Eukaryota	AAEL017010-PA	DNA-directed RNA polymerase subunit beta	AGAP009539-PA	DNA-directed RNA polymerase I subunit RPA2 [Source:VB Community Annotation]	FBpp0077714	RNA polymerase I 135kD subunit [Source:FlyBase;Acc:FBgn0003278]	RNA polymerase
Mdes006963	0.359399	1.11108	0.838521	XP_015599172	PREDICTED: uncharacterized protein LOC107269613 [Cephus cinctus]|Cephus cinctus|Eukaryota	AAEL008025-PA	NA	AGAP000173-PA	NA	FBpp0072116	NA
Mdes006968	0.477952	2.21252	1.51516	XP_012270954	PREDICTED: RPII140-upstream gene protein [Orussus abietinus]|Orussus abietinus|Eukaryota	AAEL012820-PA	NA	AGAP001426-PA	NA	FBpp0082370	upstream of RpII140 [Source:FlyBase;Acc:FBgn0010340]
Mdes006992	0.43886	1.41123	0.950076	EHJ68461	hypothetical protein KGM_08272 [Danaus plexippus]|Danaus plexippus|Eukaryota	AAEL003427-PA	RpS16: 40S ribosomal protein S16	AGAP011424-PA	40S ribosomal protein S16 [Source:VB Community Annotation]	FBpp0309759	Ribosomal protein S16 [Source:FlyBase;Acc:FBgn0034743]	Ribosome
Mdes007017	6.26776	8.5177	6.94669	XP_004023813	hypothetical protein IMG5_204310 [Ichthyophthirius multifiliis]|Ichthyophthirius multifiliis|Eukaryota	NA	NA	AGAP003997-PA	casein kinase 1, gamma [Source:VB Community Annotation]	FBpp0083967	p38c MAP kinase [Source:FlyBase;Acc:FBgn0267339]
Mdes007018	4.88897	6.36578	5.7452	NA	NA	NA	NA	NA	NA	NA	NA
Mdes007028	0.68335	2.05539	1.13193	JAN53981	Casein kinase II subunit alpha, partial [Daphnia magna]|Daphnia magna|Eukaryota	AAEL012094-PA	casein kinase ii, alpha chain (cmgc group iv)	AGAP005569-PA	casein kinase II subunit alpha [Source:VB Community Annotation]	FBpp0070042	casein kinase IIalpha [Source:FlyBase;Acc:FBgn0264492]	Ribosome biogenesis in eukaryotes; Mitophagy - animal; Wnt signaling pathway
Mdes007029	2.71721	3.55395	3.21312	KFB45841	AGAP001713-PA-like protein [Anopheles sinensis]|Anopheles sinensis|Eukaryota	AAEL003203-PE	fatty acid desaturase, putative	AGAP001713-PD	stearoyl-CoA desaturase (delta-9 desaturase) [Source:VB Community Annotation]	FBpp0082099	Desaturase 1 [Source:FlyBase;Acc:FBgn0086687]	Biosynthesis of unsaturated fatty acids; Metabolic pathways; Fatty acid metabolism
Mdes007060	3.40314	6.83623	4.63404	ACZ26280	secreted protein F [Mayetiola destructor]|Mayetiola destructor|Eukaryota	NA	NA	NA	NA	NA	NA
Mdes007065	-0.974106	1.08938	-0.360476	NA	NA	NA	NA	NA	NA	NA	NA
Mdes007068	0.957964	2.07433	1.28257	KDR23063	Enhancer of split mgamma protein [Zootermopsis nevadensis]|Zootermopsis nevadensis|Eukaryota	AAEL004097-PA	enhancer of split protein, putative	AGAP012342-PA	hairy and enhancer of split, invertebrate [Source:VB Community Annotation]	FBpp0084355	Enhancer of split mbeta, helix-loop-helix [Source:FlyBase;Acc:FBgn0002733]
Mdes007077	-2.96816	-1.09964	-2.0628	OAD60091	Muscle LIM protein Mlp84B [Eufriesea mexicana]|Eufriesea mexicana|Eukaryota	AAEL019799-PJ	Muscle lim protein	AGAP012305-PA	Muscle LIM protein at 84B [Source:VB Community Annotation]	FBpp0081133	Muscle LIM protein at 84B [Source:FlyBase;Acc:FBgn0014863]
Mdes007083	3.40987	7.84448	6.37697	ACZ26283	secreted protein E [Mayetiola destructor]|Mayetiola destructor|Eukaryota	NA	NA	NA	NA	NA	NA
Mdes007115	0.289534	1.60528	0.924467	XP_001842896	actin [Culex quinquefasciatus]|Culex quinquefasciatus|Eukaryota	AAEL003383-PA	actin	AGAP002127-PA	alpha-centractin [Source:VB Community Annotation]	FBpp0082121	Actin-related protein 1 [Source:FlyBase;Acc:FBgn0011745]
Mdes007128	0.504443	1.35958	0.86861	XP_011493320	AAEL017349-PA [Aedes aegypti]|Aedes aegypti|Eukaryota	AAEL026215-PD	NA	AGAP004192-PA	heat shock 70kDa protein 5 [Source:VB Community Annotation]	FBpp0073445	Heat shock 70-kDa protein cognate 3 [Source:FlyBase;Acc:FBgn0001218]	Protein export; Protein processing in endoplasmic reticulum
Mdes007142	-0.013009	1.95709	0.691908	AHB50503	asparagine synthase [Mayetiola destructor]|Mayetiola destructor|Eukaryota	AAEL015631-PA	asparagine synthetase	AGAP003833-PA	asparagine synthase (glutamine-hydrolysing) [Source:VB Community Annotation]	FBpp0089009	Asparagine synthetase [Source:FlyBase;Acc:FBgn0270926]	Alanine, aspartate and glutamate metabolism; Metabolic pathways; Biosynthesis of amino acids
Mdes007147	-2.22713	-1.51079	-1.79276	XP_012251779	PREDICTED: uncharacterized protein LOC105683620 [Athalia rosae]|Athalia rosae|Eukaryota	AAEL021410-PA	NA	AGAP029055-PA	NA	FBpp0301780	NA
Mdes007157	0.0861033	1.08929	0.440618	XP_014095538	PREDICTED: elongation factor Tu GTP-binding domain-containing protein 1 [Bactrocera oleae]|Bactrocera oleae|Eukaryota	AAEL025525-PA	NA	AGAP003001-PA	ribosome assembly protein 1 [Source:VB Community Annotation]	FBpp0075148	NA	Ribosome biogenesis in eukaryotes
Mdes007158	0.282733	1.50383	0.694614	XP_017128705	PREDICTED: tyrosine--tRNA ligase, cytoplasmic [Drosophila elegans]|Drosophila elegans|Eukaryota	AAEL001044-PA	Aats-tyr: tyrosyl-tRNA synthetase	AGAP003003-PA	tyrosyl-tRNA synthetase [Source:VB Community Annotation]	FBpp0075168	Tyrosyl-tRNA synthetase [Source:FlyBase;Acc:FBgn0027080]	Aminoacyl-tRNA biosynthesis
Mdes007163	-4.71927	-2.88309	-4.143	NA	NA	NA	NA	NA	NA	NA	NA
Mdes007164	-2.73646	-0.0787157	-1.38846	NA	NA	NA	NA	NA	NA	NA	NA
Mdes007167	-2.19546	0.394056	-0.842245	NA	NA	NA	NA	NA	NA	NA	NA
Mdes007177	0.379533	1.04261	0.817135	XP_001651138	AAEL005605-PA [Aedes aegypti]|Aedes aegypti|Eukaryota	AAEL018344-PB	NA	AGAP001255-PA	NA	FBpp0075458	RecQ5 helicase [Source:FlyBase;Acc:FBgn0027375]
Mdes007203	-0.0970475	1.35745	0.311475	NA	NA	AAEL005960-PA	NA	AGAP002621-PA	NA	FBpp0085218	NA
Mdes007204	0.357316	1.91132	0.920702	ETN57744	frataxin [Anopheles darlingi]|Anopheles darlingi|Eukaryota	AAEL002948-PA	frataxin, putative	AGAP000813-PA	Frataxin homolog, mitochondrial [Source:VB Community Annotation]	FBpp0071283	frataxin [Source:FlyBase;Acc:FBgn0030092]	Porphyrin and chlorophyll metabolism
Mdes007210	0.691705	1.27003	0.922167	ABC69732	white [Mayetiola destructor]|Mayetiola destructor|Eukaryota	AAEL016999-PA	white: white protein; eye pigment transporter	AGAP000553-PA	protein white [Source:VB Community Annotation]	FBpp0070468	white [Source:FlyBase;Acc:FBgn0003996]
Mdes007212	0.541465	1.4158	0.889399	XP_013112638	PREDICTED: probable glutamine--tRNA ligase [Stomoxys calcitrans]|Stomoxys calcitrans|Eukaryota	AAEL011395-PD	glutaminyl-tRNA synthetase	AGAP010267-PA	glutaminyl-tRNA synthetase [Source:VB Community Annotation]	FBpp0084240	Glutaminyl-tRNA synthetase [Source:FlyBase;Acc:FBgn0027090]	Aminoacyl-tRNA biosynthesis; Metabolic pathways
Mdes007213	0.44792	2.14755	1.41181	XP_001661636	AAEL011391-PA [Aedes aegypti]|Aedes aegypti|Eukaryota	AAEL011391-PA	mRpS9: mitochondrial ribosomal protein, S9, putative	AGAP010268-PA	28S ribosomal protein S9, mitochondrial [Source:VB Community Annotation]	FBpp0081263	mitochondrial ribosomal protein S9 [Source:FlyBase;Acc:FBgn0037529]	Ribosome
Mdes007215	0.00168045	1.49952	0.512397	NA	NA	NA	NA	NA	NA	NA	NA
Mdes007222	0.83844	3.18394	1.656	XP_011199919	PREDICTED: 39S ribosomal protein L20, mitochondrial [Bactrocera dorsalis]|Bactrocera dorsalis|Eukaryota	AAEL013964-PA	RpL20: 60S ribosomal protein L20, putative	AGAP001311-PA	60S ribosomal protein L20 [Source:VB Community Annotation]	FBpp0075631	mitochondrial ribosomal protein L20 [Source:FlyBase;Acc:FBgn0036335]	Ribosome
Mdes007239	0.460646	1.52951	0.929757	XP_001851019	conserved hypothetical protein [Culex quinquefasciatus]|Culex quinquefasciatus|Eukaryota	AAEL003390-PA	NA	AGAP013033-PA	NA	FBpp0289884	NA
Mdes007263	-1.68139	-0.779292	-1.18242	XP_012856459	PREDICTED: uncharacterized protein LOC105975776 [Erythranthe guttata]|Mimulus guttatus|Eukaryota	AAEL007662-PM	casein kinase	AGAP003997-PD	casein kinase 1, gamma [Source:VB Community Annotation]	FBpp0082717	gilgamesh [Source:FlyBase;Acc:FBgn0250823]
Mdes007280	0.560579	1.48585	1.00403	XP_002041940	GM11458 [Drosophila sechellia]|Drosophila sechellia|Eukaryota	AAEL025594-PA	NA	AGAP003008-PB	26S proteasome regulatory subunit T3 [Source:VB Community Annotation]	FBpp0073292	Regulatory particle triple-A ATPase 3 [Source:FlyBase;Acc:FBgn0028686]	Proteasome
Mdes007300	-0.045046	1.25221	0.325187	XP_321300	AGAP001777-PA [Anopheles gambiae str. PEST]|Anopheles gambiae str. PEST|Eukaryota	AAEL005929-PD	ATP-binding cassette transporter	AGAP003221-PA	ATP-binding cassette transporter (ABC transporter) family C member 3 [Source:VB Community Annotation]	FBpp0297167	NA	ABC transporters
Mdes007326	0.424949	1.6629	0.846728	KXJ69056	hypothetical protein RP20_CCG000359 [Aedes albopictus]|Aedes albopictus|Eukaryota	AAEL022067-PB	NA	AGAP003742-PA	regulator of chromosome condensation [Source:VB Community Annotation]	FBpp0076782	Regulator of chromosome condensation 1 [Source:FlyBase;Acc:FBgn0002638]
Mdes007327	0.390286	2.30724	1.32176	XP_001657864	AAEL001030-PA [Aedes aegypti]|Aedes aegypti|Eukaryota	AAEL001030-PA	S-formylglutathione hydrolase, putative	AGAP002627-PA	S-formylglutathione hydrolase [Source:UniProtKB/TrEMBL;Acc:Q7QCH6]	FBpp0083245	NA	Metabolic pathways; Carbon metabolism
Mdes007339	0.625944	2.26172	1.30546	ETN65475	39S ribosomal protein L17, mitochondrial [Anopheles darlingi]|Anopheles darlingi|Eukaryota	AAEL024180-PA	39S mitochondrial ribosomal protein L17	AGAP001865-PA	39S ribosomal protein L17, mitochondrial [Source:VB Community Annotation]	FBpp0302563	mitochondrial ribosomal protein L17 [Source:FlyBase;Acc:FBgn0035122]	Ribosome
Mdes007340	0.311085	1.15911	0.6167	XP_004537014	PREDICTED: SWI/SNF-related matrix-associated actin-dependent regulator of chromatin subfamily B member 1 [Ceratitis capitata]|Ceratitis capitata|Eukaryota	AAEL004371-PA	SWI/SNF related matrix associated actin dependent regulator of chromatin subfamily B member 1	AGAP001154-PA	SWI/SNF-related matrix-associated actin-dependent regulator of chromatin [Source:VB Community Annotation]	FBpp0078331	Snf5-related 1 [Source:FlyBase;Acc:FBgn0011715]
Mdes007347	0.248371	2.52693	1.61028	KNC27900	Atlastin [Lucilia cuprina]|Lucilia cuprina|Eukaryota	AAEL003109-PC	atlastin	AGAP002047-PA	atlastin [Source:VB Community Annotation]	FBpp0084037	atlastin [Source:FlyBase;Acc:FBgn0039213]
Mdes007371	3.42897	3.898	3.7081	AEG42073	putative cuticular protein [Mayetiola destructor]|Mayetiola destructor|Eukaryota	AAEL007662-PM	casein kinase	AGAP000627-PC	casein kinase 1, alpha [Source:VB Community Annotation]	FBpp0073476	NA
Mdes007372	5.15922	9.57669	7.15423	ACZ26280	secreted protein F [Mayetiola destructor]|Mayetiola destructor|Eukaryota	NA	NA	NA	NA	NA	NA
Mdes007410	0.399591	1.76436	0.944792	XP_005189658	PREDICTED: 39S ribosomal protein L16, mitochondrial [Musca domestica]|Musca domestica|Eukaryota	AAEL013749-PA	NA	AGAP002626-PA	rhomboid-like protein [Source:VB Community Annotation]	FBpp0070301	mitochondrial ribosomal protein L16 [Source:FlyBase;Acc:FBgn0023519]	Ribosome
Mdes007414	0.183101	1.4239	0.542488	XP_005188228	PREDICTED: protein Malvolio isoform X1 [Musca domestica]|Musca domestica|Eukaryota	AAEL012074-PB	Putative mitochondrial/ ribosomal protein	AGAP002218-PA	39S ribosomal protein L47, mitochondrial [Source:VB Community Annotation]	FBpp0081599	mitochondrial ribosomal protein L47 [Source:FlyBase;Acc:FBgn0014023]
Mdes007420	-0.149355	1.65404	0.497526	XP_017066943	PREDICTED: probable DNA replication complex GINS protein PSF3 [Drosophila eugracilis]|Drosophila eugracilis|Eukaryota	AAEL004439-PA	NA	AGAP011132-PA	GINS complex subunit 3 [Source:VB Community Annotation]	FBpp0071399	NA
Mdes007421	1.10543	2.75146	1.812	KXJ74136	hypothetical protein RP20_CCG014289 [Aedes albopictus]|Aedes albopictus|Eukaryota	AAEL014379-PB	adrenodoxin	AGAP003212-PA	NA	FBpp0289999	Ferredoxin 2 [Source:FlyBase;Acc:FBgn0035529]
Mdes007422	0.557279	1.38384	1.06774	KNC25425	hypothetical protein FF38_05137 [Lucilia cuprina]|Lucilia cuprina|Eukaryota	AAEL006122-PB	NA	AGAP003211-PA	NA	FBpp0073199	dusky-like [Source:FlyBase;Acc:FBgn0066365]
Mdes007424	0.629145	1.77502	1.29608	XP_011183365	PREDICTED: mitochondrial import inner membrane translocase subunit TIM50-C-like isoform X1 [Bactrocera cucurbitae]|Bactrocera cucurbitae|Eukaryota	AAEL006124-PA	NA	AGAP001108-PA	mitochondrial import inner membrane translocase subunit TIM50-C [Source:VB Community Annotation]	FBpp0070474	tiny tim 50 [Source:FlyBase;Acc:FBgn0250874]
Mdes007430	0.442001	1.27843	0.971035	A8CAG3	RecName: Full=60S ribosomal protein L17|Phlebotomus papatasi|Eukaryota	AAEL011471-PG	RpL17: 60S ribosomal protein L17	AGAP001459-PC	60S ribosomal protein L17 [Source:UniProtKB/Swiss-Prot;Acc:A0NGY0]	FBpp0070940	Ribosomal protein L17 [Source:FlyBase;Acc:FBgn0029897]	Ribosome
Mdes007432	0.497507	1.67183	1.09087	ETN62293	quinone oxidoreductase [Anopheles darlingi]|Anopheles darlingi|Eukaryota	AAEL026664-PA	NA	AGAP028628-PA	NA	FBpp0077342	Fatty acid synthase 2 [Source:FlyBase;Acc:FBgn0042627]
Mdes007433	0.278628	1.32843	0.780138	XP_014097783	PREDICTED: methyltransferase-like protein 23 [Bactrocera oleae]|Bactrocera oleae|Eukaryota	AAEL006641-PA	NA	AGAP001222-PA	NA	FBpp0082677	NA
Mdes007437	0.441601	1.24087	0.928999	XP_017141384	PREDICTED: E3 ubiquitin-protein ligase RNF126-B [Drosophila miranda]|Drosophila miranda|Eukaryota	AAEL013965-PB	NA	AGAP002758-PA	E3 ubiquitin-protein ligase RNF115/126 [Source:VB Community Annotation]	FBpp0081445	NA
Mdes007443	0.594873	1.41799	1.05563	XP_013111185	PREDICTED: zinc finger RNA-binding protein isoform X1 [Stomoxys calcitrans]|Stomoxys calcitrans|Eukaryota	AAEL008171-PB	double-stranded RNA-binding protein zn72d	AGAP001905-PB	zinc finger RNA-binding protein [Source:VB Community Annotation]	FBpp0302719	Zinc-finger protein at 72D [Source:FlyBase;Acc:FBgn0263603]
Mdes007445	-1.22482	-0.51339	-0.870647	NA	NA	NA	NA	AGAP012571-PA	NA	NA	NA
Mdes007452	0.809706	1.27518	0.945517	XP_011291068	PREDICTED: protein elav isoform X2 [Musca domestica]|Musca domestica|Eukaryota	AAEL008164-PA	NA	AGAP001883-PA	ELAV (embryonic lethal, abnormal vision Drosophila)-like [Source:VB Community Annotation]	FBpp0298002	embryonic lethal abnormal vision [Source:FlyBase;Acc:FBgn0260400]
Mdes007468	0.496558	1.50653	1.05986	XP_013119595	PREDICTED: 28S ribosomal protein S10, mitochondrial [Stomoxys calcitrans]|Stomoxys calcitrans|Eukaryota	AAEL026382-PA	NA	AGAP001998-PA	28S ribosomal protein S10, mitochondrial [Source:VB Community Annotation]	FBpp0082512	mitochondrial ribosomal protein S10 [Source:FlyBase;Acc:FBgn0038307]	Ribosome
Mdes007469	0.649624	1.53286	1.10249	XP_013105796	PREDICTED: 5,10-methylenetetrahydrofolate reductase [Stomoxys calcitrans]|Stomoxys calcitrans|Eukaryota	AAEL023657-PA	NA	AGAP007479-PA	methylenetetrahydrofolate reductase (NADPH) [Source:VB Community Annotation]	FBpp0075903	NA	One carbon pool by folate; Metabolic pathways
Mdes007473	0.646887	2.87662	1.46222	NA	NA	NA	NA	NA	NA	NA	NA
Mdes007481	-0.100272	1.32784	0.311525	XP_017008197	PREDICTED: annexin B9 isoform X2 [Drosophila takahashii]|Drosophila takahashii|Eukaryota	AAEL011302-PC	Annexin	AGAP003790-PC	annexin B9 [Source:VB Community Annotation]	FBpp0088985	Annexin B9 [Source:FlyBase;Acc:FBgn0000083]
Mdes007486	0.69491	1.7867	1.08287	ETN59566	Another transcription unit protein [Anopheles darlingi]|Anopheles darlingi|Eukaryota	AAEL006172-PB	NA	AGAP003242-PA	RNA polymerase-associated protein LEO1 [Source:VB Community Annotation]	FBpp0078353	Another transcription unit [Source:FlyBase;Acc:FBgn0019637]
Mdes007500	1.30626	4.14121	2.123	KXJ80565	hypothetical protein RP20_CCG024086 [Aedes albopictus]|Aedes albopictus|Eukaryota	AAEL002848-PA	tubulin beta chain	AGAP010510-PA	Tubulin beta chain [Source:UniProtKB/TrEMBL;Acc:Q7PPR6]	FBpp0072177	beta-Tubulin at 60D [Source:FlyBase;Acc:FBgn0003888]	Phagosome
Mdes007506	0.969078	3.13112	2.01462	XP_005186565	PREDICTED: complement component 1 Q subcomponent-binding protein, mitochondrial [Musca domestica]|Musca domestica|Eukaryota	AAEL011090-PA	complement component	AGAP003987-PA	complement component 1 Q subcomponent-binding protein, mitochondrial [Source:VB Community Annotation]	FBpp0086051	NA
Mdes007507	0.41629	1.87132	1.16661	XP_015598286	PREDICTED: TP53-regulated inhibitor of apoptosis 1-like isoform X1 [Cephus cinctus]|Cephus cinctus|Eukaryota	AAEL009759-PA	NA	AGAP003988-PA	TP53-regulated inhibitor of apoptosis [Source:VB Community Annotation]	FBpp0309237	NA
Mdes007509	0.677187	2.30677	1.50814	NA	NA	AAEL027189-PE	NA	AGAP028636-PA	NA	NA	NA
Mdes007515	2.43224	5.44914	3.94976	XP_001658002	AAEL001062-PA [Aedes aegypti]|Aedes aegypti|Eukaryota	AAEL001062-PB	NA	AGAP004170-PA	NA	FBpp0310362	NA
Mdes007556	0.282651	1.35598	0.785413	NA	NA	NA	NA	NA	NA	NA	NA
Mdes007559	0.387172	1.96049	1.01338	KFB48417	AGAP004992-PA-like protein [Anopheles sinensis]|Anopheles sinensis|Eukaryota	AAEL008783-PB	NA	AGAP004992-PA	microsomal prostaglandin-E synthase 2 [Source:VB Community Annotation]	FBpp0075118	Suppressor of ref(2)P sterility [Source:FlyBase;Acc:FBgn0004465]	Arachidonic acid metabolism; Metabolic pathways
Mdes007563	0.63686	2.05584	1.45263	XP_001866128	cell division protein kinase 4 [Culex quinquefasciatus]|Culex quinquefasciatus|Eukaryota	AAEL001407-PA	cdk4/6	AGAP005817-PA	cyclin-dependent kinase 4 [Source:VB Community Annotation]	FBpp0086249	Cyclin-dependent kinase 4 [Source:FlyBase;Acc:FBgn0016131]
Mdes007564	0.33146	1.95796	1.39422	KNC33336	Myosin heavy chain, non-muscle, partial [Lucilia cuprina]|Lucilia cuprina|Eukaryota	AAEL001411-PA	myosin heavy chain, nonmuscle or smooth muscle	AGAP007523-PB	myosin heavy chain [Source:VB Community Annotation]	FBpp0099896	zipper [Source:FlyBase;Acc:FBgn0265434]
Mdes007565	0.368488	1.82215	0.84014	XP_013100134	PREDICTED: protein timeless homolog [Stomoxys calcitrans]|Stomoxys calcitrans|Eukaryota	AAEL019522-PA	NA	AGAP010787-PA	timeless [Source:VB Community Annotation]	FBpp0082180	NA
Mdes007568	0.694053	2.68882	1.79016	ABH03477	beta-1 tubulin, partial [Aedes aegypti]|Aedes aegypti|Eukaryota	AAEL002851-PA	Tubulin beta chain	AGAP010929-PA	Tubulin beta chain [Source:UniProtKB/TrEMBL;Acc:Q7PSI4]	FBpp0085720	beta-Tubulin at 56D [Source:FlyBase;Acc:FBgn0284243]	Phagosome
Mdes007570	0.131679	1.27709	0.768715	KXJ80659	hypothetical protein RP20_CCG024020 [Aedes albopictus]|Aedes albopictus|Eukaryota	AAEL002835-PB	NA	AGAP011391-PA	NA	NA	NA
Mdes007579	3.94812	8.82602	7.27056	NA	NA	NA	NA	NA	NA	NA	NA
Mdes007585	0.394787	1.02909	0.719319	KDR13210	Rhotekin [Zootermopsis nevadensis]|Zootermopsis nevadensis|Eukaryota	NA	NA	NA	NA	NA	NA
Mdes007589	0.333128	1.38835	0.755273	XP_016905070	PREDICTED: UPF0235 protein C15orf40 homolog [Apis cerana]|Apis cerana|Eukaryota	AAEL009675-PA	NA	AGAP001528-PA	NA	FBpp0072970	NA
Mdes007597	0.631814	1.50128	1.08955	XP_011824474	PREDICTED: 40S ribosomal protein S5 isoform X2 [Mandrillus leucophaeus]|Mandrillus leucophaeus|Eukaryota	AAEL013625-PA	RpS5: 40S ribosomal protein S5	AGAP008329-PC	40S ribosomal protein S5 [Source:VB Community Annotation]	FBpp0309958	Ribosomal protein S5a [Source:FlyBase;Acc:FBgn0002590]	Ribosome
Mdes007607	0.25747	1.25253	0.738676	XP_001866981	conserved hypothetical protein [Culex quinquefasciatus]|Culex quinquefasciatus|Eukaryota	AAEL010377-PC	NA	AGAP006393-PA	NA	FBpp0303961	NA
Mdes007618	-0.00776888	1.74988	1.00107	XP_013097316	PREDICTED: ADAMTS-like protein 1 isoform X2 [Stomoxys calcitrans]|Stomoxys calcitrans|Eukaryota	AAEL023701-PA	NA	AGAP010003-PA	NA	FBpp0293074	lonely heart [Source:FlyBase;Acc:FBgn0032252]	TGF-beta signaling pathway
Mdes007622	2.07832	3.8021	3.21763	XP_001999838	uncharacterized protein Dmoj_GI24746 [Drosophila mojavensis]|Drosophila mojavensis|Eukaryota	AAEL003213-PB	NA	AGAP005282-PA	guanine deaminase [Source:VB Community Annotation]	FBpp0078625	Dihydropterin deaminase [Source:FlyBase;Acc:FBgn0261436]	Purine metabolism; Metabolic pathways
Mdes007627	0.0880768	1.63304	1.11112	JAT21890	hypothetical protein g.45858 [Graphocephala atropunctata]|Graphocephala atropunctata|Eukaryota	AAEL002399-PA	Aspartate aminotransferase	AGAP009685-PA	aspartate aminotransferase, mitochondrial [Source:VB Community Annotation]	FBpp0077537	Glutamate oxaloacetate transaminase 2 [Source:FlyBase;Acc:FBgn0001125]
Mdes007633	0.555184	3.1178	1.7157	XP_011207620	PREDICTED: maltase 2-like isoform X2 [Bactrocera dorsalis]|Bactrocera dorsalis|Eukaryota	AAEL000678-PA	alpha-amylase	AGAP006019-PA	maltase [Source:VB Community Annotation]	FBpp0292312	Maltase B2 [Source:FlyBase;Acc:FBgn0032382]	Galactose metabolism; Starch and sucrose metabolism; Metabolic pathways
Mdes007639	-1.58153	0.343852	-0.357482	XP_001850642	sugar transporter [Culex quinquefasciatus]|Culex quinquefasciatus|Eukaryota	AAEL011368-PB	sugar transporter	AGAP008900-PA	facilitated trehalose transporter Tret1-2 homolog [Source:VB Community Annotation]	FBpp0077272	NA
Mdes007643	0.836568	1.34073	1.00144	NA	NA	NA	NA	NA	NA	NA	NA
Mdes007652	-1.20445	-0.714964	-0.885363	XP_001846806	adenylate cyclase [Culex quinquefasciatus]|Culex quinquefasciatus|Eukaryota	AAEL027868-PC	NA	AGAP010436-PA	adenylate cyclase 2 [Source:VB Community Annotation]	FBpp0074666	Adenylyl cyclase 76E [Source:FlyBase;Acc:FBgn0004852]	Purine metabolism; Metabolic pathways; Longevity regulating pathway - multiple species
Mdes007660	0.0980699	1.48839	0.856735	XP_001961928	uncharacterized protein Dana_GF14692 [Drosophila ananassae]|Drosophila ananassae|Eukaryota	AAEL003704-PA	mRpL13: 39S ribosomal protein L13, mitochondrial	AGAP009908-PA	39S ribosomal protein L13, mitochondrial [Source:VB Community Annotation]	FBpp0088360	mitochondrial ribosomal protein L13 [Source:FlyBase;Acc:FBgn0032720]	Ribosome
Mdes007675	1.27338	2.98341	1.90719	KNC28136	hypothetical protein FF38_04353 [Lucilia cuprina]|Lucilia cuprina|Eukaryota	AAEL000486-PA	chaperonin	AGAP002762-PA	T-complex protein 1 subunit eta [Source:VB Community Annotation]	FBpp0081401	Chaperonin containing TCP1 subunit 7 [Source:FlyBase;Acc:FBgn0037632]
Mdes007676	2.89326	4.19831	3.26841	KXJ76270	hypothetical protein RP20_CCG009978 [Aedes albopictus]|Aedes albopictus|Eukaryota	AAEL001194-PA	FAS1: fatty acid synthase	AGAP009176-PA	fatty acid synthase, animal type [Source:VB Community Annotation]	FBpp0307371	Fatty acid synthase 1 [Source:FlyBase;Acc:FBgn0283427]	Fatty acid biosynthesis; Metabolic pathways; Fatty acid metabolism
Mdes007678	0.596495	2.14978	1.40794	XP_002092661	uncharacterized protein Dyak_GE14316 [Drosophila yakuba]|Drosophila yakuba|Eukaryota	AAEL021617-PA	NA	AGAP004100-PA	39S ribosomal protein L43, mitochondrial [Source:VB Community Annotation]	FBpp0071993	mitochondrial ribosomal protein L43 [Source:FlyBase;Acc:FBgn0034893]
Mdes007682	0.783901	2.3901	1.27055	KDR21909	Mitochondrial inner membrane protease ATP23-like protein [Zootermopsis nevadensis]|Zootermopsis nevadensis|Eukaryota	AAEL000332-PA	Mitochondrial inner membrane protease ATP23	AGAP009567-PA	mitochondrial inner membrane protease ATP23 homolog [Source:VB Community Annotation]	FBpp0080537	NA
Mdes007686	0.259028	1.68847	0.840528	XP_005191234	PREDICTED: methionine aminopeptidase 2B [Musca domestica]|Musca domestica|Eukaryota	AAEL004738-PA	Methionine aminopeptidase 2	AGAP008345-PA	methionyl aminopeptidase [Source:VB Community Annotation]	FBpp0307472	uninitiated [Source:FlyBase;Acc:FBgn0283478]
Mdes007691	0.570039	2.60062	1.73246	NA	NA	NA	NA	NA	NA	NA	NA
Mdes007692	-0.328065	1.26893	0.465702	XP_317169	AGAP008297-PA [Anopheles gambiae str. PEST]|Anopheles gambiae str. PEST|Eukaryota	AAEL006415-PA	leucyl-tRNA synthetase	AGAP008297-PA	leucyl-tRNA synthetase [Source:VB Community Annotation]	FBpp0077251	Leucyl-tRNA synthetase [Source:FlyBase;Acc:FBgn0284253]	Aminoacyl-tRNA biosynthesis
Mdes007703	-0.0675146	1.30873	0.354954	NA	NA	AAEL010116-PD	NA	NA	NA	NA	NA
Mdes007725	-0.269807	1.21799	0.470359	XP_001846420	NADH dehydrogenase [Culex quinquefasciatus]|Culex quinquefasciatus|Eukaryota	AAEL001865-PA	NA	AGAP007780-PB	NADH dehydrogenase (ubiquinone) 1 beta subcomplex 10 [Source:VB Community Annotation]	FBpp0077210	NADH dehydrogenase (ubiquinone) PDSW subunit [Source:FlyBase;Acc:FBgn0021967]	Oxidative phosphorylation; Metabolic pathways
Mdes007730	4.34726	11.205	8.70644	NA	NA	AAEL004351-PJ	casein kinase	AGAP000627-PC	casein kinase 1, alpha [Source:VB Community Annotation]	FBpp0099736	gilgamesh [Source:FlyBase;Acc:FBgn0250823]
Mdes007731	0.473328	1.5025	1.18002	XP_001849183	DNA-directed RNA polymerase II 140 kDa polypeptide [Culex quinquefasciatus]|Culex quinquefasciatus|Eukaryota	AAEL017213-PA	DNA-directed RNA polymerase subunit beta	AGAP003648-PA	DNA-directed RNA polymerase II subunit RPB2 [Source:VB Community Annotation]	FBpp0082353	RNA polymerase II 140kD subunit [Source:FlyBase;Acc:FBgn0262955]	RNA polymerase
Mdes007744	4.20581	7.4729	6.18748	NA	NA	AAEL007662-PM	casein kinase	AGAP000627-PC	casein kinase 1, alpha [Source:VB Community Annotation]	FBpp0073476	NA
Mdes007750	0.239618	1.04911	0.515094	XP_004530257	PREDICTED: protein mothers against dpp isoform X2 [Ceratitis capitata]|Ceratitis capitata|Eukaryota	AAEL019466-PG	Mothers against decapentaplegic homolog	AGAP008551-PA	mothers against decapentaplegic homolog 1 [Source:VB Community Annotation]	FBpp0077302	Mothers against dpp [Source:FlyBase;Acc:FBgn0011648]
Mdes007753	-0.0211935	1.35125	0.61561	KFB34758	hypothetical protein ZHAS_00000146 [Anopheles sinensis]|Anopheles sinensis|Eukaryota	AAEL000388-PA	isoleucyl tRNA synthetase	AGAP002101-PA	isoleucyl-tRNA synthetase [Source:VB Community Annotation]	FBpp0078151	Isoleucyl-tRNA synthetase [Source:FlyBase;Acc:FBgn0027086]	Aminoacyl-tRNA biosynthesis
Mdes007756	-1.3428	1.14718	0.366451	NA	NA	NA	NA	NA	NA	NA	NA
Mdes007757	1.25164	1.65532	1.44653	XP_001454487	hypothetical protein [Paramecium tetraurelia strain d4-2]|Paramecium tetraurelia strain d4-2|Eukaryota	AAEL019753-PC	NA	AGAP000627-PC	casein kinase 1, alpha [Source:VB Community Annotation]	FBpp0306615	discs overgrown [Source:FlyBase;Acc:FBgn0002413]
Mdes007767	0.395688	2.45284	1.16901	KXJ82230	hypothetical protein RP20_CCG014998 [Aedes albopictus]|Aedes albopictus|Eukaryota	AAEL022098-PA	NA	AGAP008042-PA	pyridine nucleotide-disulfide oxidoreductase domain 1 [Source:VB Community Annotation]	FBpp0304005	NA
Mdes007778	-0.605437	1.03628	0.406602	XP_001649329	AAEL004523-PA [Aedes aegypti]|Aedes aegypti|Eukaryota	AAEL004523-PA	preprotein translocase secy subunit (sec61)	AGAP009182-PA	protein transport protein SEC61 subunit alpha [Source:VB Community Annotation]	FBpp0311774	Sec61 alpha subunit [Source:FlyBase;Acc:FBgn0086357]	Protein export; Protein processing in endoplasmic reticulum; Phagosome
Mdes007784	2.30729	7.96218	4.16359	NA	NA	AAEL004351-PE	casein kinase	AGAP003997-PA	casein kinase 1, gamma [Source:VB Community Annotation]	FBpp0293608	gilgamesh [Source:FlyBase;Acc:FBgn0250823]
Mdes007789	0.104976	1.90377	1.04983	NA	NA	AAEL001242-PC	ribosomal pseudouridine synthase	NA	NA	NA	NA
Mdes007794	-0.302448	2.40678	1.23854	ETN63372	carbonic anhydrase [Anopheles darlingi]|Anopheles darlingi|Eukaryota	AAEL020936-PK	NA	AGAP007550-PB	carbonic anhydrase [Source:VB Community Annotation]	FBpp0307976	NA
Mdes007796	2.0794	7.5099	4.93373	NA	NA	NA	NA	NA	NA	NA	NA
Mdes007797	4.66679	10.3306	8.45456	NA	NA	NA	NA	NA	NA	NA	NA
Mdes007800	0.253566	1.69742	0.832135	KXJ80264	hypothetical protein RP20_CCG025876 [Aedes albopictus]|Aedes albopictus|Eukaryota	AAEL009303-PA	regulator of chromosome condensation	AGAP007506-PA	Williams-Beuren syndrome chromosome region 16 homolog (human) [Source:VB Community Annotation]	FBpp0077702	NA
Mdes007831	0.769199	1.57922	1.19742	ETN67660	pickpocket 23 short form [Anopheles darlingi]|Anopheles darlingi|Eukaryota	AAEL014009-PA	pickpocket	AGAP000840-PA	amiloride-sensitive sodium channel, other [Source:VB Community Annotation]	FBpp0302876	pickpocket 23 [Source:FlyBase;Acc:FBgn0030844]
Mdes007843	0.206826	2.66249	1.54946	NA	NA	NA	NA	NA	NA	NA	NA
Mdes007848	0.557596	1.59044	0.945479	XP_001650616	AAEL005266-PA [Aedes aegypti]|Aedes aegypti|Eukaryota	AAEL005266-PD	RpS14: 40S ribosomal protein S14	AGAP002346-PA	40S ribosomal protein S14b [Source:UniProtKB/Swiss-Prot;Acc:Q7QBX2]	FBpp0311458	Ribosomal protein S14b [Source:FlyBase;Acc:FBgn0004404]	Ribosome
Mdes007858	-0.105318	1.55937	1.00943	XP_005177084	PREDICTED: probable methylthioribulose-1-phosphate dehydratase [Musca domestica]|Musca domestica|Eukaryota	AAEL011830-PD	Probable methylthioribulose-1-phosphate dehydratase (MTRu-1-P dehydratase)(EC 4.2.1.109)	AGAP000470-PA	methylthioribulose-1-phosphate dehydratase [Source:VB Community Annotation]	FBpp0073649	NA	Cysteine and methionine metabolism; Metabolic pathways
Mdes007859	0.433442	2.09123	1.30156	XP_011213679	PREDICTED: probable Xaa-Pro aminopeptidase 3 isoform X2 [Bactrocera dorsalis]|Bactrocera dorsalis|Eukaryota	AAEL010960-PA	xaa-pro dipeptidase app(e.coli)	AGAP000887-PA	Xaa-Pro aminopeptidase [Source:VB Community Annotation]	FBpp0070025	NA
Mdes007867	2.57117	7.93065	4.54796	WP_066837215	glycosyl hydrolase family 32 [Rufibacter sp. CCM 8646]|Rufibacter sp. CCM 8646|Bacteria	NA	NA	NA	NA	NA	NA
Mdes007868	0.169222	1.87406	0.834698	WP_066837215	glycosyl hydrolase family 32 [Rufibacter sp. CCM 8646]|Rufibacter sp. CCM 8646|Bacteria	NA	NA	NA	NA	NA	NA
Mdes007870	3.42081	7.92912	5.99673	XP_016996978	PREDICTED: peritrophin-1 [Drosophila takahashii]|Drosophila takahashii|Eukaryota	AAEL012245-PA	NA	AGAP000989-PA	cuticular protein [Source:VB Community Annotation]	FBpp0077026	obstructor-A [Source:FlyBase;Acc:FBgn0031097]
Mdes007874	0.0405398	1.6001	0.774976	WP_066837215	glycosyl hydrolase family 32 [Rufibacter sp. CCM 8646]|Rufibacter sp. CCM 8646|Bacteria	NA	NA	NA	NA	NA	NA
Mdes007876	0.395763	1.5977	1.21244	XP_011563785	PREDICTED: 40S ribosomal protein S3a-like [Plutella xylostella]|Plutella xylostella|Eukaryota	AAEL019789-PA	40S ribosomal protein S3a	AGAP003532-PA	40S ribosomal protein S3a [Source:UniProtKB/Swiss-Prot;Acc:P52813]	FBpp0088243	Ribosomal protein S3A [Source:FlyBase;Acc:FBgn0017545]	Ribosome
Mdes007877	0.39935	1.20123	0.705983	XP_001649366	AAEL014702-PA [Aedes aegypti]|Aedes aegypti|Eukaryota	AAEL014702-PB	lysyl-tRNA synthetase	AGAP000325-PA	lysyl-tRNA synthetase, class II [Source:VB Community Annotation]	FBpp0071301	Lysyl-tRNA synthetase [Source:FlyBase;Acc:FBgn0027084]	Aminoacyl-tRNA biosynthesis
Mdes007878	0.363041	1.89803	1.12854	ETN61063	lysyl-tRNA synthetase [Anopheles darlingi]|Anopheles darlingi|Eukaryota	AAEL014702-PC	lysyl-tRNA synthetase	AGAP000325-PB	lysyl-tRNA synthetase, class II [Source:VB Community Annotation]	FBpp0071301	Lysyl-tRNA synthetase [Source:FlyBase;Acc:FBgn0027084]
Mdes007893	-0.0636022	1.3167	0.577015	KXJ78978	hypothetical protein RP20_CCG002849 [Aedes albopictus]|Aedes albopictus|Eukaryota	AAEL003481-PA	Glycosyltransferase 25 family member Precursor (EC 2.-.-.-)	AGAP012208-PA	glycosyltransferase 25 family member [Source:VB Community Annotation]	FBpp0078732	NA	Lysine degradation; Other types of O-glycan biosynthesis; Metabolic pathways
Mdes007904	0.21993	1.71931	1.15575	XP_001660338	AAEL009764-PB [Aedes aegypti]|Aedes aegypti|Eukaryota	AAEL009764-PA	xaa-pro aminopeptidase	AGAP001037-PA	Xaa-Pro aminopeptidase [Source:VB Community Annotation]	FBpp0080509	Aminopeptidase P [Source:FlyBase;Acc:FBgn0026150]
Mdes007906	0.941633	2.28033	1.58372	XP_011191912	PREDICTED: 39S ribosomal protein L4, mitochondrial [Bactrocera cucurbitae]|Bactrocera cucurbitae|Eukaryota	AAEL000701-PA	RpL4: 60S ribosomal protein L4	AGAP007937-PA	39S ribosomal protein L4, mitochondrial [Source:VB Community Annotation]	FBpp0080401	mitochondrial ribosomal protein L4 [Source:FlyBase;Acc:FBgn0001995]	Ribosome
Mdes007935	0.219666	1.31598	0.605496	XP_001648945	AAEL004345-PA [Aedes aegypti]|Aedes aegypti|Eukaryota	AAEL004345-PA	cysteinyl-tRNA synthetase	AGAP012283-PA	cysteinyl-tRNA synthetase [Source:VB Community Annotation]	FBpp0086373	Cysteinyl-tRNA synthetase [Source:FlyBase;Acc:FBgn0027091]	Aminoacyl-tRNA biosynthesis
Mdes007936	0.505163	1.98448	0.984045	KXJ69774	hypothetical protein RP20_CCG025888 [Aedes albopictus]|Aedes albopictus|Eukaryota	AAEL004347-PA	Eukaryotic translation initiation factor 3 subunit M (eIF3m)	AGAP012281-PA	Eukaryotic translation initiation factor 3 subunit M [Source:UniProtKB/Swiss-Prot;Acc:Q7Q068]	FBpp0308985	eukaryotic translation initiation factor 3 subunit m [Source:FlyBase;Acc:FBgn0033902]
Mdes007967	0.293973	2.72256	1.30436	KXJ79438	hypothetical protein RP20_CCG000946 [Aedes albopictus]|Aedes albopictus|Eukaryota	AAEL008152-PA	short-chain dehydrogenase	AGAP011852-PA	Short-chain dehydrogenease/reductase [Source:VB Community Annotation]	FBpp0307202	NA
Mdes007979	0.38344	1.4333	0.920739	XP_017080155	PREDICTED: nardilysin [Drosophila eugracilis]|Drosophila eugracilis|Eukaryota	AAEL010073-PB	metalloendopeptidase	AGAP010315-PA	nardilysin [Source:VB Community Annotation]	FBpp0073438	Nardilysin [Source:FlyBase;Acc:FBgn0030344]
Mdes007980	-0.108484	1.72326	1.07959	XP_001862520	FK506-binding protein 2 [Culex quinquefasciatus]|Culex quinquefasciatus|Eukaryota	AAEL008367-PA	fk506-binding protein	AGAP003134-PA	FK506-binding protein 2 [Source:VB Community Annotation]	FBpp0081899	NA
Mdes007999	-1.5058	0.425179	-0.907915	XP_001688348	AGAP003037-PA [Anopheles gambiae str. PEST]|Anopheles gambiae str. PEST|Eukaryota	AAEL014369-PA	NA	AGAP003037-PA	NA	FBpp0084505	Cuticular protein 97Eb [Source:FlyBase;Acc:FBgn0039481]
Mdes008000	0.359618	1.90427	1.34278	XP_001866960	histone deacetylase complex subunit SAP18 [Culex quinquefasciatus]|Culex quinquefasciatus|Eukaryota	AAEL014368-PB	sap18	AGAP003036-PA	histone deacetylase complex subunit SAP18 [Source:VB Community Annotation]	FBpp0312505	Bicoid interacting protein 1 [Source:FlyBase;Acc:FBgn0024491]	RNA transport; mRNA surveillance pathway
Mdes008007	0.283703	2.26779	1.46774	KFB35351	AGAP002541-PA-like protein [Anopheles sinensis]|Anopheles sinensis|Eukaryota	AAEL006918-PB	NA	AGAP002541-PC	NA	FBpp0082084	NA
Mdes008010	0.175365	1.13985	0.569626	XP_011208153	PREDICTED: serine/threonine-protein kinase rio2 [Bactrocera dorsalis]|Bactrocera dorsalis|Eukaryota	AAEL011114-PA	serine/threonine-protein kinase rio2 (rio kinase 2)	AGAP001526-PA	RIO kinase 2 [Source:VB Community Annotation]	FBpp0084191	RIO kinase 2 [Source:FlyBase;Acc:FBgn0039306]	Ribosome biogenesis in eukaryotes
Mdes008023	3.69611	7.10584	5.15215	NA	NA	NA	NA	NA	NA	NA	NA
Mdes008029	0.606135	1.59273	1.18507	AAT81428	trypsin precursor MDP5A [Mayetiola destructor]|Mayetiola destructor|Eukaryota	AAEL007818-PA	Trypsin 3A1 Precursor (EC 3.4.21.4)	AGAP008296-PA	trypsin 1 [Source:VB Community Annotation]	FBpp0077252	NA
Mdes008042	0.571036	1.32121	0.975562	XP_017482358	PREDICTED: 60S ribosomal protein L13a [Rhagoletis zephyria]|Rhagoletis zephyria|Eukaryota	AAEL024434-PA	60S ribosomal protein L13a (Fragment)	AGAP010257-PA	60S ribosomal protein L13a [Source:VB Community Annotation]	FBpp0078354	Ribosomal protein L13A [Source:FlyBase;Acc:FBgn0037351]	Ribosome
Mdes008071	4.2702	9.54119	5.96852	AAQ88247	salivary secreted protein [Mayetiola destructor]|Mayetiola destructor|Eukaryota	NA	NA	NA	NA	NA	NA
Mdes008079	-2.7747	-1.92029	-2.24347	NA	NA	NA	NA	NA	NA	NA	NA
Mdes008080	-0.201917	1.39924	0.444639	KFB48603	hypothetical protein ZHAS_00016591 [Anopheles sinensis]|Anopheles sinensis|Eukaryota	AAEL013283-PA	serine-type enodpeptidase	AGAP006385-PA	NA	FBpp0076749	Jonah 65Aiii [Source:FlyBase;Acc:FBgn0035665]
Mdes008084	-0.501802	1.28992	0.175334	KNC31111	hypothetical protein FF38_06659 [Lucilia cuprina]|Lucilia cuprina|Eukaryota	AAEL004022-PA	NA	AGAP013509-PA	carboxylesterase clade H, member 1 [Source:VB Community Annotation]	FBpp0307367	NA
Mdes008087	0.604815	1.9133	1.11222	XP_017837686	PREDICTED: ATP-citrate synthase isoform X1 [Drosophila busckii]|Drosophila busckii|Eukaryota	AAEL004297-PH	ATP-citrate synthase	AGAP010156-PA	ATP citrate lyase [Source:VB Community Annotation]	FBpp0289824	ATP citrate lyase [Source:FlyBase;Acc:FBgn0020236]	Citrate cycle (TCA cycle); Metabolic pathways
Mdes008091	-0.204613	1.12994	0.283951	XP_011342250	PREDICTED: NADH dehydrogenase [ubiquinone] 1 beta subcomplex subunit 2, mitochondrial-like [Cerapachys biroi]|Cerapachys biroi|Eukaryota	AAEL013960-PA	NA	AGAP002630-PA	NADH dehydrogenase (ubiquinone) 1 beta subcomplex 2 [Source:VB Community Annotation]	FBpp0291442	NA	Oxidative phosphorylation; Metabolic pathways
Mdes008107	-1.64229	0.0398904	-0.993332	ABE26914	small secreted gut protein [Mayetiola destructor]|Mayetiola destructor|Eukaryota	NA	NA	NA	NA	NA	NA
Mdes008108	0.0462188	1.78498	0.757673	XP_001659093	AAEL008277-PA [Aedes aegypti]|Aedes aegypti|Eukaryota	AAEL026367-PG	NA	AGAP010283-PA	wingless-type MMTV integration site family, member 7 [Source:VB Community Annotation]	FBpp0087596	Wnt oncogene analog 2 [Source:FlyBase;Acc:FBgn0004360]	mTOR signaling pathway; Wnt signaling pathway
Mdes008110	-0.0716121	1.19008	0.538171	XP_001660868	AAEL010465-PA [Aedes aegypti]|Aedes aegypti|Eukaryota	AAEL010465-PA	gpi-anchor transamidase	AGAP004301-PA	phosphatidylinositol glycan, class K [Source:VB Community Annotation]	FBpp0070333	Phosphatidylinositol glycan anchor biosynthesis class K [Source:FlyBase;Acc:FBgn0023545]	Glycosylphosphatidylinositol (GPI)-anchor biosynthesis; Metabolic pathways
Mdes008113	-0.993728	1.36719	0.519056	ABE26913	small secreted gut protein [Mayetiola destructor]|Mayetiola destructor|Eukaryota	NA	NA	NA	NA	NA	NA
Mdes008125	6.96776	11.8617	9.78894	NA	NA	AAEL004351-PJ	casein kinase	AGAP003997-PA	casein kinase 1, gamma [Source:VB Community Annotation]	FBpp0082717	gilgamesh [Source:FlyBase;Acc:FBgn0250823]
Mdes008139	3.19165	4.59647	3.78303	NA	NA	AAEL019473-PC	NA	AGAP003174-PA	NA	FBpp0307631	Stretchin-Mlck [Source:FlyBase;Acc:FBgn0265045]
Mdes008145	0.551755	1.60691	1.20487	XP_017466884	PREDICTED: cytochrome b5 [Rhagoletis zephyria]|Rhagoletis zephyria|Eukaryota	AAEL010017-PA	cytochrome B5 (cytb5)	AGAP007121-PA	cytochrome b5 protein [Source:VB Community Annotation]	FBpp0087979	Cytochrome b5 [Source:FlyBase;Acc:FBgn0264294]
Mdes008151	1.40714	4.06224	3.16843	XP_004519629	PREDICTED: L-galactose dehydrogenase-like [Ceratitis capitata]|Ceratitis capitata|Eukaryota	AAEL008663-PA	aldo-keto reductase	AGAP011125-PA	L-galactose dehydrogenase [Source:VB Community Annotation]	FBpp0081980	NA	Ascorbate and aldarate metabolism; Metabolic pathways; Biosynthesis of cofactors
Mdes008159	0.664056	1.3723	1.10552	ACZ26266	putative calcyphosin B [Mayetiola destructor]|Mayetiola destructor|Eukaryota	AAEL008489-PC	calcyphosine/tpp	AGAP007666-PA	calcyphosin-like protein [Source:VB Community Annotation]	FBpp0082157	NA
Mdes008170	-2.43578	-2.06594	-2.2372	ACZ26275	hypothetical protein [Mayetiola destructor]|Mayetiola destructor|Eukaryota	AAEL003430-PD	NA	AGAP012364-PA	NA	NA	NA
Mdes008176	0.0392413	1.10139	0.358604	ACZ26286	putative ATP-dependent transporter [Mayetiola destructor]|Mayetiola destructor|Eukaryota	AAEL010359-PA	ATP-dependent transporter	AGAP012005-PA	ATP-binding cassette transporter (ABC transporter) family F member 3 [Source:VB Community Annotation]	FBpp0074708	NA
Mdes008179	0.580484	1.51423	1.09668	ACZ26288	putative ribosomal protein S3 [Mayetiola destructor]|Mayetiola destructor|Eukaryota	AAEL008192-PA	RpS3: 40S ribosomal protein S3	AGAP001910-PA	40S ribosomal protein S3 [Source:VB Community Annotation]	FBpp0312066	Ribosomal protein S3 [Source:FlyBase;Acc:FBgn0002622]	Ribosome
Mdes008185	1.26917	2.09819	1.49744	ACZ26294	SSSGP-1E1 [Mayetiola destructor]|Mayetiola destructor|Eukaryota	NA	NA	NA	NA	NA	NA
Mdes008187	5.35017	11.9757	7.78331	ACZ26297	SSSGP-1B1 [Mayetiola destructor]|Mayetiola destructor|Eukaryota	NA	NA	NA	NA	NA	NA
Mdes008189	-3.30254	-1.16519	-2.70898	XP_011493493	AAEL017098-PA [Aedes aegypti]|Aedes aegypti|Eukaryota	AAEL017098-PB	NA	AGAP006023-PA	tyrosine 3-monooxygenase [Source:VB Community Annotation]	FBpp0076666	pale [Source:FlyBase;Acc:FBgn0005626]	Tyrosine metabolism; Folate biosynthesis; Metabolic pathways
Mdes008220	0.912085	1.92889	1.34835	XP_017475189	PREDICTED: modifier of mdg4 isoform X10 [Rhagoletis zephyria]|Rhagoletis zephyria|Eukaryota	AAEL010576-PBA	modifier of mdg4	AGAP003439-PM	NA	FBpp0083482	modifier of mdg4 [Source:FlyBase;Acc:FBgn0002781]
Mdes008221	3.38961	8.24506	4.95996	XP_001842021	UDP-glucuronosyltransferase 2B28 [Culex quinquefasciatus]|Culex quinquefasciatus|Eukaryota	AAEL018042-PD	NA	AGAP028212-PA	NA	FBpp0294065	NA	Pentose and glucuronate interconversions; Ascorbate and aldarate metabolism; Retinol metabolism; Porphyrin and chlorophyll metabolism; Metabolism of xenobiotics by cytochrome P450; Drug metabolism - cytochrome P450; Drug metabolism - other enzymes; Metabolic pathways; Biosynthesis of cofactors
Mdes008231	0.314957	1.75022	1.10815	KFB48787	AGAP006949-PA-like protein [Anopheles sinensis]|Anopheles sinensis|Eukaryota	AAEL008565-PA	Metalloprotease m41 ftsh	AGAP006949-PA	AFG3 family protein [Source:VB Community Annotation]	FBpp0075012	NA
Mdes008234	-1.46886	-0.20115	-0.811458	XP_017484491	PREDICTED: lipoma HMGIC fusion partner-like 2 protein [Rhagoletis zephyria]|Rhagoletis zephyria|Eukaryota	AAEL005980-PJ	NA	AGAP009941-PA	NA	FBpp0310107	NA
Mdes008243	0.49539	1.17929	0.905419	KFB37506	AGAP013044-PA-like protein [Anopheles sinensis]|Anopheles sinensis|Eukaryota	AAEL016986-PB	NA	AGAP013044-PA	cleavage and polyadenylation specificity factor subunit 4 [Source:VB Community Annotation]	FBpp0077676	Clipper [Source:FlyBase;Acc:FBgn0015621]	mRNA surveillance pathway
Mdes008263	0.0682171	1.9055	0.874536	KRT78432	hypothetical protein AMK59_6586 [Oryctes borbonicus]|Oryctes borbonicus|Eukaryota	AAEL010611-PC	Acyl carrier protein	AGAP010464-PA	NADH dehydrogenase (ubiquinone) 1 alpha/beta subcomplex 1 [Source:VB Community Annotation]	FBpp0304248	NADH dehydrogenase (ubiquinone) acyl carrier protein [Source:FlyBase;Acc:FBgn0011361]	Oxidative phosphorylation; Metabolic pathways
Mdes008270	0.628175	2.54942	1.63218	XP_320712	AGAP011803-PA [Anopheles gambiae str. PEST]|Anopheles gambiae str. PEST|Eukaryota	AAEL009413-PA	NA	AGAP011803-PA	28S ribosomal protein S27, mitochondrial [Source:VB Community Annotation]	FBpp0072134	NA
Mdes008299	0.247002	2.11142	1.35131	NA	NA	NA	NA	NA	NA	NA	NA
Mdes008301	0.486893	1.9115	1.44842	XP_017465002	PREDICTED: uncharacterized protein LOC108358278 isoform X2 [Rhagoletis zephyria]|Rhagoletis zephyria|Eukaryota	AAEL002080-PC	septin interacting protein, putative	AGAP008716-PA	NA	FBpp0078989	septin interacting protein 2 [Source:FlyBase;Acc:FBgn0031878]
Mdes008303	-1.82099	-1.16834	-1.58006	KPJ16150	GTP cyclohydrolase 1 [Papilio machaon]|Papilio machaon|Eukaryota	AAEL002261-PB	GTP cyclohydrolase i	AGAP006441-PA	GTP cyclohydrolase I [Source:VB Community Annotation]	FBpp0071507	Punch [Source:FlyBase;Acc:FBgn0003162]	Folate biosynthesis; Metabolic pathways; Biosynthesis of cofactors
Mdes008318	0.102222	1.04358	0.374816	XP_001867454	conserved hypothetical protein [Culex quinquefasciatus]|Culex quinquefasciatus|Eukaryota	AAEL001569-PE	NA	AGAP007620-PA	DnaJ homolog subfamily C member 5 [Source:VB Community Annotation]	FBpp0078145	Cysteine string protein [Source:FlyBase;Acc:FBgn0004179]	Protein processing in endoplasmic reticulum
Mdes008333	0.246006	1.47637	0.822942	KNC28916	putative mitochondrial ribonuclease P protein 1 [Lucilia cuprina]|Lucilia cuprina|Eukaryota	AAEL011538-PA	NA	AGAP007211-PA	RNA (guanine-9-)-methyltransferase domain-containing protein 1 [Source:VB Community Annotation]	FBpp0085875	roswell [Source:FlyBase;Acc:FBgn0034351]
Mdes008348	4.35905	10.2873	7.45852	ABA61173	Mde8i18_4 [Mayetiola destructor]|Mayetiola destructor|Eukaryota	NA	NA	NA	NA	NA	NA
Mdes008367	-0.354805	1.1128	0.152706	NA	NA	NA	NA	NA	NA	NA	NA
Mdes008375	4.25077	7.75521	6.12087	KRH62090	hypothetical protein GLYMA_04G085900 [Glycine max]|Glycine max|Eukaryota	AAEL007434-PA	testis-specific serine/threonine kinase 22c	AGAP002154-PB	myosin-light-chain kinase [Source:VB Community Annotation]	FBpp0307631	Stretchin-Mlck [Source:FlyBase;Acc:FBgn0265045]
Mdes008381	0.469419	1.66299	1.11747	KXJ73305	hypothetical protein RP20_CCG016063 [Aedes albopictus]|Aedes albopictus|Eukaryota	AAEL025232-PB	NA	AGAP010576-PA	Mitochondrial genome maintenance exonuclease 1 [Source:UniProtKB/TrEMBL;Acc:Q7Q8T1]	NA	NA
Mdes008383	0.66668	2.53336	1.68439	XP_001663682	AAEL013495-PA [Aedes aegypti]|Aedes aegypti|Eukaryota	NA	NA	AGAP004983-PA	NA	FBpp0310098	NA
Mdes008385	0.205444	1.5249	0.708833	XP_017108564	PREDICTED: probable elongation factor 1-beta [Drosophila bipectinata]|Drosophila bipectinata|Eukaryota	AAEL000951-PA	elongation factor 1-beta2	AGAP010613-PA	elongation factor 1-beta [Source:VB Community Annotation]	FBpp0311691	eukaryotic translation elongation factor 1 beta [Source:FlyBase;Acc:FBgn0028737]
Mdes008386	0.344419	1.7488	1.24316	ETN59827	coiled-coil domain-containing protein 25 [Anopheles darlingi]|Anopheles darlingi|Eukaryota	AAEL025979-PA	NA	AGAP003621-PA	coiled-coil domain-containing protein 25 [Source:VB Community Annotation]	FBpp0070969	NA
Mdes008387	0.152258	1.99604	1.22931	XP_017483430	PREDICTED: nodal modulator 1 isoform X2 [Rhagoletis zephyria]|Rhagoletis zephyria|Eukaryota	AAEL010520-PB	NA	AGAP005856-PA	nodal modulator 2 [Source:VB Community Annotation]	FBpp0087514	NA
Mdes008399	3.71319	6.15	4.73057	XP_002650427	serine/threonine protein kinase [Enterocytozoon bieneusi H348]|Enterocytozoon bieneusi H348|Eukaryota	AAEL007662-PM	casein kinase	AGAP000627-PC	casein kinase 1, alpha [Source:VB Community Annotation]	FBpp0073476	NA
Mdes008402	0.644765	1.77869	1.41013	XP_011210061	PREDICTED: exportin-2 [Bactrocera dorsalis]|Bactrocera dorsalis|Eukaryota	AAEL008741-PA	importin (ran-binding protein)	AGAP010711-PA	exportin-2 [Source:VB Community Annotation]	FBpp0080484	Chromosome segregation 1 [Source:FlyBase;Acc:FBgn0022213]
Mdes008404	0.751915	2.00475	1.52488	XP_017124333	PREDICTED: uncharacterized protein LOC108144180 [Drosophila elegans]|Drosophila elegans|Eukaryota	AAEL010249-PA	NA	AGAP011243-PA	ribonuclease H2 subunit C [Source:VB Community Annotation]	FBpp0086057	NA	DNA replication
Mdes008406	0.367455	1.44428	1.04654	XP_320754	AGAP011756-PA [Anopheles gambiae str. PEST]|Anopheles gambiae str. PEST|Eukaryota	AAEL003437-PA	PrBP: cGMP 3',5'-cyclic phosphodiesterase subunit delta	AGAP011756-PA	cGMP 3',5'-cyclic phosphodiesterase subunit delta [Source:VB Community Annotation]	FBpp0079352	Prenyl-binding protein [Source:FlyBase;Acc:FBgn0032059]	Purine metabolism; Metabolic pathways
Mdes008408	0.465761	2.5809	1.11639	XP_001661824	AAEL011655-PA [Aedes aegypti]|Aedes aegypti|Eukaryota	AAEL011655-PA	aspartyl-tRNA synthetase	AGAP001276-PA	asparaginyl-tRNA synthetase [Source:VB Community Annotation]	FBpp0086205	Asparaginyl-tRNA synthetase, mitochondrial [Source:FlyBase;Acc:FBgn0034177]	Aminoacyl-tRNA biosynthesis
Mdes008412	0.437356	2.6649	1.90337	ABE28533	mitochondrial Mn-containing superoxide dismutase [Mayetiola destructor]|Mayetiola destructor|Eukaryota	AAEL025388-PA	Superoxide dismutase	AGAP010517-PB	manganese-iron superoxide dismutase 1 [Source:VB Community Annotation]	FBpp0311603	Superoxide dismutase 2 (Mn) [Source:FlyBase;Acc:FBgn0010213]	MAPK signaling pathway - fly; FoxO signaling pathway; Peroxisome; Longevity regulating pathway - multiple species
Mdes008445	0.392603	1.53004	0.724592	XP_017466421	PREDICTED: WD repeat-containing protein 6 [Rhagoletis zephyria]|Rhagoletis zephyria|Eukaryota	AAEL002556-PB	NA	AGAP004545-PA	NA	FBpp0300435	NA
Mdes008448	0.270919	1.46082	1.01844	XP_311751	AGAP003463-PA [Anopheles gambiae str. PEST]|Anopheles gambiae str. PEST|Eukaryota	AAEL011684-PA	NA	AGAP003463-PA	NA	FBpp0307051	NA
Mdes008449	0.678576	2.39842	1.44261	KXJ84321	hypothetical protein RP20_CCG012556 [Aedes albopictus]|Aedes albopictus|Eukaryota	AAEL025547-PA	NA	AGAP003459-PA	nuclear pore complex protein Nup93 [Source:VB Community Annotation]	FBpp0082467	Nucleoporin 93kD-2 [Source:FlyBase;Acc:FBgn0038274]	RNA transport
Mdes008462	-5.41803	-2.59108	-3.7729	XP_001863637	conserved hypothetical protein [Culex quinquefasciatus]|Culex quinquefasciatus|Eukaryota	AAEL027790-PJ	NA	AGAP000893-PA	NA	FBpp0296948	tenectin [Source:FlyBase;Acc:FBgn0039257]
Mdes008467	0.18614	1.59004	0.783347	KXJ73806	hypothetical protein RP20_CCG014986 [Aedes albopictus]|Aedes albopictus|Eukaryota	AAEL003309-PA	alkaline phosphatase	AGAP011303-PA	Alkaline phosphatase [Source:UniProtKB/TrEMBL;Acc:A0A1S4H697]	FBpp0076835	NA	Thiamine metabolism; Folate biosynthesis; Metabolic pathways; Biosynthesis of cofactors
Mdes008468	-2.23226	-0.414811	-1.35366	KPJ21384	Calmodulin [Papilio machaon]|Papilio machaon|Eukaryota	AAEL012326-PA	calmodulin	AGAP010957-PA	calmodulin [Source:VB Community Annotation]	FBpp0293502	Calmodulin [Source:FlyBase;Acc:FBgn0000253]	Phosphatidylinositol signaling system; Phototransduction - fly
Mdes008485	0.949916	2.66399	1.83066	KOC69827	ATP-dependent RNA helicase WM6 [Habropoda laboriosa]|Habropoda laboriosa|Eukaryota	AAEL001216-PA	DEAD box ATP-dependent RNA helicase	AGAP009075-PA	ATP-dependent RNA helicase UAP56/SUB2 [Source:VB Community Annotation]	FBpp0078755	Helicase at 25E [Source:FlyBase;Acc:FBgn0014189]	RNA transport; mRNA surveillance pathway; Spliceosome
Mdes008509	0.579698	1.6472	0.920254	XP_017115193	PREDICTED: neuroguidin [Drosophila elegans]|Drosophila elegans|Eukaryota	AAEL008443-PB	NA	AGAP008697-PA	U3 small nucleolar ribonucleoprotein protein LCP5 [Source:VB Community Annotation]	FBpp0304812	NA
Mdes008518	-0.114238	1.33257	0.313882	XP_001862534	transmembrane protein 38A [Culex quinquefasciatus]|Culex quinquefasciatus|Eukaryota	AAEL002436-PF	NA	AGAP000393-PB	Trimeric intracellular cation channel type B [Source:VB Community Annotation]	FBpp0309275	NA
Mdes008526	-0.0276379	1.96363	1.19328	XP_013116511	PREDICTED: selenium-binding protein 1 [Stomoxys calcitrans]|Stomoxys calcitrans|Eukaryota	AAEL001937-PB	selenium-binding protein	AGAP011531-PA	Selenium-binding protein 2 [Source:VB Community Annotation]	FBpp0082183	NA	Sulfur metabolism; Metabolic pathways
Mdes008585	0.483364	1.98529	1.26339	NA	NA	AAEL013090-PA	NA	NA	NA	FBpp0305582	tantalus [Source:FlyBase;Acc:FBgn0028980]
Mdes008593	0.829731	1.55234	1.31499	NA	NA	NA	NA	NA	NA	NA	NA
Mdes008610	0.231874	1.25159	0.877535	XP_017035583	PREDICTED: single-stranded DNA-binding protein, mitochondrial [Drosophila kikkawai]|Drosophila kikkawai|Eukaryota	AAEL000147-PA	single-stranded DNA binding protein, putative	AGAP002477-PA	single-stranded DNA-binding protein, mitochondrial [Source:VB Community Annotation]	FBpp0082729	mitochondrial single stranded DNA-binding protein [Source:FlyBase;Acc:FBgn0010438]	DNA replication; Mismatch repair; Homologous recombination
Mdes008619	0.019553	1.67492	0.897557	XP_318823	AGAP009738-PA [Anopheles gambiae str. PEST]|Anopheles gambiae str. PEST|Eukaryota	AAEL014064-PB	glutaredoxin, putative	AGAP009738-PA	glutaredoxin [Source:VB Community Annotation]	FBpp0303002	clot [Source:FlyBase;Acc:FBgn0000318]
Mdes008623	0.428719	1.70532	0.956755	XP_321726	AGAP001407-PA [Anopheles gambiae str. PEST]|Anopheles gambiae str. PEST|Eukaryota	AAEL004563-PA	26S protease regulatory subunit S10b	AGAP001407-PA	26S proteasome regulatory subunit T4 [Source:VB Community Annotation]	FBpp0293948	Regulatory particle triple-A ATPase 4 [Source:FlyBase;Acc:FBgn0028685]	Proteasome
Mdes008627	0.611419	1.39439	0.957206	KNC24764	60S ribosomal protein L7a [Lucilia cuprina]|Lucilia cuprina|Eukaryota	AAEL005722-PB	RpL26: 60S ribosomal protein L7a	AGAP005960-PA	60S ribosomal protein L7a [Source:UniProtKB/Swiss-Prot;Acc:O76732]	FBpp0309986	Ribosomal protein L7A [Source:FlyBase;Acc:FBgn0014026]	Ribosome
Mdes008643	-0.203844	1.29577	0.321002	NA	NA	NA	NA	NA	NA	NA	NA
Mdes008646	0.780517	2.68572	1.48351	XP_011187324	PREDICTED: 39S ribosomal protein L52, mitochondrial [Bactrocera cucurbitae]|Bactrocera cucurbitae|Eukaryota	AAEL023209-PA	Mitochondrial ribosomal protein L52	AGAP004839-PA	39S ribosomal protein L52, mitochondrial [Source:VB Community Annotation]	FBpp0088016	mitochondrial ribosomal protein L52 [Source:FlyBase;Acc:FBgn0033208]
Mdes008665	-0.0826371	1.05961	0.398366	ETN67368	ANON-66Db protein [Anopheles darlingi]|Anopheles darlingi|Eukaryota	AAEL003055-PA	NA	AGAP005736-PA	NA	FBpp0076373	NA
Mdes008668	1.01666	2.2436	1.57423	XP_001956909	uncharacterized protein Dana_GF10159, isoform A [Drosophila ananassae]|Drosophila ananassae|Eukaryota	AAEL017085-PA	GSTO1: glutathione transferase	AGAP005749-PA	glutathione S-transferase omega class 1 [Source:VB Community Annotation]	FBpp0076376	Glutathione S transferase O1 [Source:FlyBase;Acc:FBgn0035907]	Glutathione metabolism; Folate biosynthesis; Metabolic pathways
Mdes008673	-1.7159	-1.20067	-1.54095	NA	NA	NA	NA	NA	NA	NA	NA
Mdes008688	0.432138	1.49795	0.870424	KXJ72843	hypothetical protein RP20_CCG017125 [Aedes albopictus]|Aedes albopictus|Eukaryota	AAEL012845-PA	Mitochondrial import inner membrane translocase subunit TIM44	AGAP000291-PA	Translocase of inner mitochondrial membrane 44 homolog (yeast) [Source:VB Community Annotation]	FBpp0307026	NA
Mdes008690	1.06545	2.80223	1.83344	AAR99711	glutathione S-transferase [Mayetiola destructor]|Mayetiola destructor|Eukaryota	AAEL027003-PA	NA	AGAP009194-PA	glutathione S-transferase epsilon class 2 [Source:VB Community Annotation]	FBpp0293853	Glutathione S transferase E12 [Source:FlyBase;Acc:FBgn0027590]	Glutathione metabolism; Metabolism of xenobiotics by cytochrome P450; Drug metabolism - cytochrome P450; Drug metabolism - other enzymes; Metabolic pathways
Mdes008695	0.205644	2.10439	1.12264	NA	NA	NA	NA	NA	NA	NA	NA
Mdes008696	0.510357	3.16295	1.91629	NA	NA	NA	NA	NA	NA	NA	NA
Mdes008713	0.0768463	1.23879	0.701928	XP_015120683	PREDICTED: cyclin-dependent kinase 10 isoform X1 [Diachasma alloeum]|Diachasma alloeum|Eukaryota	AAEL005191-PA	cdk10/11	AGAP005851-PA	cyclin-dependent kinase 10 [Source:VB Community Annotation]	FBpp0087515	Cdc2-related kinase [Source:FlyBase;Acc:FBgn0013435]
Mdes008715	-0.351751	1.5689	0.172204	XP_001843332	colmedin [Culex quinquefasciatus]|Culex quinquefasciatus|Eukaryota	AAEL018333-PE	NA	AGAP005849-PA	colmedin [Source:VB Community Annotation]	FBpp0088539	NA
Mdes008722	0.781473	3.15835	1.78531	ETN61268	protein disulfide isomerase [Anopheles darlingi]|Anopheles darlingi|Eukaryota	AAEL001432-PA	protein disulfide isomerase	AGAP007393-PC	protein disulfide isomerase family A, member 3 [Source:VB Community Annotation]	FBpp0087164	NA	Protein processing in endoplasmic reticulum
Mdes008725	0.214546	2.1682	0.817382	NA	NA	AAEL017290-PA	Coiled-coil domain-containing protein 72 homolog	AGAP008008-PA	coiled-coil domain-containing protein 72 homolog [Source:VB Community Annotation]	FBpp0070154	NA
Mdes008729	0.671725	2.55373	1.46974	XP_001848575	ribonuclease Z, mitochondrial [Culex quinquefasciatus]|Culex quinquefasciatus|Eukaryota	AAEL010336-PA	Zinc phosphodiesterase	AGAP009743-PA	ribonuclease Z [Source:VB Community Annotation]	FBpp0087449	Juvenile hormone-inducible protein 1 [Source:FlyBase;Acc:FBgn0028426]
Mdes008747	0.275066	1.58679	0.817681	XP_001650927	AAEL005470-PA [Aedes aegypti]|Aedes aegypti|Eukaryota	AAEL005470-PA	peroxisomal membrane protein, putative	AGAP010836-PA	peroxin-2 [Source:VB Community Annotation]	FBpp0076329	Peroxin 2 [Source:FlyBase;Acc:FBgn0035876]	Peroxisome
Mdes008781	0.797381	2.98399	1.58338	XP_012273878	PREDICTED: protein l(2)37Cc [Orussus abietinus]|Orussus abietinus|Eukaryota	AAEL009345-PA	prohibitin	AGAP009323-PB	prohibitin 1 [Source:VB Community Annotation]	FBpp0312093	lethal (2) 37Cc [Source:FlyBase;Acc:FBgn0002031]
Mdes008799	0.67453	1.7403	1.36484	XP_011157441	PREDICTED: 60S ribosomal protein L44 [Solenopsis invicta]|Solenopsis invicta|Eukaryota	AAEL003942-PA	RpL44: 60S ribosomal protein L44 L41, putative	AGAP003538-PA	60S ribosomal protein L36a [Source:VB Community Annotation]	FBpp0311488	Ribosomal protein L36A [Source:FlyBase;Acc:FBgn0031980]	Ribosome
Mdes008801	-0.0454052	1.12081	0.426143	ADQ64484	hypothetical protein, partial [Bactrocera oleae]|Bactrocera oleae|Eukaryota	AAEL014843-PB	heat shock protein	AGAP006958-PA	Heat shock protein 83 [Source:UniProtKB/Swiss-Prot;Acc:Q7PT10]	FBpp0305095	Heat shock protein 83 [Source:FlyBase;Acc:FBgn0001233]
Mdes008802	0.613632	2.1876	1.41993	XP_001662634	AAEL012523-PA [Aedes aegypti]|Aedes aegypti|Eukaryota	AAEL012523-PA	transcription factor TFIIH-subunit, putative	AGAP008522-PA	transcription initiation factor TFIIH subunit 3 [Source:VB Community Annotation]	FBpp0077650	Transcription factor B4 [Source:FlyBase;Acc:FBgn0031309]	Basal transcription factors; Nucleotide excision repair
Mdes008822	0.462616	1.08196	0.727184	XP_001662432	AAEL012330-PA [Aedes aegypti]|Aedes aegypti|Eukaryota	AAEL012330-PA	tata-box binding protein	AGAP010958-PA	transcription initiation factor TFIID TATA-box-binding protein [Source:VB Community Annotation]	FBpp0071596	TATA binding protein [Source:FlyBase;Acc:FBgn0003687]	Basal transcription factors
Mdes008823	0.294658	1.5633	0.890358	XP_309930	AGAP011580-PA [Anopheles gambiae str. PEST]|Anopheles gambiae str. PEST|Eukaryota	AAEL006115-PA	Eukaryotic translation initiation factor 3 subunit K (eIF3k)(eIF-3 p25)	AGAP011580-PA	Eukaryotic translation initiation factor 3 subunit K [Source:UniProtKB/Swiss-Prot;Acc:Q7QGK4]	FBpp0071587	eukaryotic translation initiation factor 3 subunit k [Source:FlyBase;Acc:FBgn0034654]
Mdes008839	1.83411	7.66058	5.68339	ENN74540	hypothetical protein YQE_08863, partial [Dendroctonus ponderosae]|Dendroctonus ponderosae|Eukaryota	AAEL009689-PA	serine protease	AGAP008290-PA	trypsin 6 [Source:VB Community Annotation]	FBpp0084877	Jonah 99Ci [Source:FlyBase;Acc:FBgn0003358]
Mdes008868	-1.76573	-0.0636198	-0.677556	XP_017779046	PREDICTED: uncharacterized protein LOC108564492 [Nicrophorus vespilloides]|Nicrophorus vespilloides|Eukaryota	AAEL023223-PC	NA	AGAP000023-PA	NA	FBpp0309288	tan [Source:FlyBase;Acc:FBgn0086367]
Mdes008875	0.338831	1.79757	0.939282	XP_004521410	PREDICTED: ubiquitin carboxyl-terminal hydrolase 14 [Ceratitis capitata]|Ceratitis capitata|Eukaryota	AAEL010496-PA	NA	AGAP009348-PA	ubiquitin carboxyl-terminal hydrolase 14 [Source:VB Community Annotation]	FBpp0304059	Ubiquitin specific protease 14 [Source:FlyBase;Acc:FBgn0032216]
Mdes008887	0.795798	1.71353	1.06602	NA	NA	NA	NA	NA	NA	NA	NA
Mdes008903	0.120059	1.04486	0.657979	KXJ68614	hypothetical protein RP20_CCG002470 [Aedes albopictus]|Aedes albopictus|Eukaryota	AAEL009438-PA	regulator of telomere elongation helicase 1 rtel1	AGAP001537-PA	chromosome transmission fidelity protein 1 [Source:VB Community Annotation]	FBpp0070235	NA
Mdes008905	-1.2182	1.41486	0.176712	XP_017849044	PREDICTED: protein toll [Drosophila busckii]|Drosophila busckii|Eukaryota	AAEL027951-PA	NA	AGAP001004-PA	TOLL-like receptor 1A [Source:VB Community Annotation]	FBpp0303188	Toll [Source:FlyBase;Acc:FBgn0262473]
Mdes008906	2.33436	5.38749	3.95458	XP_003436614	AGAP003785-PB [Anopheles gambiae str. PEST]|Anopheles gambiae str. PEST|Eukaryota	AAEL004025-PF	glucose dehydrogenase	AGAP003785-PB	glucose dehydrogenase (acceptor) [Source:VB Community Annotation]	FBpp0073795	NA
Mdes008914	0.678435	2.26397	1.73584	XP_005189319	PREDICTED: probable 4-coumarate--CoA ligase 1 [Musca domestica]|Musca domestica|Eukaryota	AAEL010858-PB	AMP dependent ligase	AGAP009159-PA	AMP dependent ligase [Source:VB Community Annotation]	FBpp0083209	NA	Ubiquinone and other terpenoid-quinone biosynthesis; Metabolic pathways
Mdes008915	0.560069	2.65899	1.63858	NA	NA	NA	NA	NA	NA	NA	NA
Mdes008917	0.267947	2.34534	1.3317	KKW39014	Single-stranded DNA-binding protein [Candidatus Peribacteria bacterium GW2011_GWC2_54_8]|Peregrinibacteria bacterium GW2011_GWC2_54_8|Bacteria	NA	NA	NA	NA	NA	NA
Mdes008918	-0.214366	1.08826	0.488727	NA	NA	NA	NA	NA	NA	NA	NA
Mdes008922	0.340969	1.51517	0.922085	ETN60807	inositol 5-phosphatase [Anopheles darlingi]|Anopheles darlingi|Eukaryota	AAEL008807-PA	inositol 5-phosphatase	AGAP004477-PA	Polyphosphoinositide phosphatase [Source:VB Community Annotation]	FBpp0077133	FIG4 phosphoinositide 5-phosphatase [Source:FlyBase;Acc:FBgn0031611]	Inositol phosphate metabolism; Metabolic pathways
Mdes008930	2.54099	6.19378	4.24244	NA	NA	NA	NA	NA	NA	NA	NA
Mdes008947	0.51245	1.45557	1.01604	XP_015610268	PREDICTED: histone H2B [Cephus cinctus]|Cephus cinctus|Eukaryota	AAEL025497-PA	NA	AGAP012894-PA	Histone H2B [Source:UniProtKB/Swiss-Prot;Acc:Q27442]	FBpp0091131	NA
Mdes008961	1.46049	2.51071	2.0855	XP_017853989	PREDICTED: stress-induced-phosphoprotein 1 [Drosophila busckii]|Drosophila busckii|Eukaryota	AAEL004148-PA	heat shock protein 70 (hsp70)-interacting protein	AGAP010188-PA	stress-induced-phosphoprotein 1 [Source:VB Community Annotation]	FBpp0077790	Stress induced phosphoprotein 1 [Source:FlyBase;Acc:FBgn0024352]
Mdes008962	0.341463	1.46858	0.64988	EHJ71738	putative U2 snrnp auxiliary factor, small subunit [Danaus plexippus]|Danaus plexippus|Eukaryota	AAEL006713-PA	U2 snrnp auxiliary factor, small subunit	AGAP002956-PA	splicing factor U2AF 35 kDa subunit [Source:VB Community Annotation]	FBpp0077792	U2 small nuclear riboprotein auxiliary factor 38 [Source:FlyBase;Acc:FBgn0017457]	Spliceosome
Mdes008963	0.457942	1.72943	1.22941	XP_001658760	AAEL007944-PA [Aedes aegypti]|Aedes aegypti|Eukaryota	AAEL007944-PA	NA	AGAP009202-PA	selenoprotein T [Source:VB Community Annotation]	FBpp0304684	NA
Mdes008967	0.357621	1.10538	0.782697	XP_002028064	GL19722 [Drosophila persimilis]|Drosophila persimilis|Eukaryota	AAEL006908-PB	NA	AGAP010237-PA	NA	FBpp0309440	NA
Mdes008977	-1.60893	0.183611	-0.780817	XP_001848412	Sptzle 1B [Culex quinquefasciatus]|Culex quinquefasciatus|Eukaryota	AAEL013434-PI	spaetzle-like cytokine	AGAP000346-PA	spaetzle-like cytokine 1 [Source:VB Community Annotation]	FBpp0084515	spatzle [Source:FlyBase;Acc:FBgn0003495]	Toll and Imd signaling pathway
Mdes008991	1.22147	2.33671	1.68016	XP_008484261	PREDICTED: segmentation protein Runt-like, partial [Diaphorina citri]|Diaphorina citri|Eukaryota	AAEL007040-PC	lozenge	AGAP002506-PA	runt-related transcription factor [Source:VB Community Annotation]	FBpp0111726	lozenge [Source:FlyBase;Acc:FBgn0002576]	MAPK signaling pathway - fly
Mdes009002	0.117284	1.82364	0.782549	XP_011181053	PREDICTED: 39S ribosomal protein L11, mitochondrial [Bactrocera cucurbitae]|Bactrocera cucurbitae|Eukaryota	AAEL005162-PB	mRpL11: 39S ribosomal protein L11, mitochondrial	AGAP002332-PA	39S ribosomal protein L11, mitochondrial [Source:VB Community Annotation]	FBpp0082412	mitochondrial ribosomal protein L11 [Source:FlyBase;Acc:FBgn0038234]	Ribosome
Mdes009003	0.66138	2.02394	1.17256	XP_017074445	PREDICTED: p21-activated protein kinase-interacting protein 1-like [Drosophila eugracilis]|Drosophila eugracilis|Eukaryota	AAEL007656-PA	receptor for activated C kinase, putative	AGAP001149-PA	protein MAK11 [Source:VB Community Annotation]	FBpp0073835	NA
Mdes009016	-0.322932	1.02598	0.0525258	EFZ12415	hypothetical protein SINV_00343, partial [Solenopsis invicta]|Solenopsis invicta|Eukaryota	AAEL008458-PA	NA	AGAP011251-PA	ubiquitin-like protein 5 [Source:VB Community Annotation]	FBpp0085529	ubiquitin like [Source:FlyBase;Acc:FBgn0022224]
Mdes009023	4.14018	6.45409	5.20371	NA	NA	NA	NA	NA	NA	NA	NA
Mdes009033	0.0900598	2.08506	0.727396	KFB44742	hypothetical protein ZHAS_00012641 [Anopheles sinensis]|Anopheles sinensis|Eukaryota	AAEL003750-PA	NA	AGAP004395-PA	nucleophosmin 3 [Source:VB Community Annotation]	FBpp0306756	Nucleoplasmin [Source:FlyBase;Acc:FBgn0016685]
Mdes009044	0.422946	1.71496	1.15266	KXJ77058	hypothetical protein RP20_CCG008420 [Aedes albopictus]|Aedes albopictus|Eukaryota	AAEL015356-PA	NA	AGAP008950-PA	NA	FBpp0074150	NA
Mdes009049	0.335195	1.18892	0.771662	XP_002073532	uncharacterized protein Dwil_GK13096 [Drosophila willistoni]|Drosophila willistoni|Eukaryota	AAEL007904-PA	cleavage and polyadenylation specificity factor	AGAP001224-PA	cleavage and polyadenylation specificity factor subunit 3 [Source:VB Community Annotation]	FBpp0083105	Cleavage and polyadenylation specificity factor 73 [Source:FlyBase;Acc:FBgn0261065]	mRNA surveillance pathway
Mdes009069	0.084954	2.94489	1.75444	XP_011198920	PREDICTED: protein THEM6 [Bactrocera dorsalis]|Bactrocera dorsalis|Eukaryota	AAEL010487-PB	NA	AGAP003487-PA	Mesenchymal stem cell protein DSCD75 [Source:VB Community Annotation]	FBpp0311824	NA
Mdes009070	0.755209	1.53215	1.0192	XP_017123453	PREDICTED: myc box-dependent-interacting protein 1 isoform X3 [Drosophila elegans]|Drosophila elegans|Eukaryota	AAEL010509-PB	bridging integrator	AGAP005076-PC	bridging integrator [Source:VB Community Annotation]	FBpp0305312	Amphiphysin [Source:FlyBase;Acc:FBgn0027356]	Endocytosis
Mdes009084	-1.67785	-0.989204	-1.20968	NA	NA	NA	NA	NA	NA	NA	NA
Mdes009110	0.468603	1.30888	0.832298	P62924	RecName: Full=Eukaryotic translation initiation factor 5A; Short=eIF-5A|Spodoptera exigua|Eukaryota	AAEL023486-PA	Eukaryotic translation initiation factor 5A (Fragment)	AGAP011284-PA	Eukaryotic translation initiation factor 5A [Source:UniProtKB/TrEMBL;Acc:Q7PSR5]	FBpp0072081	eukaryotic translation elongation factor 5 [Source:FlyBase;Acc:FBgn0285952]
Mdes009115	0.705606	2.45277	1.59467	XP_971759	PREDICTED: 60S ribosomal protein L11 [Tribolium castaneum]|Tribolium castaneum|Eukaryota	AAEL008811-PA	NA	AGAP003819-PA	NADH dehydrogenase (ubiquinone) 1 alpha subcomplex assembly factor 3 [Source:VB Community Annotation]	FBpp0072037	NA
Mdes009123	-2.01275	-0.24308	-1.20031	ETN64334	gonad-specific amiloride-sensitive sodium channel 1 [Anopheles darlingi]|Anopheles darlingi|Eukaryota	AAEL004091-PB	pickpocket	AGAP012279-PA	amiloride-sensitive sodium channel [Source:VB Community Annotation]	FBpp0305020	pickpocket 26 [Source:FlyBase;Acc:FBgn0035785]
Mdes009124	4.98743	7.08993	5.8846	NA	NA	AAEL005238-PA	mck1	AGAP004443-PA	glycogen synthase kinase 3 beta [Source:VB Community Annotation]	FBpp0289206	spaghetti-squash activator [Source:FlyBase;Acc:FBgn0259678]
Mdes009145	1.0248	1.90227	1.3915	KNC28864	hypothetical protein FF38_08438 [Lucilia cuprina]|Lucilia cuprina|Eukaryota	AAEL005567-PD	nucleosome assembly protein	AGAP001928-PA	nucleosome assembly protein 1-like 1 [Source:VB Community Annotation]	FBpp0297131	Nucleosome assembly protein 1 [Source:FlyBase;Acc:FBgn0015268]
Mdes009147	0.150771	2.03801	0.906081	XP_008555343	PREDICTED: tryptophan--tRNA ligase, cytoplasmic [Microplitis demolitor]|Microplitis demolitor|Eukaryota	AAEL013521-PA	tryptophanyl-tRNA synthetase	AGAP003315-PA	tryptophanyl-tRNA synthetase [Source:VB Community Annotation]	FBpp0081461	Tryptophanyl-tRNA synthetase [Source:FlyBase;Acc:FBgn0010803]	Aminoacyl-tRNA biosynthesis
Mdes009168	-0.0115848	1.43983	0.46678	JAT09797	hypothetical protein g.449 [Graphocephala atropunctata]|Graphocephala atropunctata|Eukaryota	AAEL021624-PA	NA	AGAP007201-PA	thioredoxin [Source:VB Community Annotation]	FBpp0072767	NA
Mdes009177	-1.97342	-1.40807	-1.75651	NA	NA	NA	NA	NA	NA	NA	NA
Mdes009179	-1.56159	-0.445026	-1.02876	NA	NA	NA	NA	NA	NA	NA	NA
Mdes009185	0.0885984	2.02099	1.39275	ABF18300	predicted ER protein with RDEL retention signal [Aedes aegypti]|Aedes aegypti|Eukaryota	AAEL013005-PA	NA	AGAP008615-PA	Canopy homolog 2 [Source:VB Community Annotation]	FBpp0087519	seele [Source:FlyBase;Acc:FBgn0263260]
Mdes009191	0.491527	1.38624	0.965584	ACJ50594	ribosomal protein L38 [Psathyromyia shannoni]|Lutzomyia shannoni|Eukaryota	AAEL005451-PA	RpL38: 60S ribosomal protein L38	AGAP010163-PA	60S ribosomal protein L38 [Source:UniProtKB/Swiss-Prot;Acc:Q7Q0U1]	FBpp0306998	Ribosomal protein L38 [Source:FlyBase;Acc:FBgn0040007]	Ribosome
Mdes009201	-3.09413	-1.78006	-2.48346	XP_015033439	uncharacterized protein Dwil_GK16525, isoform I [Drosophila willistoni]|Drosophila willistoni|Eukaryota	AAEL002417-PN	troponin t, invertebrate	AGAP002350-PB	troponin T, fast skeletal muscle [Source:VB Community Annotation]	FBpp0300553	upheld [Source:FlyBase;Acc:FBgn0004169]
Mdes009206	0.488291	1.46496	1.06273	XP_014086923	PREDICTED: serine/arginine-rich splicing factor 2 [Bactrocera oleae]|Bactrocera oleae|Eukaryota	AAEL010340-PE	serine/arginine rich splicing factor	AGAP009742-PA	splicing factor, arginine/serine-rich 2 [Source:VB Community Annotation]	FBpp0297362	SR family splicing factor SC35 [Source:FlyBase;Acc:FBgn0265298]	Spliceosome
Mdes009207	0.245987	1.04792	0.529617	XP_013112684	PREDICTED: eukaryotic peptide chain release factor GTP-binding subunit ERF3A [Stomoxys calcitrans]|Stomoxys calcitrans|Eukaryota	AAEL017368-PA	NA	AGAP009310-PA	peptide chain release factor subunit 3 [Source:VB Community Annotation]	FBpp0305302	eukaryotic translation release factor 3 [Source:FlyBase;Acc:FBgn0020443]	mRNA surveillance pathway
Mdes009209	0.136838	1.88232	0.931611	XP_317020	AGAP008425-PA [Anopheles gambiae str. PEST]|Anopheles gambiae str. PEST|Eukaryota	AAEL010339-PA	NA	AGAP008425-PA	peptidyl-tRNA hydrolase ICT1 [Source:VB Community Annotation]	FBpp0307934	NA
Mdes009224	1.85533	5.51458	3.04821	XP_011190871	PREDICTED: ketimine reductase mu-crystallin [Bactrocera cucurbitae]|Bactrocera cucurbitae|Eukaryota	AAEL014014-PB	ornithine cyclodeaminase	AGAP011137-PA	Thiomorpholine-carboxylate dehydrogenase [Source:VB Community Annotation]	FBpp0074113	NA
Mdes009230	0.411984	2.53244	1.77977	XP_001868697	wurst [Culex quinquefasciatus]|Culex quinquefasciatus|Eukaryota	AAEL011345-PA	NA	AGAP007138-PA	Wurst [Source:VB Community Annotation]	FBpp0074192	wurst [Source:FlyBase;Acc:FBgn0030805]
Mdes009247	2.22141	5.25665	4.30275	AAX35340	cytochrome P450 [Mayetiola destructor]|Mayetiola destructor|Eukaryota	AAEL014684-PA	CYP6F3: cytochrome P450	AGAP008212-PA	cytochrome P450 [Source:VB Community Annotation]	FBpp0088707	NA
Mdes009256	0.317466	1.1152	0.643258	ENN75551	hypothetical protein YQE_07894, partial [Dendroctonus ponderosae]|Dendroctonus ponderosae|Eukaryota	AAEL024800-PA	NA	AGAP000626-PA	Vesicle-associated membrane protein-associated protein B [Source:VB Community Annotation]	FBpp0089169	VAMP-associated protein 33kDa [Source:FlyBase;Acc:FBgn0029687]
Mdes009263	0.408703	2.0293	1.19996	XP_001654635	AAEL010526-PA [Aedes aegypti]|Aedes aegypti|Eukaryota	AAEL021548-PA	NA	AGAP008090-PA	nuclear pore complex protein Nup205 [Source:VB Community Annotation]	FBpp0074568	Nucleoporin 205kD [Source:FlyBase;Acc:FBgn0031078]	Nucleocytoplasmic transport
Mdes009268	0.853698	2.67913	1.71007	KXJ71001	hypothetical protein RP20_CCG021820 [Aedes albopictus]|Aedes albopictus|Eukaryota	AAEL010563-PB	tyrosyl-tRNA synthetase	AGAP000012-PA	tyrosyl-tRNA synthetase [Source:VB Community Annotation]	FBpp0072334	Tyrosyl-tRNA synthetase, mitochondrial [Source:FlyBase;Acc:FBgn0035064]	Aminoacyl-tRNA biosynthesis
Mdes009269	0.690648	2.18607	1.20102	XP_017480017	PREDICTED: probable DNA replication complex GINS protein PSF2 [Rhagoletis zephyria]|Rhagoletis zephyria|Eukaryota	AAEL006660-PA	DNA replication complex GINS protein PSF2	AGAP012743-PA	DNA replication complex GINS protein PSF2 [Source:UniProtKB/TrEMBL;Acc:Q5TXV1]	FBpp0303867	NA
Mdes009282	0.247247	1.68407	1.22405	XP_017483616	PREDICTED: GPI transamidase component PIG-S isoform X1 [Rhagoletis zephyria]|Rhagoletis zephyria|Eukaryota	AAEL007501-PB	nikI, nikkomycin biosynthesis protein P6, putative	AGAP002933-PA	2-oxoglutarate and iron-dependent oxygenase domain-containing protein 1 [Source:VB Community Annotation]	FBpp0308257	Phosphatidylinositol glycan anchor biosynthesis class S [Source:FlyBase;Acc:FBgn0265190]	Glycosylphosphatidylinositol (GPI)-anchor biosynthesis; Metabolic pathways
Mdes009283	-4.00221	-3.68081	-3.88583	KFB36916	AGAP002052-PA-like protein [Anopheles sinensis]|Anopheles sinensis|Eukaryota	AAEL007483-PB	NA	AGAP002052-PA	NA	FBpp0306640	NA
Mdes009295	-0.0310241	2.36784	1.12181	XP_013114032	PREDICTED: multidrug resistance protein homolog 65 isoform X1 [Stomoxys calcitrans]|Stomoxys calcitrans|Eukaryota	AAEL010379-PC	ATP-binding cassette transporter	AGAP005639-PA	ATP-binding cassette transporter (ABC transporter) family B member 2 [Source:VB Community Annotation]	FBpp0076719	Multi drug resistance 65 [Source:FlyBase;Acc:FBgn0004513]	ABC transporters
Mdes009300	0.497376	2.0321	1.53868	XP_315868	AGAP005843-PA [Anopheles gambiae str. PEST]|Anopheles gambiae str. PEST|Eukaryota	AAEL020116-PA	NA	AGAP005843-PA	NA	FBpp0084737	NA
Mdes009306	0.080791	1.46969	0.798931	2PG1_A	Chain A, Structural Analysis Of A Cytoplasmic Dynein Light Chain- Intermediate Chain Complex|Drosophila melanogaster|Eukaryota	AAEL011478-PE	cytoplasmic dynein light chain	AGAP001335-PA	dynein light chain LC8-type [Source:VB Community Annotation]	FBpp0297908	cut up [Source:FlyBase;Acc:FBgn0011760]
Mdes009309	1.02657	2.83496	1.91324	XP_013113312	PREDICTED: T-complex protein 1 subunit zeta [Stomoxys calcitrans]|Stomoxys calcitrans|Eukaryota	AAEL006946-PA	chaperonin	AGAP003477-PA	T-complex protein 1 subunit zeta [Source:VB Community Annotation]	FBpp0073902	Chaperonin containing TCP1 subunit 6 [Source:FlyBase;Acc:FBgn0027329]
Mdes009321	0.52518	1.70694	1.01987	XP_001360375	uncharacterized protein Dpse_GA22080 [Drosophila pseudoobscura pseudoobscura]|Drosophila pseudoobscura pseudoobscura|Eukaryota	AAEL007066-PA	mitotic checkpoint protein and poly(a)+ RNA export protein	AGAP012373-PA	Poly(A)+ RNA export protein [Source:VB Community Annotation]	FBpp0071600	NA	RNA transport
Mdes009348	3.16659	7.57075	5.98379	XP_011213069	PREDICTED: LOW QUALITY PROTEIN: phenoloxidase 2 [Bactrocera dorsalis]|Bactrocera dorsalis|Eukaryota	AAEL014544-PA	PPO6: prophenoloxidase	AGAP002825-PA	prophenoloxidase 1 [Source:VB Community Annotation]	FBpp0087744	Prophenoloxidase 2 [Source:FlyBase;Acc:FBgn0033367]
Mdes009349	0.266798	1.86824	0.906344	XP_001654823	AAEL002160-PA [Aedes aegypti]|Aedes aegypti|Eukaryota	AAEL002160-PA	GTP-binding protein	AGAP000672-PB	Obg-like ATPase 1 [Source:UniProtKB/TrEMBL;Acc:Q7QEG0]	FBpp0088410	NA
Mdes009374	0.053645	1.57947	1.09044	XP_011687987	PREDICTED: inositol monophosphatase 1-like isoform X1 [Wasmannia auropunctata]|Wasmannia auropunctata|Eukaryota	AAEL000372-PA	myo inositol monophosphatase	AGAP006570-PA	myo-inositol-1(or 4)-monophosphatase [Source:VB Community Annotation]	FBpp0296988	NA	Inositol phosphate metabolism; Metabolic pathways; Phosphatidylinositol signaling system
Mdes009395	-0.567583	1.56211	0.36421	XP_001662247	AAEL012092-PA [Aedes aegypti]|Aedes aegypti|Eukaryota	AAEL012092-PD	leucine-rich repeat	AGAP006644-PA	NA	FBpp0071760	windpipe [Source:FlyBase;Acc:FBgn0034718]
Mdes009399	0.183989	1.38411	0.871229	ETN64878	hypothetical protein AND_003367 [Anopheles darlingi]|Anopheles darlingi|Eukaryota	AAEL000245-PA	NA	AGAP012695-PA	RAB5-interacting protein [Source:VB Community Annotation]	FBpp0087998	NA
Mdes009406	-1.10324	0.27984	-0.323776	KXJ84416	hypothetical protein RP20_CCG008925, partial [Aedes albopictus]|Aedes albopictus|Eukaryota	AAEL000572-PD	AMP dependent ligase	AGAP001763-PA	solute carrier family 27 (fatty acid transporter), member 1/4 [Source:VB Community Annotation]	FBpp0308255	NA
Mdes009437	0.463084	3.02108	1.85006	XP_017481864	PREDICTED: LOW QUALITY PROTEIN: uncharacterized protein LOC108370924, partial [Rhagoletis zephyria]|Rhagoletis zephyria|Eukaryota	AAEL018289-PB	NA	AGAP003468-PA	osiris 17 [Source:VB Community Annotation]	FBpp0306603	Osiris 17 [Source:FlyBase;Acc:FBgn0037427]
Mdes009438	0.402885	2.0977	1.29744	NA	NA	AAEL000147-PA	single-stranded DNA binding protein, putative	NA	NA	FBpp0082729	mitochondrial single stranded DNA-binding protein [Source:FlyBase;Acc:FBgn0010438]
Mdes009443	0.279353	2.61717	1.18815	XP_001999246	uncharacterized protein Dmoj_GI24403 [Drosophila mojavensis]|Drosophila mojavensis|Eukaryota	AAEL024580-PA	NA	AGAP003465-PA	osiris 14 [Source:VB Community Annotation]	FBpp0078255	Osiris 14 [Source:FlyBase;Acc:FBgn0040279]
Mdes009481	0.542653	1.78487	0.963171	XP_017056297	PREDICTED: 26S protease regulatory subunit 8 [Drosophila ficusphila]|Drosophila ficusphila|Eukaryota	AAEL023069-PA	26S protease regulatory subunit	AGAP007243-PA	26S protease regulatory subunit 8 [Source:VB Community Annotation]	FBpp0076890	Regulatory particle triple-A ATPase 6 [Source:FlyBase;Acc:FBgn0020369]	Proteasome
Mdes009519	-2.02587	-1.03036	-1.75273	KDR15011	hypothetical protein L798_10703 [Zootermopsis nevadensis]|Zootermopsis nevadensis|Eukaryota	AAEL011229-PA	eclosion hormone, putative	AGAP010437-PA	Eclosion hormone [Source:UniProtKB/TrEMBL;Acc:A0NCV3]	FBpp0082885	Eclosion hormone [Source:FlyBase;Acc:FBgn0000564]
Mdes009525	3.54601	9.18418	6.96641	ACZ26280	secreted protein F [Mayetiola destructor]|Mayetiola destructor|Eukaryota	NA	NA	NA	NA	NA	NA
Mdes009534	0.209097	1.22161	0.538083	XP_001851270	katanin p80 WD40-containing subunit B1 [Culex quinquefasciatus]|Culex quinquefasciatus|Eukaryota	AAEL004526-PB	NA	AGAP009615-PA	U3 small nucleolar RNA-associated protein 13 [Source:VB Community Annotation]	FBpp0087461	NA	Ribosome biogenesis in eukaryotes
Mdes009535	0.4388	1.94866	1.39548	XP_016027344	uncharacterized protein Dsimw501_GD10950 [Drosophila simulans]|Drosophila simulans|Eukaryota	NA	NA	NA	NA	FBpp0086851	NA
Mdes009536	0.544551	2.3704	1.68834	ETN61601	mitochondrial ribosomal protein S7 [Anopheles darlingi]|Anopheles darlingi|Eukaryota	AAEL004527-PA	mRpS7: mitochondrial ribosomal protein S7	AGAP009613-PA	28S ribosomal protein S7, mitochondrial [Source:VB Community Annotation]	FBpp0079597	mitochondrial ribosomal protein S7 [Source:FlyBase;Acc:FBgn0032236]	Ribosome
Mdes009539	0.740242	1.47192	1.15812	XP_001847789	cp309 [Culex quinquefasciatus]|Culex quinquefasciatus|Eukaryota	AAEL025762-PA	NA	AGAP010655-PA	NA	FBpp0297121	Pericentrin-like protein [Source:FlyBase;Acc:FBgn0086690]
Mdes009540	0.232704	2.10319	0.925344	XP_312631	AGAP002337-PA [Anopheles gambiae str. PEST]|Anopheles gambiae str. PEST|Eukaryota	AAEL023347-PA	NA	AGAP002337-PA	Eukaryotic translation initiation factor 3 subunit D [Source:UniProtKB/Swiss-Prot;Acc:Q7QBW3]	FBpp0088565	eukaryotic translation initiation factor 3 subunit d1 [Source:FlyBase;Acc:FBgn0040227]	RNA transport
Mdes009541	0.0645506	3.11297	1.12382	XP_001844302	lipase 1 [Culex quinquefasciatus]|Culex quinquefasciatus|Eukaryota	AAEL012199-PA	lipase 1 precursor	AGAP002353-PA	lipase [Source:VB Community Annotation]	FBpp0082239	NA
Mdes009547	0.208096	1.40817	0.961227	KXJ74099	hypothetical protein RP20_CCG014374 [Aedes albopictus]|Aedes albopictus|Eukaryota	AAEL009075-PA	NA	AGAP005818-PA	nurim homolog [Source:VB Community Annotation]	FBpp0082912	NA
Mdes009550	0.919888	2.78361	1.79179	XP_017473625	PREDICTED: uncharacterized protein LOC108364451 [Rhagoletis zephyria]|Rhagoletis zephyria|Eukaryota	AAEL009086-PA	NA	AGAP005820-PA	NA	FBpp0075968	NA
Mdes009556	0.197929	1.02169	0.722255	XP_001864124	conserved hypothetical protein [Culex quinquefasciatus]|Culex quinquefasciatus|Eukaryota	AAEL005884-PD	NA	AGAP013228-PA	heat shock protein 67B2 [Source:VB Community Annotation]	FBpp0306940	NA
Mdes009576	0.615805	2.65505	1.50798	XP_002072003	uncharacterized protein Dwil_GK22553 [Drosophila willistoni]|Drosophila willistoni|Eukaryota	AAEL005433-PA	NA	AGAP008706-PA	protein zwilch [Source:VB Community Annotation]	FBpp0085138	NA
Mdes009595	0.20545	1.89753	0.811121	XP_001846902	conserved hypothetical protein [Culex quinquefasciatus]|Culex quinquefasciatus|Eukaryota	AAEL022076-PA	NA	AGAP002579-PA	NA	FBpp0081090	stranded at second [Source:FlyBase;Acc:FBgn0002306]
Mdes009618	0.188568	1.44989	0.80525	XP_014096058	PREDICTED: angiopoietin-2 [Bactrocera oleae]|Bactrocera oleae|Eukaryota	AAEL000508-PA	fibrinogen and fibronectin	AGAP001554-PA	NA	FBpp0298032	NA
Mdes009654	0.448122	2.17512	1.37759	ENN79360	hypothetical protein YQE_04186, partial [Dendroctonus ponderosae]|Dendroctonus ponderosae|Eukaryota	AAEL008601-PA	mRpL28: 39S mitochondrial ribosomal protein L28	AGAP008376-PA	39S ribosomal protein L28, mitochondrial [Source:VB Community Annotation]	FBpp0078635	mitochondrial ribosomal protein L28 [Source:FlyBase;Acc:FBgn0031660]	Ribosome
Mdes009661	-0.338825	1.53277	0.56862	XP_013099253	PREDICTED: uncharacterized protein LOC106081662 isoform X6 [Stomoxys calcitrans]|Stomoxys calcitrans|Eukaryota	AAEL019680-PH	NA	AGAP008318-PA	NA	FBpp0304640	NA
Mdes009669	-1.61921	0.670336	-0.879582	NA	NA	NA	NA	NA	NA	NA	NA
Mdes009684	-2.23874	-0.205179	-1.25394	ETN63315	cuticular protein 9, RR-1 family [Anopheles darlingi]|Anopheles darlingi|Eukaryota	AAEL000419-PA	NA	AGAP002726-PA	cuticular protein RR-1 family 9 [Source:VB Community Annotation]	FBpp0085575	Cuticular protein 57A [Source:FlyBase;Acc:FBgn0034517]
Mdes009692	3.57957	7.20134	5.70998	NA	NA	NA	NA	NA	NA	NA	NA
Mdes009693	0.64398	1.48834	0.902667	XP_001660017	AAEL009411-PA [Aedes aegypti]|Aedes aegypti|Eukaryota	AAEL009411-PC	DNA-binding protein smubp-2	AGAP011893-PA	Potentail helicase MOV-10 [Source:VB Community Annotation]	FBpp0289504	NA
Mdes009703	0.706993	3.49954	1.72133	XP_011199497	PREDICTED: protein msta, isoform A [Bactrocera dorsalis]|Bactrocera dorsalis|Eukaryota	AAEL022184-PA	NA	AGAP001025-PA	protein msta, isoform A [Source:VB Community Annotation]	FBpp0074807	SET and MYND domain containing, arthropod-specific, member 2 [Source:FlyBase;Acc:FBgn0036839]
Mdes009705	0.565663	1.7462	1.30105	XP_001863325	DNA mismatch repair protein MSH6 [Culex quinquefasciatus]|Culex quinquefasciatus|Eukaryota	AAEL011780-PA	DNA mismatch repair protein muts	AGAP003190-PA	DNA mismatch repair protein MSH6 [Source:VB Community Annotation]	FBpp0075399	NA	Mismatch repair
Mdes009733	0.0379965	1.20005	0.613017	XP_001650688	AAEL005290-PA [Aedes aegypti]|Aedes aegypti|Eukaryota	AAEL005290-PC	NA	AGAP004792-PB	StAR-related lipid transfer protein 7 [Source:VB Community Annotation]	FBpp0309560	NA
Mdes009748	-0.050404	1.29168	0.66002	NA	NA	NA	NA	NA	NA	NA	NA
Mdes009752	1.42419	3.54129	2.11992	XP_005179617	PREDICTED: T-complex protein 1 subunit theta [Musca domestica]|Musca domestica|Eukaryota	AAEL012746-PA	chaperonin	AGAP010588-PA	T-complex protein 1 subunit theta [Source:VB Community Annotation]	FBpp0087764	Chaperonin containing TCP1 subunit 8 [Source:FlyBase;Acc:FBgn0284436]
Mdes009753	0.483632	1.64138	0.988113	XP_001842982	ubiquitin-activating enzyme E1 [Culex quinquefasciatus]|Culex quinquefasciatus|Eukaryota	AAEL000758-PB	ubiquitin-activating enzyme E1	AGAP011872-PA	ubiquitin-activating enzyme E1 [Source:VB Community Annotation]	FBpp0087583	Ubiquitin activating enzyme 1 [Source:FlyBase;Acc:FBgn0023143]	Ubiquitin mediated proteolysis
Mdes009787	-0.145637	1.35205	0.616354	XP_011552907	PREDICTED: uncharacterized protein LOC105384374 [Plutella xylostella]|Plutella xylostella|Eukaryota	AAEL001494-PC	NA	AGAP010168-PA	NA	FBpp0297780	NA
Mdes009804	0.134677	1.1269	0.651019	KFB38265	AGAP010342-PA-like protein [Anopheles sinensis]|Anopheles sinensis|Eukaryota	AAEL005149-PH	liprin-beta1, putative	AGAP010342-PA	NA	FBpp0303374	NA
Mdes009822	0.182329	1.56308	0.722365	XP_013116942	PREDICTED: splicing factor 3A subunit 3 [Stomoxys calcitrans]|Stomoxys calcitrans|Eukaryota	AAEL026327-PA	NA	AGAP003085-PA	splicing factor 3A [Source:VB Community Annotation]	FBpp0078400	noisette [Source:FlyBase;Acc:FBgn0014366]	Spliceosome
Mdes009825	0.380916	1.94974	0.93022	XP_320305	AGAP012235-PA [Anopheles gambiae str. PEST]|Anopheles gambiae str. PEST|Eukaryota	AAEL001103-PA	prefoldin, subunit, putative	AGAP012235-PA	prefoldin 6 [Source:VB Community Annotation]	FBpp0074663	Prefoldin 6 [Source:FlyBase;Acc:FBgn0036918]
Mdes009828	0.0509671	1.27907	0.499564	XP_970872	PREDICTED: adenosine kinase [Tribolium castaneum]|Tribolium castaneum|Eukaryota	AAEL001102-PA	adenosine kinase	AGAP012279-PA	amiloride-sensitive sodium channel [Source:VB Community Annotation]	FBpp0075630	Adenosine Kinase [Source:FlyBase;Acc:FBgn0036337]	Purine metabolism; Metabolic pathways
Mdes009840	0.211211	1.05139	0.661364	JAS43217	hypothetical protein g.18559, partial [Cuerna arida]|Cuerna arida|Eukaryota	AAEL007065-PD	Arf1: ADP-ribosylation factor 1	AGAP012014-PB	ADP-ribosylation factor 1 [Source:VB Community Annotation]	FBpp0078222	ADP ribosylation factor at 79F [Source:FlyBase;Acc:FBgn0010348]	Endocytosis
Mdes009849	0.287583	1.32854	0.754496	XP_002056086	uncharacterized protein Dvir_GJ10747, isoform A [Drosophila virilis]|Drosophila virilis|Eukaryota	AAEL012624-PD	NA	AGAP003075-PB	NA	FBpp0082240	NA
Mdes009861	-2.32139	-0.99756	-1.62261	XP_001996468	GH25020 [Drosophila grimshawi]|Drosophila grimshawi|Eukaryota	AAEL018340-PF	NA	AGAP010048-PA	NA	FBpp0306859	NA
Mdes009898	0.720833	2.15092	1.67695	AFX89027	R2D2 isoform b [Mayetiola destructor]|Mayetiola destructor|Eukaryota	AAEL011753-PA	NA	AGAP009887-PA	NA	FBpp0290544	NA
Mdes009899	0.182154	1.29738	0.889486	XP_001657254	AAEL013998-PA [Aedes aegypti]|Aedes aegypti|Eukaryota	AAEL013998-PA	General transcription factor IIF subunit 2	AGAP007002-PA	transcription initiation factor TFIIF subunit beta [Source:VB Community Annotation]	FBpp0081786	Transcription factor TFIIFbeta [Source:FlyBase;Acc:FBgn0010421]	Basal transcription factors
Mdes009900	0.0958629	1.90716	0.826491	XP_012254090	PREDICTED: 28S ribosomal protein S14, mitochondrial [Athalia rosae]|Athalia rosae|Eukaryota	AAEL004069-PA	mRpS14: mitochondrial 28S ribosomal protein S14 (s14mt)	AGAP009077-PA	28S ribosomal protein S14, mitochondrial [Source:VB Community Annotation]	FBpp0311888	mitochondrial ribosomal protein S14 [Source:FlyBase;Acc:FBgn0044030]	Ribosome
Mdes009905	0.192578	1.08097	0.472826	XP_321405	AGAP001688-PA [Anopheles gambiae str. PEST]|Anopheles gambiae str. PEST|Eukaryota	AAEL000483-PA	exostosin-2	AGAP001688-PA	alpha-1,4-N-acetylglucosaminyltransferase EXTL3 [Source:VB Community Annotation]	FBpp0085763	brother of tout-velu [Source:FlyBase;Acc:FBgn0027535]	Glycosaminoglycan biosynthesis - heparan sulfate / heparin; Metabolic pathways
Mdes009918	4.01611	8.47451	6.89347	ACZ26280	secreted protein F [Mayetiola destructor]|Mayetiola destructor|Eukaryota	NA	NA	NA	NA	NA	NA
Mdes009920	1.5085	2.87381	1.99232	ETN59027	hypothetical protein AND_009393 [Anopheles darlingi]|Anopheles darlingi|Eukaryota	AAEL019483-PA	NA	AGAP012950-PA	NA	FBpp0302712	NA
Mdes009924	0.441498	1.41016	0.989707	XP_017103622	PREDICTED: G protein-activated inward rectifier potassium channel 3 isoform X6 [Drosophila bipectinata]|Drosophila bipectinata|Eukaryota	AAEL008932-PG	Kir1: inward-rectifying potassium channel	AGAP001280-PA	potassium inwardly-rectifying channel subfamily J [Source:VB Community Annotation]	FBpp0307581	Inwardly rectifying potassium channel 1 [Source:FlyBase;Acc:FBgn0265042]
Mdes009927	0.380325	1.84901	1.00691	NA	NA	NA	NA	NA	NA	NA	NA
Mdes009943	0.0213671	1.90165	0.834382	NA	NA	NA	NA	NA	NA	NA	NA
Mdes009952	0.556469	2.14559	1.59632	NA	NA	NA	NA	NA	NA	NA	NA
Mdes009954	-0.0325205	1.50293	0.61986	KXJ75504	hypothetical protein RP20_CCG011596 [Aedes albopictus]|Aedes albopictus|Eukaryota	AAEL002113-PA	3-oxoacyl-[acyl-carrier-protein] synthase	AGAP002809-PA	3-oxoacyl-(acyl-carrier-protein) synthase II [Source:VB Community Annotation]	FBpp0078358	NA	Fatty acid biosynthesis; Biotin metabolism; Metabolic pathways; Fatty acid metabolism; Biosynthesis of cofactors
Mdes009968	2.00081	4.45509	3.09144	KNC33358	hypothetical protein FF38_10898 [Lucilia cuprina]|Lucilia cuprina|Eukaryota	AAEL010764-PA	aldehyde dehydrogenase	AGAP009591-PA	formyltetrahydrofolate dehydrogenase [Source:VB Community Annotation]	FBpp0081045	NA	One carbon pool by folate
Mdes009974	0.971743	2.93245	2.21006	ODM92079	2'-5'-oligoadenylate synthase 3 [Orchesella cincta]|Orchesella cincta|Eukaryota	NA	NA	NA	NA	NA	NA
Mdes009991	-0.26557	3.23497	2.02201	XP_011551733	PREDICTED: facilitated trehalose transporter Tret1-like [Plutella xylostella]|Plutella xylostella|Eukaryota	AAEL010219-PA	sugar transporter	AGAP001236-PA	Sugar transporter ERD6-like 6 [Source:VB Community Annotation]	FBpp0081489	NA
Mdes010016	0.330791	1.08891	0.698661	KXJ75339	hypothetical protein RP20_CCG011920 [Aedes albopictus]|Aedes albopictus|Eukaryota	AAEL006299-PB	methyltransferase, putative	AGAP008111-PA	methyltransferase-like protein 14 [Source:VB Community Annotation]	FBpp0079219	Methyltransferase like 14 [Source:FlyBase;Acc:FBgn0032016]
Mdes010026	0.235389	1.52216	0.662952	AHB50500	malate dehydrogenase 1 [Mayetiola destructor]|Mayetiola destructor|Eukaryota	AAEL007707-PB	malate dehydrogenase	AGAP009510-PA	Malate dehydrogenase (Fragment) [Source:UniProtKB/TrEMBL;Acc:Q7PSB4]	FBpp0079640	Malate dehydrogenase 1 [Source:FlyBase;Acc:FBgn0262782]	Citrate cycle (TCA cycle); Cysteine and methionine metabolism; Pyruvate metabolism; Glyoxylate and dicarboxylate metabolism; Metabolic pathways; Carbon metabolism
Mdes010042	0.485674	1.3038	0.779227	XP_002066712	uncharacterized protein Dwil_GK24632 [Drosophila willistoni]|Drosophila willistoni|Eukaryota	AAEL004456-PA	DEAD box ATP-dependent RNA helicase	AGAP012856-PA	ATP-dependent RNA helicase DDX28 [Source:VB Community Annotation]	FBpp0077674	DEAD box protein 21E2 [Source:FlyBase;Acc:FBgn0086130]
Mdes010051	0.515995	2.31665	1.1716	KNC29612	Proteasome subunit alpha type-1 [Lucilia cuprina]|Lucilia cuprina|Eukaryota	AAEL015007-PA	Proteasome subunit alpha type	AGAP010253-PA	26S proteasome alpha 6 subunit [Source:VB Community Annotation]	FBpp0310201	Proteasome alpha6 subunit [Source:FlyBase;Acc:FBgn0250843]	Proteasome
Mdes010058	-1.20724	-0.0972665	-0.646962	KXJ78141	hypothetical protein RP20_CCG005473 [Aedes albopictus]|Aedes albopictus|Eukaryota	AAEL004509-PA	Kynurenine formamidase	AGAP009433-PA	arylformamidase [Source:VB Community Annotation]	FBpp0308832	Kynurenine formamidase [Source:FlyBase;Acc:FBgn0031821]	Tryptophan metabolism; Glyoxylate and dicarboxylate metabolism; Metabolic pathways; Biosynthesis of cofactors
Mdes010063	2.41321	3.62118	2.94361	NA	NA	NA	NA	NA	NA	NA	NA
Mdes010078	0.574042	1.9242	1.0524	XP_014284557	PREDICTED: DNA-directed RNA polymerases I, II, and III subunit RPABC1 [Halyomorpha halys]|Halyomorpha halys|Eukaryota	AAEL011087-PA	DNA-directed RNA polymerase II	AGAP010064-PA	DNA-directed RNA polymerases I, II, and III subunit RPABC1 [Source:VB Community Annotation]	FBpp0087332	NA	RNA polymerase
Mdes010083	0.541554	2.37972	1.17681	NA	NA	AAEL027210-PA	NA	AGAP008080-PA	NA	NA	NA
Mdes010087	0.527547	1.56606	0.90149	XP_001844985	arsenite-resistance protein [Culex quinquefasciatus]|Culex quinquefasciatus|Eukaryota	AAEL010317-PA	DEAD box ATP-dependent RNA helicase	AGAP011084-PA	ATP-dependent RNA helicase DDX27 [Source:VB Community Annotation]	FBpp0087865	NA
Mdes010092	-1.23627	2.57579	0.795982	AAY82236	hypothetical protein [Mayetiola destructor]|Mayetiola destructor|Eukaryota	NA	NA	AGAP004632-PA	defensin anti-microbial peptide [Source:VB Community Annotation]	NA	NA
Mdes010101	1.28015	1.49918	1.41033	XP_005188831	PREDICTED: uncharacterized protein LOC101888668 [Musca domestica]|Musca domestica|Eukaryota	AAEL010978-PB	NA	AGAP002692-PA	NA	FBpp0311267	NA
Mdes010108	0.339102	1.07598	0.558889	XP_013108586	PREDICTED: ubiquilin-1 [Stomoxys calcitrans]|Stomoxys calcitrans|Eukaryota	AAEL007160-PA	Ubqn: ubiquilin	AGAP004294-PA	ubiquilin [Source:VB Community Annotation]	FBpp0309477	Ubiquilin [Source:FlyBase;Acc:FBgn0031057]	Protein processing in endoplasmic reticulum
Mdes010109	-0.102196	1.02047	0.332414	XP_011191044	PREDICTED: cyclin-dependent kinase 7 [Bactrocera cucurbitae]|Bactrocera cucurbitae|Eukaryota	AAEL001038-PA	cak1	AGAP002646-PA	cyclin-dependent kinase 7 [Source:VB Community Annotation]	FBpp0070723	Cyclin-dependent kinase 7 [Source:FlyBase;Acc:FBgn0263237]	Basal transcription factors; Nucleotide excision repair
Mdes010112	0.448763	1.62795	1.14727	KFB43617	AGAP001134-PA-like protein [Anopheles sinensis]|Anopheles sinensis|Eukaryota	AAEL011814-PA	mRpS30: mitochondrial ribosomal protein, S30, putative	AGAP001134-PA	28S ribosomal protein S30, mitochondrial [Source:VB Community Annotation]	FBpp0073910	mitochondrial ribosomal protein S30 [Source:FlyBase;Acc:FBgn0030692]
Mdes010132	0.382526	1.17967	0.768967	XP_017485471	PREDICTED: box C/D snoRNA protein 1-like isoform X2 [Rhagoletis zephyria]|Rhagoletis zephyria|Eukaryota	AAEL012876-PA	NA	AGAP004678-PA	NA	FBpp0302582	NA
Mdes010145	0.267873	1.1721	0.682925	XP_001864612	homeobox protein XENK-2 [Culex quinquefasciatus]|Culex quinquefasciatus|Eukaryota	AAEL010354-PB	homeobox protein nk-2	AGAP012001-PA	NA	FBpp0110229	ventral nervous system defective [Source:FlyBase;Acc:FBgn0261930]
Mdes010155	-0.0138101	1.0779	0.585383	XP_014096503	PREDICTED: protein-S-isoprenylcysteine O-methyltransferase [Bactrocera oleae]|Bactrocera oleae|Eukaryota	AAEL011969-PA	protein-s isoprenylcysteine o-methyltransferase	AGAP001310-PA	Protein-S-isoprenylcysteine O-methyltransferase [Source:UniProtKB/TrEMBL;Acc:Q7PXA7]	FBpp0304385	isoprenylcysteine carboxylmethyltransferase [Source:FlyBase;Acc:FBgn0036336]	Terpenoid backbone biosynthesis
Mdes010157	0.677289	1.80803	1.13242	KXJ72268	hypothetical protein RP20_CCG018472 [Aedes albopictus]|Aedes albopictus|Eukaryota	AAEL019404-PB	NA	AGAP002690-PB	ATP-dependent DNA helicase 2 subunit 1 [Source:VB Community Annotation]	FBpp0081861	Inverted repeat-binding protein [Source:FlyBase;Acc:FBgn0011774]	Non-homologous end-joining
Mdes010165	0.335298	1.02538	0.674782	KFB40711	AGAP001888-PA-like protein [Anopheles sinensis]|Anopheles sinensis|Eukaryota	AAEL008181-PA	alpha6-fucosyltransferase, putative	AGAP001888-PA	Alpha-(1,6)-fucosyltransferase [Source:UniProtKB/TrEMBL;Acc:Q7PYD8]	FBpp0073457	alpha1,6-fucosyltransferase [Source:FlyBase;Acc:FBgn0030327]	N-Glycan biosynthesis; Various types of N-glycan biosynthesis; Glycosaminoglycan biosynthesis - keratan sulfate; Metabolic pathways
Mdes010207	0.0659673	1.11802	0.545405	XP_001862480	conserved hypothetical protein [Culex quinquefasciatus]|Culex quinquefasciatus|Eukaryota	AAEL020582-PA	NA	AGAP012042-PA	NA	FBpp0079250	NA
Mdes010210	-0.262159	1.039	0.130759	NA	NA	NA	NA	NA	NA	NA	NA
Mdes010212	4.36289	7.51551	6.42267	NA	NA	NA	NA	NA	NA	NA	NA
Mdes010217	-2.11463	-0.38287	-1.42902	KFB43642	hypothetical protein ZHAS_00011585 [Anopheles sinensis]|Anopheles sinensis|Eukaryota	AAEL012720-PA	NA	NA	NA	NA	NA
Mdes010231	0.404729	2.29198	1.13242	XP_001657384	AAEL006026-PA [Aedes aegypti]|Aedes aegypti|Eukaryota	AAEL006026-PA	leucine rich protein, putative	AGAP002038-PA	NA	FBpp0070221	Leucine-rich pentatricopeptide repeat containing 2 [Source:FlyBase;Acc:FBgn0027794]
Mdes010233	-1.33532	1.9334	-0.31695	NA	NA	AAEL004467-PA	NA	AGAP004723-PA	chromobox protein homolog 1 [Source:VB Community Annotation]	FBpp0079252	Suppressor of variegation 205 [Source:FlyBase;Acc:FBgn0003607]
Mdes010237	0.994997	1.57708	1.16863	JAS89159	hypothetical protein g.12335, partial [Homalodisca liturata]|Homalodisca liturata|Eukaryota	AAEL005220-PD	RpL30: 60S ribosomal protein L30	AGAP003816-PA	60S ribosomal protein L30 [Source:VB Community Annotation]	FBpp0309280	Ribosomal protein L30 [Source:FlyBase;Acc:FBgn0086710]	Ribosome
Mdes010260	0.118588	2.1372	1.19201	XP_012147373	PREDICTED: proclotting enzyme isoform X3 [Megachile rotundata]|Megachile rotundata|Eukaryota	AAEL002997-PB	CLIPD3: Clip-Domain Serine Protease family D.	AGAP001433-PA	CLIP-domain serine protease [Source:VB Community Annotation]	FBpp0290431	NA
Mdes010265	0.542968	2.04146	1.36527	XP_017028454	PREDICTED: histone deacetylase Rpd3 [Drosophila kikkawai]|Drosophila kikkawai|Eukaryota	AAEL004586-PB	Histone deacetylase	AGAP006511-PA	histone deacetylase 1/2 [Source:VB Community Annotation]	FBpp0073173	Histone deacetylase 1 [Source:FlyBase;Acc:FBgn0015805]	Longevity regulating pathway - multiple species; Notch signaling pathway
Mdes010277	-0.38905	1.66515	0.178501	XP_002426252	Meiosis-specific transcription factor mei4, putative [Pediculus humanus corporis]|Pediculus humanus corporis|Eukaryota	AAEL000236-PA	NA	AGAP000069-PA	NA	FBpp0088311	forkhead domain 102C [Source:FlyBase;Acc:FBgn0039937]
Mdes010283	-1.04559	1.07331	-0.261552	XP_015054014	uncharacterized protein Dyak_GE19231, isoform V [Drosophila yakuba]|Drosophila yakuba|Eukaryota	AAEL003837-PN	ryanodine receptor 3, brain	AGAP010750-PA	ryanodine receptor 2 [Source:VB Community Annotation]	FBpp0087720	Ryanodine receptor [Source:FlyBase;Acc:FBgn0011286]
Mdes010296	0.0465935	1.64213	0.713217	NP_001037003	transitional endoplasmic reticulum ATPase TER94 [Bombyx mori]|Bombyx mori|Eukaryota	AAEL010585-PA	spermatogenesis associated factor	AGAP005630-PA	transitional endoplasmic reticulum ATPase [Source:VB Community Annotation]	FBpp0087479	NA	Protein processing in endoplasmic reticulum
Mdes010313	0.692693	1.60286	1.23837	XP_006071533	PREDICTED: 60S ribosomal protein L39-like [Bubalus bubalis]|Bubalus bubalis|Eukaryota	AAEL020290-PA	60S ribosomal protein L39	AGAP011802-PA	60S ribosomal protein L39 [Source:VB Community Annotation]	FBpp0072094	Ribosomal protein L39 [Source:FlyBase;Acc:FBgn0023170]	Ribosome
Mdes010315	-0.111035	1.30084	0.740694	XP_013110148	PREDICTED: replication factor C subunit 4 [Stomoxys calcitrans]|Stomoxys calcitrans|Eukaryota	AAEL006788-PA	replication factor C, 37-kDa subunit, putative	AGAP003093-PA	replication factor C subunit 2/4 [Source:VB Community Annotation]	FBpp0074246	NA	DNA replication; Nucleotide excision repair; Mismatch repair
Mdes010329	0.710687	1.26904	0.963127	XP_016970315	PREDICTED: replication factor C subunit 1 [Drosophila rhopaloa]|Drosophila rhopaloa|Eukaryota	AAEL001324-PB	replication factor C large subunit, putative	AGAP001290-PA	replication factor C subunit 1 [Source:VB Community Annotation]	FBpp0078478	Germ line transcription factor 1 [Source:FlyBase;Acc:FBgn0004913]	DNA replication; Nucleotide excision repair; Mismatch repair
Mdes010332	-0.0765944	1.06226	0.585435	XP_001656562	AAEL013254-PA [Aedes aegypti]|Aedes aegypti|Eukaryota	AAEL013254-PA	NA	AGAP008415-PA	jumonji domain-containing protein 4 [Source:VB Community Annotation]	FBpp0310373	NA
Mdes010345	0.480193	2.10172	1.00471	XP_003692784	PREDICTED: 39S ribosomal protein L14, mitochondrial [Apis florea]|Apis florea|Eukaryota	AAEL004433-PA	mRpL14: mitochondrial ribosomal protein, L14, putative	AGAP011146-PA	39S ribosomal protein L14, mitochondrial [Source:VB Community Annotation]	FBpp0305877	mitochondrial ribosomal protein L14 [Source:FlyBase;Acc:FBgn0040389]	Ribosome
Mdes010355	0.38245	1.35846	0.929278	KFB41404	AGAP002026-PA-like protein [Anopheles sinensis]|Anopheles sinensis|Eukaryota	AAEL012690-PA	3-5 exonuclease	AGAP001549-PA	NA	FBpp0300531	NA
Mdes010358	0.370292	1.77672	1.0079	XP_017107038	PREDICTED: probable ATP-dependent RNA helicase DDX47 [Drosophila bipectinata]|Drosophila bipectinata|Eukaryota	AAEL013950-PA	DEAD box ATP-dependent RNA helicase	AGAP009808-PA	ATP-dependent RNA helicase DDX47/RRP3 [Source:VB Community Annotation]	FBpp0080997	NA
Mdes010381	0.555688	3.16365	1.69748	NA	NA	NA	NA	NA	NA	NA	NA
Mdes010399	0.0521676	1.79631	0.542326	XP_001652166	AAEL006717-PA [Aedes aegypti]|Aedes aegypti|Eukaryota	AAEL006717-PA	ABC transporter	AGAP006364-PB	ATP-binding cassette transporter (ABC transporter) family B member 4 [Source:VB Community Annotation]	FBpp0072638	ATP binding cassette subfamily B member 7 [Source:FlyBase;Acc:FBgn0035244]	ABC transporters
Mdes010404	-4.69251	-3.66131	-4.21207	XP_013185828	PREDICTED: cytochrome P450 4g15 [Amyelois transitella]|Amyelois transitella|Eukaryota	AAEL006824-PA	Cytochrome P450	AGAP000877-PA	cytochrome P450 [Source:VB Community Annotation]	FBpp0312025	NA
Mdes010415	0.329305	1.23872	0.858229	KOB69682	putative otopetrin [Operophtera brumata]|Operophtera brumata|Eukaryota	AAEL025294-PA	NA	AGAP000702-PA	NA	FBpp0312397	NA
Mdes010439	0.639744	2.65325	1.52513	XP_017491405	PREDICTED: exosome complex component RRP4 [Rhagoletis zephyria]|Rhagoletis zephyria|Eukaryota	AAEL012874-PA	rrp4	AGAP011211-PA	exosome complex component RRP4 [Source:VB Community Annotation]	FBpp0072020	NA	RNA degradation
Mdes010440	0.1694	1.40084	0.89188	XP_017793341	PREDICTED: glutaredoxin-related protein 5, mitochondrial [Habropoda laboriosa]|Habropoda laboriosa|Eukaryota	AAEL001109-PA	Glutaredoxin	AGAP002500-PA	monothiol glutaredoxin [Source:VB Community Annotation]	FBpp0073806	NA
Mdes010451	-4.1657	-1.92433	-3.09373	KXJ81239	hypothetical protein RP20_CCG020913 [Aedes albopictus]|Aedes albopictus|Eukaryota	AAEL020127-PA	NA	AGAP013492-PA	glucose dehydrogenase (acceptor) [Source:VB Community Annotation]	FBpp0073802	NA
Mdes010452	0.633751	2.34273	1.54319	NA	NA	NA	NA	NA	NA	NA	NA
Mdes010454	-0.174592	1.77069	0.829498	NA	NA	NA	NA	AGAP028610-PA	NA	NA	NA
Mdes010455	0.466103	1.66376	0.974122	XP_002027601	GL22961 [Drosophila persimilis]|Drosophila persimilis|Eukaryota	AAEL021256-PA	NA	AGAP002906-PA	Uncharacterized aarF domain-containing protein kinase 4 [Source:VB Community Annotation]	FBpp0073530	NA
Mdes010468	0.498344	2.41466	1.48924	AAL39540	LD10028p, partial [Drosophila melanogaster]|Drosophila melanogaster|Eukaryota	AAEL022169-PA	NA	AGAP001898-PA	39S ribosomal protein L44, mitochondrial [Source:VB Community Annotation]	FBpp0078415	mitochondrial ribosomal protein L44 [Source:FlyBase;Acc:FBgn0037330]
Mdes010484	2.78061	6.81259	4.38084	KXJ77618	hypothetical protein RP20_CCG007117 [Aedes albopictus]|Aedes albopictus|Eukaryota	AAEL006534-PB	protocadherin	AGAP007924-PA	protocadherin Fat 4 [Source:VB Community Annotation]	FBpp0077167	fat [Source:FlyBase;Acc:FBgn0001075]	Hippo signaling pathway - fly; Hippo signaling pathway - multiple species
Mdes010489	0.393011	4.61852	2.05383	XP_015928562	PREDICTED: tenascin-like [Parasteatoda tepidariorum]|Parasteatoda tepidariorum|Eukaryota	AAEL021993-PA	NA	AGAP006584-PA	Cysteine-rich venom protein [Source:VB Community Annotation]	NA	NA
Mdes010492	0.318834	1.33676	0.937716	XP_001658189	AAEL001162-PA [Aedes aegypti]|Aedes aegypti|Eukaryota	AAEL001162-PB	NA	AGAP009620-PA	reduction in cnn dots 4 [Source:VB Community Annotation]	NA	NA
Mdes010494	-1.07883	-0.851775	-0.975617	ETN58340	G-protein, gamma-subunit [Anopheles darlingi]|Anopheles darlingi|Eukaryota	AAEL006685-PA	G-protein, gamma-subunit, putative	AGAP009953-PA	guanine nucleotide-binding protein G(I)/G(S)/G(O) subunit gamma-13 [Source:VB Community Annotation]	FBpp0292898	G protein subunit gamma at 30A [Source:FlyBase;Acc:FBgn0267252]	Phototransduction - fly
Mdes010495	-1.54947	1.23981	-0.0968365	XP_001864079	conserved hypothetical protein [Culex quinquefasciatus]|Culex quinquefasciatus|Eukaryota	AAEL007167-PA	NA	AGAP007458-PA	NA	FBpp0291240	NA
Mdes010498	0.281757	2.12969	1.17118	XP_017785473	PREDICTED: ELAV-like protein 3 isoform X5 [Nicrophorus vespilloides]|Nicrophorus vespilloides|Eukaryota	AAEL006675-PE	RNA-binding protein, putative	AGAP000965-PA	ELAV (embryonic lethal, abnormal vision Drosophila)-like [Source:VB Community Annotation]	FBpp0310244	found in neurons [Source:FlyBase;Acc:FBgn0086675]
Mdes010504	0.905268	2.61668	1.79664	KNC21217	hypothetical protein FF38_10996 [Lucilia cuprina]|Lucilia cuprina|Eukaryota	AAEL010698-PB	importin beta-4	AGAP006942-PA	Importin-4 [Source:VB Community Annotation]	FBpp0075073	NA
Mdes010547	0.514452	2.57142	1.52871	XP_002002298	uncharacterized protein Dmoj_GI17311 [Drosophila mojavensis]|Drosophila mojavensis|Eukaryota	AAEL001838-PA	NA	AGAP010212-PA	prefoldin subunit 1 [Source:VB Community Annotation]	FBpp0309825	Prefoldin 1 [Source:FlyBase;Acc:FBgn0031776]
Mdes010552	3.57919	7.8696	6.4006	ACZ26282	secreted protein B [Mayetiola destructor]|Mayetiola destructor|Eukaryota	NA	NA	NA	NA	NA	NA
Mdes010555	2.1071	4.77975	2.91222	NA	NA	NA	NA	NA	NA	NA	NA
Mdes010578	0.607889	2.23819	1.20746	KPI94959	DNA-directed RNA polymerases I, II, and III subunit RPABC4 [Papilio xuthus]|Papilio xuthus|Eukaryota	AAEL017317-PB	NA	NA	NA	FBpp0111294	NA	RNA polymerase
Mdes010591	0.417382	1.19073	0.717173	ETN63868	hypothetical protein AND_004404 [Anopheles darlingi]|Anopheles darlingi|Eukaryota	AAEL019708-PA	NA	AGAP008254-PA	NA	FBpp0288685	NA
Mdes010595	0.718417	1.77301	1.02248	XP_011183907	PREDICTED: S-adenosylmethionine synthase isoform X1 [Bactrocera cucurbitae]|Bactrocera cucurbitae|Eukaryota	AAEL019568-PD	NA	AGAP009447-PJ	S-adenosylmethionine synthetase [Source:VB Community Annotation]	FBpp0088452	S-adenosylmethionine Synthetase [Source:FlyBase;Acc:FBgn0005278]	Cysteine and methionine metabolism; Metabolic pathways; Biosynthesis of amino acids; Biosynthesis of cofactors
Mdes010601	0.429795	2.50477	1.71228	KDR17319	putative C-5 sterol desaturase [Zootermopsis nevadensis]|Zootermopsis nevadensis|Eukaryota	AAEL023553-PA	NA	AGAP002766-PA	C-4 methylsterol oxidase [Source:VB Community Annotation]	FBpp0073642	NA	Steroid biosynthesis; Metabolic pathways
Mdes010603	0.926015	2.52507	1.57202	XP_001662644	AAEL012545-PA [Aedes aegypti]|Aedes aegypti|Eukaryota	AAEL012545-PA	Proliferating cell nuclear antigen	AGAP010220-PA	Proliferating cell nuclear antigen [Source:UniProtKB/TrEMBL;Acc:Q7Q0Q0]	FBpp0085619	Proliferating cell nuclear antigen [Source:FlyBase;Acc:FBgn0005655]	DNA replication; Base excision repair; Nucleotide excision repair; Mismatch repair
Mdes010623	3.327	6.3278	4.1809	ACZ26282	secreted protein B [Mayetiola destructor]|Mayetiola destructor|Eukaryota	NA	NA	NA	NA	NA	NA
Mdes010627	-0.527545	1.42267	0.353854	XP_011493259	AAEL004931-PB [Aedes aegypti]|Aedes aegypti|Eukaryota	AAEL004931-PB	beta-hexosaminidase b	AGAP010056-PA	hexosaminidase [Source:VB Community Annotation]	FBpp0073093	Hexosaminidase 1 [Source:FlyBase;Acc:FBgn0041630]	Other glycan degradation; Various types of N-glycan biosynthesis; Amino sugar and nucleotide sugar metabolism; Glycosaminoglycan degradation; Glycosphingolipid biosynthesis - globo and isoglobo series; Glycosphingolipid biosynthesis - ganglio series; Metabolic pathways; Lysosome
Mdes010629	0.420803	2.62346	1.76027	XP_017074225	PREDICTED: histidine--tRNA ligase, cytoplasmic isoform X3 [Drosophila eugracilis]|Drosophila eugracilis|Eukaryota	AAEL002048-PA	histidyl-tRNA synthetase	AGAP000735-PB	histidyl-tRNA synthetase [Source:VB Community Annotation]	FBpp0305939	Histidyl-tRNA synthetase [Source:FlyBase;Acc:FBgn0027087]
Mdes010655	0.601292	2.28578	1.37615	XP_001994921	GH13432 [Drosophila grimshawi]|Drosophila grimshawi|Eukaryota	AAEL014251-PA	IAP5: Inhibitor of Apoptosis (IAP) containing Baculoviral IAP Repeat(s) (BIR domains).	AGAP008420-PA	inhibitor of apoptosis 5 [Source:VB Community Annotation]	FBpp0082849	Deterin [Source:FlyBase;Acc:FBgn0264291]	Apoptosis - multiple species
Mdes010667	0.391871	1.14087	0.743795	KNC23191	Phosphoribosylformylglycinamidine synthase, partial [Lucilia cuprina]|Lucilia cuprina|Eukaryota	AAEL005384-PA	phosphoribosylformylglycinamidine synthase, putative	AGAP002091-PA	phosphoribosylformylglycinamidine synthase [Source:VB Community Annotation]	FBpp0078851	adenosine 2 [Source:FlyBase;Acc:FBgn0000052]	Purine metabolism; Metabolic pathways
Mdes010669	2.19407	4.81407	3.32559	KXJ77266	hypothetical protein RP20_CCG007996 [Aedes albopictus]|Aedes albopictus|Eukaryota	AAEL014208-PB	cytochrome P450	AGAP008682-PA	cytochrome P450 [Source:VB Community Annotation]	FBpp0312220	spook [Source:FlyBase;Acc:FBgn0003486]	Insect hormone biosynthesis
Mdes010675	0.362741	1.33799	0.927241	XP_001846988	conserved hypothetical protein [Culex quinquefasciatus]|Culex quinquefasciatus|Eukaryota	AAEL025223-PA	NA	AGAP013759-PA	NA	FBpp0079819	NA	RNA degradation
Mdes010681	-3.49428	-2.77755	-3.00616	XP_002070911	uncharacterized protein Dwil_GK25502 [Drosophila willistoni]|Drosophila willistoni|Eukaryota	AAEL011022-PA	cysteine-rich protein, putative	AGAP000755-PA	NA	FBpp0308859	NA
Mdes010684	0.420795	1.93414	1.39102	XP_013118549	PREDICTED: thioredoxin domain-containing protein 9 [Stomoxys calcitrans]|Stomoxys calcitrans|Eukaryota	AAEL010486-PB	viral IAP-associated factor, putative	AGAP003485-PA	thioredoxin domain-containing protein [Source:VB Community Annotation]	FBpp0081763	NA
Mdes010687	-0.0829641	1.59387	0.689047	XP_001659323	AAEL008508-PA [Aedes aegypti]|Aedes aegypti|Eukaryota	AAEL004291-PA	translin	AGAP005538-PA	translin [Source:VB Community Annotation]	FBpp0087398	translin [Source:FlyBase;Acc:FBgn0033528]
Mdes010702	-1.08936	-0.0939022	-0.608625	XP_320814	AGAP011695-PA [Anopheles gambiae str. PEST]|Anopheles gambiae str. PEST|Eukaryota	AAEL014151-PB	six/sine homebox transcription factors	AGAP011695-PA	homeobox protein SIX1 [Source:VB Community Annotation]	FBpp0089177	sine oculis [Source:FlyBase;Acc:FBgn0003460]
Mdes010728	2.34244	3.91205	3.40828	ACZ26280	secreted protein F [Mayetiola destructor]|Mayetiola destructor|Eukaryota	NA	NA	NA	NA	NA	NA
Mdes010739	0.271968	1.43625	0.666097	EDX15323	GD12006 [Drosophila simulans]|Drosophila simulans|Eukaryota	AAEL005025-PA	U1 small nuclear ribonucleoprotein, putative	AGAP008263-PA	pre-mRNA-processing factor 40 [Source:VB Community Annotation]	FBpp0077333	NA	Spliceosome
Mdes010742	0.0769134	2.08335	0.844674	NA	NA	NA	NA	NA	NA	NA	NA
Mdes010743	-0.0503386	1.56464	0.50838	XP_011213488	PREDICTED: glycosaminoglycan xylosylkinase [Bactrocera dorsalis]|Bactrocera dorsalis|Eukaryota	AAEL025815-PA	NA	AGAP001051-PA	NA	FBpp0082456	NA
Mdes010762	1.19095	2.07532	1.64854	XP_003436675	AGAP003982-PB [Anopheles gambiae str. PEST]|Anopheles gambiae str. PEST|Eukaryota	AAEL001033-PC	MBD: methyl-cpg binding protein, mbd	AGAP003982-PB	methyl-CpG-binding domain protein 2 [Source:VB Community Annotation]	NA	NA
Mdes010771	0.014881	1.79377	1.14037	KNC30588	hypothetical protein FF38_11974, partial [Lucilia cuprina]|Lucilia cuprina|Eukaryota	AAEL012996-PA	rho guanine dissociation factor	AGAP012168-PA	Rho GDP-dissociation inhibitor [Source:VB Community Annotation]	FBpp0304185	NA
Mdes010772	1.06351	2.25868	1.43494	NA	NA	NA	NA	NA	NA	NA	NA
Mdes010773	0.198111	2.31072	1.61135	NA	NA	NA	NA	NA	NA	NA	NA
Mdes010775	0.541258	1.66878	1.21544	XP_005184704	PREDICTED: DNA excision repair protein haywire [Musca domestica]|Musca domestica|Eukaryota	AAEL013205-PA	rad25/xp-b DNA repair helicase	AGAP028632-PA	haywire protein DNA repair helicase [Source:VB Community Annotation]	FBpp0075982	haywire [Source:FlyBase;Acc:FBgn0001179]	Basal transcription factors; Nucleotide excision repair
Mdes010781	0.229186	1.12662	0.681414	KFB49652	AGAP012587-PA-like protein [Anopheles sinensis]|Anopheles sinensis|Eukaryota	AAEL012010-PA	Conserved insect protein (Fragment)	AGAP012587-PA	NA	FBpp0087217	NA
Mdes010793	-0.080285	1.21267	0.454972	ABF18143	predicted membrane protein [Aedes aegypti]|Aedes aegypti|Eukaryota	AAEL000958-PB	NA	AGAP028499-PA	NA	FBpp0088777	NA
Mdes010797	-0.252829	1.06301	0.439892	XP_001868546	trifunctional enzyme beta subunit [Culex quinquefasciatus]|Culex quinquefasciatus|Eukaryota	AAEL002296-PA	trifunctional enzyme beta subunit (tp-beta)	AGAP011827-PA	acetyl-CoA acyltransferase [Source:VB Community Annotation]	FBpp0072135	NA	Fatty acid elongation; Fatty acid degradation; Valine, leucine and isoleucine degradation; Metabolic pathways; Fatty acid metabolism
Mdes010799	-0.43938	1.35375	0.0997728	AHB50487	pyruvate dehydrogenase alpha [Mayetiola destructor]|Mayetiola destructor|Eukaryota	AAEL005308-PA	pyruvate dehydrogenase	AGAP004786-PA	Pyruvate dehydrogenase E1 component subunit alpha [Source:UniProtKB/TrEMBL;Acc:Q7Q2S3]	FBpp0070676	lethal (1) G0334 [Source:FlyBase;Acc:FBgn0028325]	Glycolysis / Gluconeogenesis; Citrate cycle (TCA cycle); Pyruvate metabolism; Metabolic pathways; Carbon metabolism
Mdes010806	0.537343	1.02557	0.753939	XP_001650973	AAEL000783-PA [Aedes aegypti]|Aedes aegypti|Eukaryota	AAEL015607-PA	NA	AGAP011114-PA	mRNA-decapping enzyme subunit 2 [Source:VB Community Annotation]	FBpp0293514	Decapping protein 2 [Source:FlyBase;Acc:FBgn0036534]	RNA degradation
Mdes010815	1.44588	4.31732	3.26982	NA	NA	NA	NA	NA	NA	NA	NA
Mdes010854	1.53446	1.95843	1.76359	ETN64906	hypothetical protein AND_003338 [Anopheles darlingi]|Anopheles darlingi|Eukaryota	AAEL006668-PA	NA	AGAP008627-PA	NA	FBpp0289985	NA
Mdes010876	0.63673	1.44381	0.936673	JAS79417	hypothetical protein g.7467, partial [Homalodisca liturata]|Homalodisca liturata|Eukaryota	AAEL012944-PB	RpL11: 60S ribosomal protein L11	AGAP011173-PA	60S ribosomal protein L11 [Source:VB Community Annotation]	FBpp0085717	Ribosomal protein L11 [Source:FlyBase;Acc:FBgn0013325]	Ribosome
Mdes010879	0.383569	1.63758	0.862025	XP_001869447	ninjurin a [Culex quinquefasciatus]|Culex quinquefasciatus|Eukaryota	AAEL003708-PA	ninjurin a	AGAP006744-PA	Ninjurin [Source:VB Community Annotation]	FBpp0303965	Ninjurin A [Source:FlyBase;Acc:FBgn0036101]
Mdes010880	0.501661	1.14888	0.804286	XP_011176839	PREDICTED: lariat debranching enzyme [Bactrocera cucurbitae]|Bactrocera cucurbitae|Eukaryota	AAEL026651-PA	NA	AGAP006805-PA	Lariat debranching enzyme [Source:VB Community Annotation]	FBpp0076410	lariat debranching enzyme [Source:FlyBase;Acc:FBgn0035838]
Mdes010881	0.467217	1.27233	0.696963	XP_013111772	PREDICTED: adult enhancer factor 1 [Stomoxys calcitrans]|Stomoxys calcitrans|Eukaryota	AAEL021878-PB	Zinc finger protein	AGAP006701-PA	NA	FBpp0078005	Adult enhancer factor 1 [Source:FlyBase;Acc:FBgn0005694]
Mdes010896	0.0873933	1.53863	0.977171	KXJ70580	hypothetical protein RP20_CCG023108 [Aedes albopictus]|Aedes albopictus|Eukaryota	AAEL005003-PG	serine/threonine-protein kinase, putative	AGAP010327-PA	SH3-binding domain kinase [Source:VB Community Annotation]	FBpp0086247	NA
Mdes010937	0.423461	1.20859	0.648745	KFB40273	AGAP007325-PA-like protein [Anopheles sinensis]|Anopheles sinensis|Eukaryota	AAEL001356-PB	RNA-binding protein	AGAP007325-PB	NA	FBpp0081754	RNA-binding protein 1 [Source:FlyBase;Acc:FBgn0260944]	Spliceosome
Mdes010940	0.0787943	1.52768	0.916111	XP_001990156	GH18386 [Drosophila grimshawi]|Drosophila grimshawi|Eukaryota	AAEL002559-PB	NA	AGAP001623-PA	NA	FBpp0288489	NA
Mdes010941	-1.20878	-0.804636	-1.09393	XP_001655580	AAEL002546-PA [Aedes aegypti]|Aedes aegypti|Eukaryota	AAEL002546-PA	NA	AGAP001624-PA	NA	FBpp0084945	NA	Oxidative phosphorylation; Metabolic pathways; Lysosome; Phagosome
Mdes010957	0.333931	2.33718	1.46592	XP_014099961	PREDICTED: 39S ribosomal protein L38, mitochondrial [Bactrocera oleae]|Bactrocera oleae|Eukaryota	AAEL011198-PA	mRpL38: mitochondrial ribosomal protein, L38, putative	AGAP000652-PA	39S ribosomal protein L38, mitochondrial [Source:VB Community Annotation]	FBpp0073719	mitochondrial ribosomal protein L38 [Source:FlyBase;Acc:FBgn0030552]
Mdes010958	0.480274	1.40566	0.991665	KFB39253	hypothetical protein ZHAS_00006602 [Anopheles sinensis]|Anopheles sinensis|Eukaryota	AAEL007565-PB	leucine rich protein, putative	AGAP008770-PA	NA	FBpp0080637	bicoid stability factor [Source:FlyBase;Acc:FBgn0284256]
Mdes010959	-1.20952	-0.35126	-0.875209	XP_001861965	sodium/potassium-dependent ATPase beta-2 subunit [Culex quinquefasciatus]|Culex quinquefasciatus|Eukaryota	AAEL010148-PA	sodium/potassium-dependent ATPase beta-2 subunit	AGAP007790-PC	sodium/potassium-transporting ATPase subunit beta [Source:VB Community Annotation]	FBpp0079012	nervana 1 [Source:FlyBase;Acc:FBgn0015776]
Mdes010962	-1.11012	0.423382	-0.365116	XP_005176314	PREDICTED: minor histocompatibility antigen H13 [Musca domestica]|Musca domestica|Eukaryota	AAEL011989-PA	signal peptide peptidase	AGAP008838-PA	minor histocompatibility antigen H13 [Source:VB Community Annotation]	FBpp0077740	Signal peptide peptidase [Source:FlyBase;Acc:FBgn0031260]
Mdes010963	0.396019	2.10621	1.25949	KNC28741	putative proteasome subunit beta type-2 [Lucilia cuprina]|Lucilia cuprina|Eukaryota	AAEL002401-PA	Proteasome subunit beta type	AGAP008837-PA	20S proteasome subunit beta 4 [Source:VB Community Annotation]	FBpp0080490	Proteasome beta4 subunit [Source:FlyBase;Acc:FBgn0032596]	Proteasome
Mdes010966	1.29562	2.26602	1.62886	XP_001660393	AAEL001800-PA [Aedes aegypti]|Aedes aegypti|Eukaryota	AAEL001800-PA	hsp70 binding protein	AGAP008392-PA	hsp70-interacting protein [Source:VB Community Annotation]	FBpp0099759	NA	Protein processing in endoplasmic reticulum
Mdes010974	0.72674	1.53339	1.24312	XP_005179420	PREDICTED: eukaryotic initiation factor 4A isoform X1 [Musca domestica]|Musca domestica|Eukaryota	AAEL013359-PE	DEAD box ATP-dependent RNA helicase	AGAP009863-PA	eukaryotic translation initiation factor 4A, isoform 2 [Source:VB Community Annotation]	FBpp0078807	eukaryotic translation initiation factor 4A [Source:FlyBase;Acc:FBgn0001942]	RNA transport
Mdes010978	-1.05458	-0.321454	-0.693106	KXJ76146	hypothetical protein RP20_CCG010190 [Aedes albopictus]|Aedes albopictus|Eukaryota	AAEL001204-PC	sterol o-acyltransferase	AGAP007843-PA	diacylglycerol O-acyltransferase 1 [Source:VB Community Annotation]	FBpp0080474	midway [Source:FlyBase;Acc:FBgn0004797]	Glycerolipid metabolism; Retinol metabolism; Metabolic pathways
Mdes010979	0.488186	2.22069	1.33403	NP_524075	mitochondrial ribosomal protein L39 [Drosophila melanogaster]|Drosophila melanogaster|Eukaryota	AAEL006386-PB	mRpL39: mitochondrial 39S ribosomal protein L39	AGAP010644-PA	39S ribosomal protein L39, mitochondrial [Source:VB Community Annotation]	FBpp0075425	mitochondrial ribosomal protein L39 [Source:FlyBase;Acc:FBgn0036462]
Mdes010982	0.458569	1.98818	1.25698	KNC22887	hypothetical protein FF38_08796 [Lucilia cuprina]|Lucilia cuprina|Eukaryota	AAEL019816-PA	NA	AGAP011547-PA	NA	FBpp0070089	NA
Mdes011004	0.389182	2.11619	1.02642	XP_014102168	PREDICTED: eukaryotic translation initiation factor 3 subunit B [Bactrocera oleae]|Bactrocera oleae|Eukaryota	AAEL007718-PA	Eukaryotic translation initiation factor 3 subunit B (eIF3b)(Eukaryotic translation initiation factor 3 subunit 9)	AGAP012140-PA	Eukaryotic translation initiation factor 3 subunit B [Source:UniProtKB/Swiss-Prot;Acc:Q7PZY1]	FBpp0086098	eukaryotic translation initiation factor 3 subunit b [Source:FlyBase;Acc:FBgn0034237]	RNA transport
Mdes011017	0.0279894	1.63933	0.473125	KPI96944	U6 snRNA-associated Sm-like protein LSm7 [Papilio xuthus]|Papilio xuthus|Eukaryota	AAEL013061-PC	SM protein G, putative	AGAP008122-PA	U6 snRNA-associated Sm-like protein LSm7 [Source:VB Community Annotation]	FBpp0300961	Like Sm 7 [Source:FlyBase;Acc:FBgn0261068]	RNA degradation; Spliceosome
Mdes011031	2.85608	6.20853	3.8255	KNC26383	Vitellogenin-3 [Lucilia cuprina]|Lucilia cuprina|Eukaryota	AAEL012311-PC	vitellogenin, putative	AGAP005103-PA	NA	FBpp0074167	NA	Glycerolipid metabolism; Metabolic pathways
Mdes011032	2.26389	4.31181	3.33851	XP_014087323	PREDICTED: uncharacterized protein LOC106615575 [Bactrocera oleae]|Bactrocera oleae|Eukaryota	AAEL011070-PA	CTLGA3: C-Type Lectin (CTL) - galactose binding.	AGAP010193-PA	C-type lectin (CTL) - galactose binding [Source:VB Community Annotation]	FBpp0077108	C-type lectin 27kD [Source:FlyBase;Acc:FBgn0031629]
Mdes011034	0.583977	1.29165	0.984779	WP_033768291	RHS repeat-associated core domain-containing protein [Pantoea agglomerans]|Pantoea agglomerans|Bacteria	AAEL009993-PA	NA	AGAP009916-PB	NA	NA	NA
Mdes011036	0.671984	1.45803	1.00958	KXJ71235	hypothetical protein RP20_CCG021147 [Aedes albopictus]|Aedes albopictus|Eukaryota	AAEL020002-PC	NA	AGAP003428-PA	speckle-type POZ protein [Source:VB Community Annotation]	FBpp0099767	roadkill [Source:FlyBase;Acc:FBgn0264493]
Mdes011039	1.48427	4.12579	3.08369	XP_001654620	AAEL010500-PA [Aedes aegypti]|Aedes aegypti|Eukaryota	AAEL010500-PA	GSTX2: glutathione transferase	AGAP009342-PA	glutathione S-transferase unclassified 3 [Source:VB Community Annotation]	FBpp0082042	Glutathione S transferase D3 [Source:FlyBase;Acc:FBgn0010039]	Glutathione metabolism; Metabolism of xenobiotics by cytochrome P450; Drug metabolism - cytochrome P450; Drug metabolism - other enzymes; Metabolic pathways
Mdes011047	0.435063	1.59348	0.897563	ABA61170	Mde8i18_1, partial [Mayetiola destructor]|Mayetiola destructor|Eukaryota	NA	NA	NA	NA	NA	NA
Mdes011057	4.26237	6.11653	5.01195	NA	NA	AAEL007662-PM	casein kinase	AGAP003997-PD	casein kinase 1, gamma [Source:VB Community Annotation]	FBpp0082717	gilgamesh [Source:FlyBase;Acc:FBgn0250823]
Mdes011064	0.461729	2.0526	1.32624	XP_001852884	conserved hypothetical protein [Culex quinquefasciatus]|Culex quinquefasciatus|Eukaryota	NA	NA	AGAP002149-PA	NA	FBpp0085235	Microtubule-associated protein 205 [Source:FlyBase;Acc:FBgn0002645]
Mdes011085	-0.0940779	1.832	0.810582	XP_001864486	conserved hypothetical protein [Culex quinquefasciatus]|Culex quinquefasciatus|Eukaryota	AAEL004591-PE	NA	AGAP006514-PA	NA	FBpp0073201	Rho guanine nucleotide exchange factor at 64C [Source:FlyBase;Acc:FBgn0035574]
Mdes011088	1.16208	1.98636	1.52581	XP_001846511	myb [Culex quinquefasciatus]|Culex quinquefasciatus|Eukaryota	AAEL014286-PD	NA	AGAP008160-PA	myb proto-oncogene protein [Source:VB Community Annotation]	FBpp0073961	Myb oncogene-like [Source:FlyBase;Acc:FBgn0002914]
Mdes011089	0.505231	2.01136	1.22419	XP_017133203	PREDICTED: insulin-like growth factor-binding protein complex acid labile subunit [Drosophila elegans]|Drosophila elegans|Eukaryota	AAEL003331-PB	NA	AGAP008152-PA	NA	FBpp0308988	convoluted [Source:FlyBase;Acc:FBgn0261269]
Mdes011097	0.97053	1.94243	1.39855	XP_015514825	PREDICTED: heat shock 70 kDa protein cognate 5 [Neodiprion lecontei]|Neodiprion lecontei|Eukaryota	AAEL025697-PA	NA	AGAP010876-PA	molecular chaperone DnaK [Source:VB Community Annotation]	FBpp0086694	Heat shock protein cognate 5 [Source:FlyBase;Acc:FBgn0001220]	RNA degradation
Mdes011106	0.134268	1.26274	0.443385	EFZ19125	hypothetical protein SINV_01104, partial [Solenopsis invicta]|Solenopsis invicta|Eukaryota	AAEL004419-PA	ATP-dependent RNA helicase	AGAP011149-PA	pre-mRNA-splicing factor ATP-dependent RNA helicase DHX15/PRP43 [Source:VB Community Annotation]	FBpp0307849	DEAH-box helicase 15 [Source:FlyBase;Acc:FBgn0033160]	Spliceosome
Mdes011117	-1.24695	0.0619088	-0.629615	NA	NA	NA	NA	NA	NA	NA	NA
Mdes011122	0.472496	1.48496	1.01572	XP_002051279	uncharacterized protein Dvir_GJ15013 [Drosophila virilis]|Drosophila virilis|Eukaryota	AAEL007715-PD	RpL21: 60S ribosomal protein L21	AGAP012138-PA	60S ribosomal protein L21 [Source:VB Community Annotation]	FBpp0311640	Ribosomal protein L21 [Source:FlyBase;Acc:FBgn0032987]	Ribosome
Mdes011127	0.194767	1.23621	0.644918	KNC23662	hypothetical protein FF38_13735 [Lucilia cuprina]|Lucilia cuprina|Eukaryota	AAEL027120-PB	NA	AGAP011905-PA	glycoprotein endo-alpha-1,2-mannosidase [Source:VB Community Annotation]	FBpp0078757	NA	RNA transport
Mdes011147	0.105355	1.44875	0.519442	WP_039992587	MULTISPECIES: cyanate hydratase [Paraglaciecola]|Paraglaciecola|Bacteria	NA	NA	NA	NA	NA	NA
Mdes011158	0.668985	2.51475	1.66988	XP_001849638	39S ribosomal protein L15, mitochondrial [Culex quinquefasciatus]|Culex quinquefasciatus|Eukaryota	AAEL003409-PA	mRpL15: 39S ribosomal protein L15, mitochondrial	AGAP011946-PA	39S ribosomal protein L15, mitochondrial [Source:VB Community Annotation]	FBpp0077885	mitochondrial ribosomal protein L15 [Source:FlyBase;Acc:FBgn0036990]	Ribosome
Mdes011196	0.728182	2.69419	1.95035	NA	NA	NA	NA	AGAP002477-PA	single-stranded DNA-binding protein, mitochondrial [Source:VB Community Annotation]	NA	NA
Mdes011202	0.0246645	1.69878	0.564371	KCZ78139	hypothetical protein H311_00839, partial [Anncaliia algerae PRA109]|Anncaliia algerae PRA109|Eukaryota	AAEL010803-PA	ncd	AGAP002248-PA	kinesin family member C1 [Source:VB Community Annotation]	FBpp0311231	non-claret disjunctional [Source:FlyBase;Acc:FBgn0002924]
Mdes011209	0.556008	2.55244	1.75126	XP_001663840	AAEL013652-PA [Aedes aegypti]|Aedes aegypti|Eukaryota	AAEL013652-PA	oxidoreductase	AGAP000454-PA	NA	FBpp0087192	Enigma [Source:FlyBase;Acc:FBgn0086712]
Mdes011216	-1.36975	1.0371	-0.33299	KYN03299	hypothetical protein ALC62_05859 [Cyphomyrmex costatus]|Cyphomyrmex costatus|Eukaryota	NA	NA	NA	NA	NA	NA
Mdes011218	0.600839	2.00732	1.51268	XP_002067193	uncharacterized protein Dwil_GK24861 [Drosophila willistoni]|Drosophila willistoni|Eukaryota	AAEL025202-PA	NA	AGAP009645-PA	apoptosis inhibitor [Source:VB Community Annotation]	FBpp0080554	NA
Mdes011234	0.609369	1.69138	0.9812	ALC38682	CG6724 [Drosophila busckii]|Drosophila busckii|Eukaryota	AAEL005041-PA	Ribosome biogenesis protein WDR12 homolog	AGAP007244-PA	Ribosome biogenesis protein WDR12 homolog [Source:UniProtKB/Swiss-Prot;Acc:Q7QJ33]	FBpp0079780	NA	Ubiquitin mediated proteolysis
Mdes011240	0.889349	2.56987	1.50425	XP_011202480	PREDICTED: uncharacterized protein F13E9.13, mitochondrial, partial [Bactrocera dorsalis]|Bactrocera dorsalis|Eukaryota	AAEL014339-PC	NA	AGAP004840-PA	photosystem I assembly BtpA [Source:VB Community Annotation]	FBpp0076548	NA
Mdes011267	0.323362	2.1838	1.25629	BAN21151	mitochondrial ribosomal protein S25 [Riptortus pedestris]|Riptortus pedestris|Eukaryota	AAEL000297-PA	mRpS25: mitochondrial ribosomal protein S25	AGAP012136-PA	28S ribosomal protein S25, mitochondrial [Source:VB Community Annotation]	FBpp0073762	mitochondrial ribosomal protein S25 [Source:FlyBase;Acc:FBgn0030572]
Mdes011300	-0.458154	1.90162	0.705076	XP_012265281	PREDICTED: putative fatty acyl-CoA reductase CG5065 [Athalia rosae]|Athalia rosae|Eukaryota	AAEL006774-PA	Fatty acyl-CoA reductase	AGAP011736-PA	Fatty acyl-CoA reductase [Source:UniProtKB/TrEMBL;Acc:Q7PZ52]	FBpp0084714	waterproof [Source:FlyBase;Acc:FBgn0039620]	Peroxisome
Mdes011304	0.498095	1.49108	0.903694	KFB43468	AGAP004758-PB-like protein [Anopheles sinensis]|Anopheles sinensis|Eukaryota	AAEL011554-PC	Adhesion regulating molecule 1 (110 kda cell membrane glycoprotein)	AGAP004758-PB	NA	FBpp0086736	Regulatory particle non-ATPase 13 [Source:FlyBase;Acc:FBgn0033886]	Proteasome
Mdes011321	0.370297	1.28533	0.653649	XP_017838965	PREDICTED: uncharacterized protein LOC108597104 [Drosophila busckii]|Drosophila busckii|Eukaryota	AAEL026531-PA	NA	AGAP007384-PA	NA	FBpp0309591	Leucine-rich tendon-specific protein [Source:FlyBase;Acc:FBgn0034540]
Mdes011326	-0.301839	1.56956	0.820277	XP_001842504	conserved hypothetical protein [Culex quinquefasciatus]|Culex quinquefasciatus|Eukaryota	AAEL000944-PA	NA	AGAP009823-PA	NA	FBpp0309450	NA
Mdes011343	0.0415377	1.14139	0.690372	XP_004526522	PREDICTED: ribulose-phosphate 3-epimerase [Ceratitis capitata]|Ceratitis capitata|Eukaryota	AAEL010505-PA	ribulose-5-phosphate-3-epimerase	AGAP005080-PA	Ribulose-phosphate 3-epimerase [Source:UniProtKB/TrEMBL;Acc:Q7Q9R5]	FBpp0088028	NA	Pentose phosphate pathway; Pentose and glucuronate interconversions; Metabolic pathways; Carbon metabolism; Biosynthesis of amino acids
Mdes011367	0.682317	1.93149	1.39989	NA	NA	NA	NA	NA	NA	NA	NA
Mdes011371	-0.31867	1.29266	0.562473	XP_311438	AGAP010723-PA [Anopheles gambiae str. PEST]|Anopheles gambiae str. PEST|Eukaryota	AAEL014253-PB	NA	AGAP010723-PA	NA	FBpp0071715	NA
Mdes011374	0.0891916	1.69891	1.00803	XP_014355779	PREDICTED: probable dolichyl pyrophosphate Glc1Man9GlcNAc2 alpha-1,3-glucosyltransferase [Papilio machaon]|Papilio machaon|Eukaryota	AAEL002996-PA	dolichyl glycosyltransferase	AGAP003928-PA	Alpha-1,3-glucosyltransferase [Source:UniProtKB/TrEMBL;Acc:Q7Q2B4]	FBpp0070931	xiantuan [Source:FlyBase;Acc:FBgn0029906]	N-Glycan biosynthesis; Metabolic pathways
Mdes011377	0.857722	2.83998	2.06162	XP_015510434	PREDICTED: superoxide dismutase [Cu-Zn] [Neodiprion lecontei]|Neodiprion lecontei|Eukaryota	AAEL019937-PA	Superoxide dismutase [Cu-Zn]	AGAP010347-PA	copper-zinc superoxide dismutase 3 [Source:VB Community Annotation]	FBpp0075958	Superoxide dismutase 1 [Source:FlyBase;Acc:FBgn0003462]	Peroxisome; Longevity regulating pathway - multiple species
Mdes011392	0.367507	2.1235	1.42651	XP_001843324	adenylate cyclase type 2 [Culex quinquefasciatus]|Culex quinquefasciatus|Eukaryota	AAEL005177-PD	adenylate cyclase	AGAP007631-PA	adenylate cyclase [Source:VB Community Annotation]	FBpp0072753	NA	Purine metabolism; Metabolic pathways; Longevity regulating pathway - multiple species
Mdes011412	0.459904	1.93439	1.0576	AAX62411	putative mitochondrial ribosomal protein L36 [Lysiphlebus testaceipes]|Lysiphlebus testaceipes|Eukaryota	NA	NA	AGAP005927-PA	39S ribosomal protein L36, mitochondrial [Source:VB Community Annotation]	FBpp0076458	mitochondrial ribosomal protein L36 [Source:FlyBase;Acc:FBgn0042112]	Ribosome
Mdes011428	3.0818	5.90348	4.0387	NA	NA	AAEL009091-PA	NA	AGAP002937-PA	NA	NA	NA
Mdes011429	0.321484	1.45998	0.659791	KNC27220	putative N-acetyltransferase san [Lucilia cuprina]|Lucilia cuprina|Eukaryota	AAEL005709-PA	n-acetyltransferase separation anxiety	AGAP002568-PA	Nat13 protein [Source:VB Community Annotation]	FBpp0087227	separation anxiety [Source:FlyBase;Acc:FBgn0024188]
Mdes011432	0.341299	1.80573	0.863732	AEZ67831	AGAP002935-PA [Anopheles stephensi]|Anopheles stephensi|Eukaryota	AAEL009101-PA	eIF3-S5: Eukaryotic translation initiation factor 3 subunit F (eIF3f)(Eukaryotic translation initiation factor 3 subunit 5)	AGAP002935-PA	Eukaryotic translation initiation factor 3 subunit F [Source:UniProtKB/Swiss-Prot;Acc:Q7QD36]	FBpp0078532	eukaryotic translation initiation factor 3 subunit f1 [Source:FlyBase;Acc:FBgn0037270]	RNA transport
Mdes011434	0.0660205	1.57696	0.956222	XP_012281351	PREDICTED: serine proteinase stubble-like [Orussus abietinus]|Orussus abietinus|Eukaryota	AAEL005906-PB	serine protease	AGAP002784-PA	CLIP-domain serine protease [Source:VB Community Annotation]	FBpp0082704	Stubble [Source:FlyBase;Acc:FBgn0003319]
Mdes011436	6.99934	10.3683	9.2686	ACZ26282	secreted protein B [Mayetiola destructor]|Mayetiola destructor|Eukaryota	NA	NA	NA	NA	NA	NA
Mdes011437	0.45881	2.27894	1.53619	XP_001850169	conserved hypothetical protein [Culex quinquefasciatus]|Culex quinquefasciatus|Eukaryota	AAEL005904-PC	NA	AGAP002782-PA	nuclear autoantigenic sperm protein [Source:VB Community Annotation]	FBpp0081398	NA
Mdes011463	0.0318562	1.56378	0.862546	XP_001867297	conserved hypothetical protein [Culex quinquefasciatus]|Culex quinquefasciatus|Eukaryota	AAEL008899-PA	NA	AGAP004778-PA	NA	FBpp0086996	NA
Mdes011477	0.295358	2.62047	1.31731	KXJ78073	hypothetical protein RP20_CCG005681 [Aedes albopictus]|Aedes albopictus|Eukaryota	AAEL001341-PA	NA	AGAP007324-PA	NA	FBpp0085530	NA
Mdes011490	0.68815	1.80384	1.19933	KXJ74693	hypothetical protein RP20_CCG013131 [Aedes albopictus]|Aedes albopictus|Eukaryota	AAEL007982-PA	glycosyltransferase	AGAP009279-PA	NA	FBpp0303533	EGF-domain O-GlcNAc transferase [Source:FlyBase;Acc:FBgn0264672]	Other types of O-glycan biosynthesis
Mdes011499	-1.70466	0.709096	-0.792977	XP_014765883	uncharacterized protein Dana_GF16261, isoform B [Drosophila ananassae]|Drosophila ananassae|Eukaryota	AAEL005951-PD	lipid storage droplets surface binding protein	AGAP002890-PA	Lipid storage droplets surface-binding protein 1 [Source:VB Community Annotation]	FBpp0307010	Lipid storage droplet-1 [Source:FlyBase;Acc:FBgn0039114]
Mdes011502	1.27659	2.89725	2.00606	XP_014096187	PREDICTED: protein smoothened [Bactrocera oleae]|Bactrocera oleae|Eukaryota	AAEL006669-PA	GPRSMO: GPCR Frizzled/Smoothened Family	AGAP008625-PA	putative smoothened receptor [Source:VB Community Annotation]	FBpp0077788	smoothened [Source:FlyBase;Acc:FBgn0003444]
Mdes011509	-2.17973	-1.30451	-1.86452	XP_001847949	salivary cysteine-rich peptide [Culex quinquefasciatus]|Culex quinquefasciatus|Eukaryota	AAEL011639-PA	WAP four-disulfide core domain protein 2 precursor, putative	AGAP011460-PA	salivary cysteine-rich protein [Source:VB Community Annotation]	FBpp0086623	NA
Mdes011516	-3.39579	-2.39229	-2.72922	KXJ73167	hypothetical protein RP20_CCG016351 [Aedes albopictus]|Aedes albopictus|Eukaryota	AAEL009858-PA	SIFa: SIFamide	AGAP007056-PA	SIFamide [Source:VB Community Annotation]	FBpp0293592	SIFamide [Source:FlyBase;Acc:FBgn0053527]
Mdes011526	0.606894	2.33509	1.29296	XP_015521672	PREDICTED: nuclear pore complex protein Nup160 homolog [Neodiprion lecontei]|Neodiprion lecontei|Eukaryota	AAEL012793-PB	NA	AGAP004671-PA	nuclear pore complex protein Nup160 [Source:VB Community Annotation]	FBpp0079788	Nucleoporin 160kD [Source:FlyBase;Acc:FBgn0262647]	RNA transport
Mdes011547	0.197477	2.0625	1.14463	XP_017467670	PREDICTED: RPII140-upstream gene protein [Rhagoletis zephyria]|Rhagoletis zephyria|Eukaryota	AAEL012820-PA	NA	AGAP001426-PA	NA	FBpp0082370	upstream of RpII140 [Source:FlyBase;Acc:FBgn0010340]
Mdes011622	2.68365	5.90058	4.76829	ACZ26280	secreted protein F [Mayetiola destructor]|Mayetiola destructor|Eukaryota	NA	NA	NA	NA	NA	NA
Mdes011627	-1.16173	0.0985745	-0.507882	XP_001997774	GH19660 [Drosophila grimshawi]|Drosophila grimshawi|Eukaryota	AAEL009980-PI	NA	NA	NA	FBpp0113054	NA
Mdes011631	0.476828	1.38068	1.07221	XP_001995231	GH23036 [Drosophila grimshawi]|Drosophila grimshawi|Eukaryota	AAEL009747-PA	RpS18: 40S ribosomal protein S18	AGAP028693-PA	40S ribosomal protein S18 [Source:VB Community Annotation]	FBpp0085586	Ribosomal protein S18 [Source:FlyBase;Acc:FBgn0010411]	Ribosome
Mdes011644	0.848694	1.96936	1.36389	XP_001656762	AAEL003373-PA [Aedes aegypti]|Aedes aegypti|Eukaryota	AAEL003373-PD	NA	AGAP001866-PA	NA	FBpp0306539	bifocal [Source:FlyBase;Acc:FBgn0014133]
Mdes011645	0.743377	1.7081	1.30341	NA	NA	NA	NA	NA	NA	NA	NA
Mdes011648	-0.128776	1.22614	0.266081	XP_011214214	PREDICTED: solute carrier family 17 member 9 isoform X2 [Bactrocera dorsalis]|Bactrocera dorsalis|Eukaryota	AAEL006409-PA	sialin, sodium/sialic acid cotransporter, putative	AGAP008942-PB	solute carrier family 17 member 9 [Source:VB Community Annotation]	FBpp0077146	Major Facilitator Superfamily Transporter 18 [Source:FlyBase;Acc:FBgn0025684]
Mdes011652	0.465058	2.35162	1.46943	XP_017863897	PREDICTED: iron-sulfur cluster co-chaperone protein HscB, mitochondrial [Drosophila arizonae]|Drosophila arizonae|Eukaryota	AAEL004465-PD	NA	AGAP004722-PA	NA	FBpp0111355	Heat shock protein cognate 20 [Source:FlyBase;Acc:FBgn0263606]
Mdes011657	1.07428	2.22386	1.45385	XP_001653320	AAEL008573-PA, partial [Aedes aegypti]|Aedes aegypti|Eukaryota	AAEL024756-PA	NA	AGAP011544-PA	NA	FBpp0293522	NA
Mdes011692	-1.81338	-0.0405818	-0.840122	XP_001652757	AAEL007452-PA [Aedes aegypti]|Aedes aegypti|Eukaryota	AAEL007452-PH	NA	AGAP008763-PB	NA	FBpp0290091	NA
Mdes011701	-0.0546977	1.81809	0.726911	NA	NA	NA	NA	NA	NA	NA	NA
Mdes011716	-2.80143	-0.719408	-1.88689	XP_017777054	PREDICTED: serine protease easter-like isoform X2 [Nicrophorus vespilloides]|Nicrophorus vespilloides|Eukaryota	AAEL005064-PA	CLIPB5: Clip-Domain Serine Protease family B.	AGAP004148-PA	CLIP-domain serine protease [Source:VB Community Annotation]	FBpp0082539	easter [Source:FlyBase;Acc:FBgn0000533]
Mdes011720	-0.21686	2.96834	1.29577	XP_015928562	PREDICTED: tenascin-like [Parasteatoda tepidariorum]|Parasteatoda tepidariorum|Eukaryota	AAEL021993-PA	NA	AGAP006584-PA	Cysteine-rich venom protein [Source:VB Community Annotation]	NA	NA
Mdes011750	-2.20202	-1.66853	-1.8819	KOB74872	Serpin-4 [Operophtera brumata]|Operophtera brumata|Eukaryota	AAEL028034-PA	NA	AGAP003194-PA	serine protease inhibitor (serpin) 8 [Source:VB Community Annotation]	FBpp0074611	Serpin 77Ba [Source:FlyBase;Acc:FBgn0262057]
Mdes011776	4.94791	6.46997	5.76617	NA	NA	NA	NA	NA	NA	NA	NA
Mdes011777	-2.11753	-1.74032	-2.00446	KXJ82496	hypothetical protein RP20_CCG012393 [Aedes albopictus]|Aedes albopictus|Eukaryota	AAEL006478-PG	lachesin, putative	AGAP008778-PA	lachesin [Source:VB Community Annotation]	FBpp0310257	NA
Mdes011790	-1.40378	-0.0315133	-0.640604	NA	NA	NA	NA	NA	NA	NA	NA
Mdes011791	-1.3273	-0.0420607	-0.688446	NA	NA	NA	NA	NA	NA	NA	NA
Mdes011792	-1.45067	-0.286291	-0.668662	NA	NA	NA	NA	NA	NA	NA	NA
Mdes011795	0.342697	1.89656	0.940188	XP_016959207	PREDICTED: eukaryotic translation initiation factor 2 subunit 2 [Drosophila biarmipes]|Drosophila biarmipes|Eukaryota	AAEL011527-PA	eukaryotic translation initiation factor	AGAP007218-PA	eukaryotic translation initiation factor 2, subunit 2 beta [Source:VB Community Annotation]	FBpp0075700	eukaryotic translation initiation factor 2 subunit beta [Source:FlyBase;Acc:FBgn0004926]	RNA transport
Mdes011796	0.367107	1.4286	0.89901	XP_001661617	AAEL011364-PA [Aedes aegypti]|Aedes aegypti|Eukaryota	AAEL011365-PB	NA	AGAP013042-PA	NA	FBpp0082261	yurt [Source:FlyBase;Acc:FBgn0004049]
Mdes011806	-1.5698	-0.625363	-1.26336	KNC25497	hypothetical protein FF38_05165 [Lucilia cuprina]|Lucilia cuprina|Eukaryota	AAEL011987-PC	NA	AGAP009812-PA	NA	FBpp0080660	NA
Mdes011822	0.0364908	1.07238	0.385325	XP_017472893	PREDICTED: NADPH:adrenodoxin oxidoreductase, mitochondrial isoform X1 [Rhagoletis zephyria]|Rhagoletis zephyria|Eukaryota	AAEL006733-PA	FAD NADPH dehydrogenase	AGAP005419-PA	NADPH:adrenodoxin oxidoreductase, mitochondrial [Source:UniProtKB/TrEMBL;Acc:Q7Q7A2]	FBpp0087272	defective in the avoidance of repellents [Source:FlyBase;Acc:FBgn0015582]
Mdes011845	0.0930918	1.28636	0.517594	XP_011294485	PREDICTED: laminin subunit alpha-2 [Musca domestica]|Musca domestica|Eukaryota	AAEL001493-PE	NA	AGAP007849-PA	laminin, alpha 1/2 [Source:VB Community Annotation]	FBpp0291871	wing blister [Source:FlyBase;Acc:FBgn0261563]	ECM-receptor interaction
Mdes011851	0.180159	1.52787	0.554503	AHB50489	dihydrolipoyl transacetylase, partial [Mayetiola destructor]|Mayetiola destructor|Eukaryota	AAEL004294-PA	dihydrolipoamide acetyltransferase component of pyruvate dehydrogenase	AGAP007975-PB	pyruvate dehydrogenase E2 component (dihydrolipoamide acetyltransferase) [Source:VB Community Annotation]	FBpp0304797	midline uncoordinated [Source:FlyBase;Acc:FBgn0283658]	Glycolysis / Gluconeogenesis; Citrate cycle (TCA cycle); Pyruvate metabolism; Metabolic pathways; Carbon metabolism
Mdes011853	-0.0745766	1.59639	0.888754	XP_012550570	PREDICTED: LOW QUALITY PROTEIN: protein sister of odd and bowel, partial [Bombyx mori]|Bombyx mori|Eukaryota	AAEL007453-PA	NA	AGAP007973-PA	odd-skipped related [Source:VB Community Annotation]	FBpp0077247	sister of odd and bowl [Source:FlyBase;Acc:FBgn0004892]
Mdes011870	-2.1342	0.149333	-0.895934	XP_314737	AGAP008640-PA [Anopheles gambiae str. PEST]|Anopheles gambiae str. PEST|Eukaryota	AAEL004521-PA	NA	AGAP008640-PA	NA	FBpp0080953	NA
Mdes011884	0.670065	2.44287	1.68382	XP_004534550	PREDICTED: heat shock protein 75 kDa, mitochondrial [Ceratitis capitata]|Ceratitis capitata|Eukaryota	AAEL000301-PA	heat shock protein	AGAP010691-PA	TNF receptor-associated protein 1 [Source:VB Community Annotation]	FBpp0307647	NA
Mdes011890	-1.09256	-0.0354396	-0.690764	XP_013144055	PREDICTED: POU domain, class 6, transcription factor 2 isoform X9 [Papilio polytes]|Papilio polytes|Eukaryota	AAEL019770-PB	NA	NA	NA	FBpp0292044	pou domain motif 3 [Source:FlyBase;Acc:FBgn0261588]
Mdes011923	-0.215008	1.37127	0.768878	XP_001850247	oligosaccharyl transferase [Culex quinquefasciatus]|Culex quinquefasciatus|Eukaryota	AAEL002804-PA	oligosaccharyl transferase	AGAP002396-PA	dolichyl-diphosphooligosaccharide--protein glycosyltransferase [Source:VB Community Annotation]	FBpp0084161	Catalytic subunit 3B of the oligosaccharyltransferase complex [Source:FlyBase;Acc:FBgn0011336]	N-Glycan biosynthesis; Various types of N-glycan biosynthesis; Metabolic pathways; Protein processing in endoplasmic reticulum
Mdes011938	0.463534	1.78869	1.26513	XP_319106	AGAP009970-PA [Anopheles gambiae str. PEST]|Anopheles gambiae str. PEST|Eukaryota	AAEL004984-PA	cullin-associated NEDD8-dissociated protein 1	AGAP009970-PA	Cullin-associated NEDD8-dissociated protein 1 [Source:VB Community Annotation]	FBpp0079643	Cullin-associated and neddylation-dissociated 1 [Source:FlyBase;Acc:FBgn0027568]
Mdes011948	0.636445	1.45586	0.998479	BAJ78685	RNA polymerase II largest subunit, partial [Stenopsyche marmorata]|Stenopsyche marmorata|Eukaryota	AAEL017363-PB	DNA-directed RNA polymerase subunit	AGAP007810-PA	DNA-directed RNA polymerase II subunit RPB1 [Source:VB Community Annotation]	FBpp0073387	RNA polymerase II 215kD subunit [Source:FlyBase;Acc:FBgn0003277]	RNA polymerase
Mdes011993	-0.286814	1.14835	0.109915	AHB50481	triose-phosphate isomerase [Mayetiola destructor]|Mayetiola destructor|Eukaryota	AAEL002542-PA	Tpi: Triosephosphate isomerase	AGAP001630-PA	Triosephosphate isomerase [Source:UniProtKB/TrEMBL;Acc:Q7PXW5]	FBpp0084950	Triose phosphate isomerase [Source:FlyBase;Acc:FBgn0086355]	Glycolysis / Gluconeogenesis; Fructose and mannose metabolism; Inositol phosphate metabolism; Metabolic pathways; Carbon metabolism; Biosynthesis of amino acids
Mdes012002	-2.33031	-1.1776	-2.01076	XP_015374802	PREDICTED: troponin I-like [Diuraphis noxia]|Diuraphis noxia|Eukaryota	AAEL010850-PA	troponin i	AGAP001053-PE	NA	FBpp0074294	wings up A [Source:FlyBase;Acc:FBgn0283471]
Mdes012004	0.573112	2.17077	1.29658	NP_651092	vreteno [Drosophila melanogaster]|Drosophila melanogaster|Eukaryota	AAEL012447-PB	elastase, putative	AGAP005625-PB	Class A Scavenger Receptor (SRCR domain) with Serine Protease domain. [Source:VB Community Annotation]	FBpp0083716	vreteno [Source:FlyBase;Acc:FBgn0263143]
Mdes012006	0.54606	1.63319	1.25867	XP_001654349	AAEL010206-PA [Aedes aegypti]|Aedes aegypti|Eukaryota	AAEL010206-PA	xylulose kinase	AGAP000220-PA	xylulokinase [Source:VB Community Annotation]	FBpp0082813	NA	Pentose and glucuronate interconversions; Metabolic pathways
Mdes012025	0.488057	1.61737	1.10916	XP_014086592	PREDICTED: clathrin heavy chain [Bactrocera oleae]|Bactrocera oleae|Eukaryota	AAEL022819-PD	NA	AGAP003021-PB	Clathrin heavy chain [Source:UniProtKB/TrEMBL;Acc:Q7PQY9]	FBpp0111710	Clathrin heavy chain [Source:FlyBase;Acc:FBgn0000319]	Lysosome; Endocytosis
Mdes012050	1.25902	2.57855	2.06324	NA	NA	NA	NA	NA	NA	NA	NA
Mdes012061	1.17296	3.48103	2.52117	XP_008469502	PREDICTED: glucose-6-phosphate 1-dehydrogenase-like isoform X1 [Diaphorina citri]|Diaphorina citri|Eukaryota	AAEL009507-PD	glucose-6-phosphate 1-dehydrogenase	AGAP010739-PA	Glucose-6-phosphate 1-dehydrogenase [Source:UniProtKB/TrEMBL;Acc:H2KMF3]	FBpp0309476	Zwischenferment [Source:FlyBase;Acc:FBgn0004057]
Mdes012094	-2.85453	-0.764305	-2.16475	XP_001848757	lysine 6-oxidase [Culex quinquefasciatus]|Culex quinquefasciatus|Eukaryota	AAEL022263-PA	NA	AGAP004118-PA	Class A Scavenger Receptor (SRCR domain) with Lysyl Oxidase domain. [Source:VB Community Annotation]	FBpp0071659	lysyl oxidase-like 2 [Source:FlyBase;Acc:FBgn0034660]
Mdes012099	-1.57917	-0.628521	-1.15074	AAL25389	GH27380p [Drosophila melanogaster]|Drosophila melanogaster|Eukaryota	AAEL002557-PG	cationic amino acid transporter	AGAP001627-PA	solute carrier family 7 (cationic amino acid transporter, y+ system) [Source:VB Community Annotation]	FBpp0306617	NA
Mdes012147	0.260572	1.51969	0.963058	KNC24804	hypothetical protein FF38_00988 [Lucilia cuprina]|Lucilia cuprina|Eukaryota	AAEL009681-PC	Rhomboid-like protein	AGAP004737-PA	Rhomboid-4, isoform B [Source:VB Community Annotation]	FBpp0073365	rhomboid-4 [Source:FlyBase;Acc:FBgn0030318]
Mdes012183	-0.0106208	1.54556	0.958362	KFB51710	hypothetical protein ZHAS_00019799 [Anopheles sinensis]|Anopheles sinensis|Eukaryota	AAEL027018-PA	NA	AGAP007493-PA	3-oxo-5-alpha-steroid 4-dehydrogenase 3 [Source:VB Community Annotation]	FBpp0079218	NA	N-Glycan biosynthesis
Mdes012205	0.806577	2.72326	1.37542	XP_004529566	PREDICTED: 39S ribosomal protein L22, mitochondrial [Ceratitis capitata]|Ceratitis capitata|Eukaryota	AAEL001439-PA	mRpL22: mitochondrial ribosomal protein, L22, putative	AGAP000508-PA	39S ribosomal protein L22, mitochondrial [Source:VB Community Annotation]	FBpp0074104	mitochondrial ribosomal protein L22 [Source:FlyBase;Acc:FBgn0030786]	Ribosome
Mdes012210	-0.0516967	1.56961	0.390946	AHB50485	enolase [Mayetiola destructor]|Mayetiola destructor|Eukaryota	AAEL024228-PA	NA	AGAP007827-PB	enolase [Source:VB Community Annotation]	FBpp0077572	Enolase [Source:FlyBase;Acc:FBgn0000579]	Glycolysis / Gluconeogenesis; Metabolic pathways; Carbon metabolism; Biosynthesis of amino acids; RNA degradation
Mdes012214	-0.609776	1.37288	0.106586	XP_001867528	integrin alpha-PS2 [Culex quinquefasciatus]|Culex quinquefasciatus|Eukaryota	AAEL013600-PD	integrin alpha-ps	AGAP000032-PA	NA	FBpp0290566	inflated [Source:FlyBase;Acc:FBgn0001250]
Mdes012218	0.581288	1.02387	0.756195	XP_017858674	PREDICTED: large neutral amino acids transporter small subunit 1 [Drosophila arizonae]|Drosophila arizonae|Eukaryota	AAEL003919-PC	cationic amino acid transporter	AGAP012643-PA	solute carrier family 7 (cationic amino acid transporter, y+ system) [Source:VB Community Annotation]	FBpp0312092	NA	mTOR signaling pathway
Mdes012230	-0.162983	1.70015	0.345336	KFB38715	AGAP008193-PA-like protein [Anopheles sinensis]|Anopheles sinensis|Eukaryota	AAEL007226-PA	nidogen	AGAP008193-PA	nidogen (entactin) [Source:VB Community Annotation]	FBpp0308545	Nidogen/entactin [Source:FlyBase;Acc:FBgn0026403]
Mdes012235	0.538957	1.46422	1.01051	XP_012690883	PREDICTED: putative helicase mov-10-B.1 [Clupea harengus]|Clupea harengus|Eukaryota	AAEL009411-PC	DNA-binding protein smubp-2	AGAP011893-PA	Potentail helicase MOV-10 [Source:VB Community Annotation]	FBpp0289504	NA
Mdes012236	0.288362	1.21346	0.606884	XP_011180877	PREDICTED: uroporphyrinogen decarboxylase isoform X1 [Bactrocera cucurbitae]|Bactrocera cucurbitae|Eukaryota	AAEL006693-PB	uroporphyrinogen decarboxylase	AGAP011895-PA	uroporphyrinogen decarboxylase [Source:VB Community Annotation]	FBpp0087607	NA	Porphyrin and chlorophyll metabolism; Metabolic pathways; Biosynthesis of cofactors
Mdes012237	0.786793	2.8818	1.51395	XP_014097145	PREDICTED: tRNA pseudouridine synthase-like 1 [Bactrocera oleae]|Bactrocera oleae|Eukaryota	AAEL003683-PA	tRNA pseudouridine synthase	AGAP009903-PA	tRNA pseudouridine synthase (Fragment) [Source:UniProtKB/TrEMBL;Acc:Q7Q194]	FBpp0110275	NA
Mdes012238	-0.169172	1.31007	0.252782	XP_011296069	PREDICTED: uncharacterized protein LOC101892195 [Musca domestica]|Musca domestica|Eukaryota	AAEL001570-PC	NA	AGAP007611-PA	NA	FBpp0293335	NA
Mdes012267	0.480265	1.63809	1.25788	XP_001658165	AAEL001154-PA [Aedes aegypti]|Aedes aegypti|Eukaryota	AAEL001154-PA	NA	AGAP009841-PA	NA	FBpp0076470	NA	Protein processing in endoplasmic reticulum
Mdes012277	0.065223	2.80038	1.4815	NA	NA	NA	NA	NA	NA	NA	NA
Mdes012285	0.295141	1.25392	0.896968	ETN61214	dullard protein [Anopheles darlingi]|Anopheles darlingi|Eukaryota	AAEL010373-PL	dullard protein	AGAP006231-PA	serine/threonine-protein phosphatase dullard homolog [Source:VB Community Annotation]	FBpp0076921	Dullard [Source:FlyBase;Acc:FBgn0029067]
Mdes012305	-1.36601	-0.618574	-0.928162	XP_001663238	AAEL003119-PA [Aedes aegypti]|Aedes aegypti|Eukaryota	AAEL022136-PH	NA	AGAP006267-PA	C-type lectin (CTL) [Source:VB Community Annotation]	FBpp0082537	NA
Mdes012310	-1.57964	0.371198	-0.661267	XP_969864	PREDICTED: peroxisomal targeting signal 2 receptor [Tribolium castaneum]|Tribolium castaneum|Eukaryota	AAEL003117-PE	peroxisomal targeting signal 2 receptor	AGAP006264-PB	Peroxisomal targeting signal 2 receptor [Source:VB Community Annotation]	FBpp0076295	Peroxin 7 [Source:FlyBase;Acc:FBgn0035922]	Peroxisome
Mdes012317	0.407778	1.3808	0.682727	XP_014097206	PREDICTED: histidine--tRNA ligase, cytoplasmic isoform X1 [Bactrocera oleae]|Bactrocera oleae|Eukaryota	AAEL002048-PA	histidyl-tRNA synthetase	AGAP000735-PA	histidyl-tRNA synthetase [Source:VB Community Annotation]	FBpp0074365	Histidyl-tRNA synthetase [Source:FlyBase;Acc:FBgn0027087]	Aminoacyl-tRNA biosynthesis
Mdes012333	0.775225	1.78348	1.16942	NA	NA	NA	NA	NA	NA	NA	NA
Mdes012336	-0.261184	1.34017	0.204523	KDR12405	NADH dehydrogenase [ubiquinone] 1 beta subcomplex subunit 4 [Zootermopsis nevadensis]|Zootermopsis nevadensis|Eukaryota	AAEL002825-PA	NADH:ubiquinone dehydrogenase, putative	AGAP011829-PA	NADH dehydrogenase (ubiquinone) 1 beta subcomplex 4 [Source:VB Community Annotation]	FBpp0086570	NADH dehydrogenase (ubiquinone) B15 subunit [Source:FlyBase;Acc:FBgn0033961]	Oxidative phosphorylation; Metabolic pathways
Mdes012337	0.644478	2.18078	1.3139	XP_001863567	conserved hypothetical protein [Culex quinquefasciatus]|Culex quinquefasciatus|Eukaryota	AAEL011116-PA	14-3-3 protein sigma, gamma, zeta, beta/alpha	AGAP001151-PA	14-3-3 protein epsilon [Source:VB Community Annotation]	FBpp0082989	NA	Hippo signaling pathway - fly
Mdes012339	0.25726	1.04736	0.669498	KFB43744	AGAP001143-PA-like protein [Anopheles sinensis]|Anopheles sinensis|Eukaryota	AAEL011117-PA	Histone deacetylase	AGAP001143-PA	histone deacetylase 3 [Source:VB Community Annotation]	FBpp0078414	Histone deacetylase 3 [Source:FlyBase;Acc:FBgn0025825]
Mdes012340	0.492302	1.45775	0.799356	XP_001660971	AAEL010641-PA [Aedes aegypti]|Aedes aegypti|Eukaryota	AAEL010641-PB	APG7A: autophagy related gene	AGAP008637-PA	autophagy related gene [Source:VB Community Annotation]	FBpp0076457	Ubiquitin activating enzyme 2 [Source:FlyBase;Acc:FBgn0029113]
Mdes012388	0.430669	1.79999	0.866793	NA	NA	AAEL017101-PA	Ribonuclease H1	AGAP008088-PA	ribonuclease HI [Source:VB Community Annotation]	FBpp0087959	ribonuclease H1 [Source:FlyBase;Acc:FBgn0023171]
Mdes012414	0.591316	1.64384	1.15768	KXJ76898	hypothetical protein RP20_CCG008698 [Aedes albopictus]|Aedes albopictus|Eukaryota	AAEL009913-PB	DEAD box ATP-dependent RNA helicase	AGAP003397-PA	Similar to ATP-dependent RNA helicase dbp5 [Source:VB Community Annotation]	FBpp0112438	Dead box protein 80 [Source:FlyBase;Acc:FBgn0024804]	RNA transport; mRNA surveillance pathway
Mdes012417	0.855368	2.59175	1.58513	NA	NA	NA	NA	NA	NA	NA	NA
Mdes012418	0.732416	2.64634	1.5847	XP_016023087	uncharacterized protein Dsimw501_GD23132 [Drosophila simulans]|Drosophila simulans|Eukaryota	AAEL000703-PA	glycogen phosphorylase	AGAP007939-PA	starch phosphorylase [Source:VB Community Annotation]	FBpp0077501	Glycogen phosphorylase [Source:FlyBase;Acc:FBgn0004507]	Starch and sucrose metabolism; Metabolic pathways
Mdes012420	0.356539	2.19335	1.23643	XP_015510479	PREDICTED: fatty acid-binding protein, muscle isoform X2 [Neodiprion lecontei]|Neodiprion lecontei|Eukaryota	AAEL005997-PA	allergen, putative	AGAP013400-PA	NA	FBpp0099725	fatty acid binding protein [Source:FlyBase;Acc:FBgn0037913]
Mdes012421	1.61352	5.48884	2.87678	XP_017891258	PREDICTED: probable fatty acid-binding protein [Ceratina calcarata]|Ceratina calcarata|Eukaryota	AAEL005997-PA	allergen, putative	AGAP013400-PA	NA	FBpp0099726	fatty acid binding protein [Source:FlyBase;Acc:FBgn0037913]
Mdes012468	-1.03209	-0.0947525	-0.504364	XP_004531221	PREDICTED: lamin Dm0 [Ceratitis capitata]|Ceratitis capitata|Eukaryota	AAEL003415-PB	lamin	AGAP011938-PA	lamin [Source:VB Community Annotation]	FBpp0086641	Lamin C [Source:FlyBase;Acc:FBgn0010397]	Apoptosis - fly
Mdes012475	0.168814	1.66242	0.593289	KNC22628	hypothetical protein FF38_04512 [Lucilia cuprina]|Lucilia cuprina|Eukaryota	AAEL004327-PA	valyl-tRNA synthetase	AGAP010420-PA	valyl-tRNA synthetase [Source:VB Community Annotation]	FBpp0086847	Valyl-tRNA synthetase [Source:FlyBase;Acc:FBgn0027079]	Aminoacyl-tRNA biosynthesis
Mdes012478	-0.441794	1.15844	0.0846015	NA	NA	AAEL000458-PE	NA	AGAP003864-PA	NA	FBpp0309301	NA
Mdes012503	0.67566	2.33007	1.31023	XP_001651007	AAEL000794-PA [Aedes aegypti]|Aedes aegypti|Eukaryota	AAEL027504-PA	NA	AGAP011851-PA	Protein KIAA0664 homolog [Source:VB Community Annotation]	FBpp0086380	clueless [Source:FlyBase;Acc:FBgn0034087]
Mdes012533	-0.250299	1.22641	0.408097	KNC32792	putative riboflavin kinase [Lucilia cuprina]|Lucilia cuprina|Eukaryota	NA	NA	NA	NA	FBpp0308769	NA	Riboflavin metabolism; Metabolic pathways; Biosynthesis of cofactors
Mdes012556	0.385321	1.97788	1.3048	XP_973026	PREDICTED: elongation factor G, mitochondrial [Tribolium castaneum]|Tribolium castaneum|Eukaryota	AAEL010742-PA	Elongation factor G, mitochondrial Precursor (EF-Gmt)(Elongation factor G 1, mitochondrial)(mEF-G 1)(Elongation factor G1)	AGAP009737-PA	Elongation factor G, mitochondrial [Source:UniProtKB/Swiss-Prot;Acc:Q7Q1K8]	FBpp0079041	mitochondrial translation elongation factor G 1 [Source:FlyBase;Acc:FBgn0263133]
Mdes012559	0.910871	2.67239	1.97316	NA	NA	NA	NA	NA	NA	NA	NA
Mdes012570	0.489027	1.01864	0.644828	NA	NA	NA	NA	NA	NA	NA	NA
Mdes012587	0.826798	1.4082	1.09543	XP_001382208	uncharacterized protein Dpse_GA19037 [Drosophila pseudoobscura pseudoobscura]|Drosophila pseudoobscura pseudoobscura|Eukaryota	AAEL017030-PA	NA	AGAP009142-PA	NA	FBpp0305603	Repressor splicing factor 1 [Source:FlyBase;Acc:FBgn0011305]
Mdes012591	2.54922	4.58119	3.89435	XP_004531402	PREDICTED: protein psiI-like [Ceratitis capitata]|Ceratitis capitata|Eukaryota	AAEL008801-PB	NA	AGAP008117-PA	NA	FBpp0300796	NA
Mdes012617	4.44333	8.61177	6.40476	NA	NA	NA	NA	NA	NA	NA	NA
Mdes012630	2.43316	3.55847	3.01446	NA	NA	NA	NA	NA	NA	NA	NA
Mdes012656	0.496012	1.84721	1.2519	KXJ77119	hypothetical protein RP20_CCG008301 [Aedes albopictus]|Aedes albopictus|Eukaryota	AAEL010641-PB	APG7A: autophagy related gene	AGAP008637-PA	autophagy related gene [Source:VB Community Annotation]	FBpp0076457	Ubiquitin activating enzyme 2 [Source:FlyBase;Acc:FBgn0029113]	Ubiquitin mediated proteolysis
Mdes012668	0.424029	2.02985	1.2849	XP_001842824	cell division protein kinase 2 [Culex quinquefasciatus]|Culex quinquefasciatus|Eukaryota	AAEL008621-PA	cdc2: cdk1	AGAP009459-PA	cyclin-dependent kinase 1 [Source:VB Community Annotation]	FBpp0079641	Cyclin-dependent kinase 1 [Source:FlyBase;Acc:FBgn0004106]
Mdes012676	0.459613	1.87292	1.16191	XP_001845583	nuclear pore complex protein Nup107 [Culex quinquefasciatus]|Culex quinquefasciatus|Eukaryota	AAEL003908-PA	nuclear pore complex protein nup107	AGAP001685-PA	nuclear pore complex protein Nup107 [Source:VB Community Annotation]	FBpp0079710	Nucleoporin 107kD [Source:FlyBase;Acc:FBgn0027868]	RNA transport
Mdes012723	0.13931	1.97718	0.77867	XP_001657994	AAEL001085-PA [Aedes aegypti]|Aedes aegypti|Eukaryota	AAEL001085-PA	NA	AGAP002940-PA	coiled-coil-helix-coiled-coil-helix domain containing 4 [Source:VB Community Annotation]	FBpp0290849	NA
Mdes012746	0.341764	2.02602	0.916692	CAJ28988	heat shock protein 83, partial [Ceratitis capitata]|Ceratitis capitata|Eukaryota	AAEL014843-PB	heat shock protein	AGAP006959-PA	molecular chaperone HtpG [Source:VB Community Annotation]	FBpp0305095	Heat shock protein 83 [Source:FlyBase;Acc:FBgn0001233]
Mdes012748	0.92094	1.15046	1.07363	KXJ76149	hypothetical protein RP20_CCG010193 [Aedes albopictus]|Aedes albopictus|Eukaryota	AAEL020222-PA	NA	AGAP009702-PA	GTP-binding protein [Source:VB Community Annotation]	FBpp0079327	NA
Mdes012767	-0.573383	1.17464	0.0184182	NA	NA	NA	NA	NA	NA	NA	NA
Mdes012774	0.421699	1.98902	0.859339	XP_001453365	hypothetical protein [Paramecium tetraurelia strain d4-2]|Paramecium tetraurelia strain d4-2|Eukaryota	AAEL001038-PA	cak1	AGAP002646-PA	cyclin-dependent kinase 7 [Source:VB Community Annotation]	FBpp0070723	Cyclin-dependent kinase 7 [Source:FlyBase;Acc:FBgn0263237]
Mdes012777	-0.480521	2.47677	0.532772	XP_011858918	PREDICTED: uncharacterized protein LOC105556434 [Vollenhovia emeryi]|Vollenhovia emeryi|Eukaryota	AAEL024513-PA	NA	NA	NA	NA	NA
Mdes012784	-2.54251	-0.734715	-1.99169	NA	NA	NA	NA	NA	NA	NA	NA
Mdes012855	-0.166208	3.35583	1.21722	NA	NA	NA	NA	NA	NA	NA	NA
Mdes012880	0.293607	1.93088	1.01085	KFB40338	AGAP007264-PA-like protein [Anopheles sinensis]|Anopheles sinensis|Eukaryota	AAEL000188-PA	elongase, putative	AGAP013094-PA	Elongation of very long chain fatty acids protein [Source:UniProtKB/TrEMBL;Acc:F5HMZ4]	FBpp0083731	NA	Fatty acid elongation; Biosynthesis of unsaturated fatty acids; Metabolic pathways; Fatty acid metabolism
Mdes012885	0.735977	2.53186	1.46785	XP_001657759	AAEL006397-PA, partial [Aedes aegypti]|Aedes aegypti|Eukaryota	AAEL019515-PG	NA	AGAP010646-PA	Reversion-inducing cysteine-rich protein with Kazal motifs [Source:VB Community Annotation]	FBpp0075424	Reversion-inducing-cysteine-rich protein with kazal motifs [Source:FlyBase;Acc:FBgn0036463]
Mdes012889	0.812649	3.29083	1.62322	XP_017837574	PREDICTED: high mobility group protein D [Drosophila busckii]|Drosophila busckii|Eukaryota	AAEL011414-PF	high mobility group non-histone protein, putative	AGAP012334-PA	high mobility group protein D, isoform C [Source:VB Community Annotation]	FBpp0071590	HMG protein Z [Source:FlyBase;Acc:FBgn0010228]
Mdes012892	0.020018	1.71319	0.907854	AEI98819	oligosaccharyl transferase [Orseolia oryzae]|Orseolia oryzae|Eukaryota	AAEL005457-PA	NA	AGAP010010-PA	oligosaccharyltransferase complex subunit gamma [Source:VB Community Annotation]	FBpp0079233	Oligosaccharide transferase gamma subunit [Source:FlyBase;Acc:FBgn0032015]	N-Glycan biosynthesis; Various types of N-glycan biosynthesis; Metabolic pathways; Protein processing in endoplasmic reticulum
Mdes012893	0.353961	1.56594	0.822835	EDX07125	GD25662 [Drosophila simulans]|Drosophila simulans|Eukaryota	AAEL012419-PA	26S proteasome subunit S9	AGAP001440-PB	Proteasome 26S non-ATPase subunit 11 [Source:VB Community Annotation]	FBpp0086603	Regulatory particle non-ATPase 6 [Source:FlyBase;Acc:FBgn0028689]	Proteasome
Mdes012904	0.366072	1.54462	0.787831	JAS89721	hypothetical protein g.39503 [Homalodisca liturata]|Homalodisca liturata|Eukaryota	AAEL023251-PB	NA	AGAP011332-PA	NA	FBpp0080014	kumgang [Source:FlyBase;Acc:FBgn0032473]
Mdes012956	0.56407	1.47934	0.991959	KXJ68028	hypothetical protein RP20_CCG006425 [Aedes albopictus]|Aedes albopictus|Eukaryota	AAEL002271-PA	26S proteasome regulatory subunit S3	AGAP006445-PA	COP9 signalosome complex subunit 3 [Source:VB Community Annotation]	FBpp0077927	COP9 signalosome subunit 3 [Source:FlyBase;Acc:FBgn0027055]
Mdes012961	-0.0598128	1.67234	0.656635	ABG56083	sigma GST [Mayetiola destructor]|Mayetiola destructor|Eukaryota	AAEL011741-PD	GSTS1: glutathione transferase	AGAP010404-PB	glutathione S-transferase sigma class 1 [Source:VB Community Annotation]	FBpp0086157	Glutathione S transferase S1 [Source:FlyBase;Acc:FBgn0010226]	Glutathione metabolism; Arachidonic acid metabolism; Metabolism of xenobiotics by cytochrome P450; Drug metabolism - cytochrome P450; Metabolic pathways
Mdes012994	-0.532312	1.8601	0.414081	XP_008183321	PREDICTED: putative nuclease HARBI1 [Acyrthosiphon pisum]|Acyrthosiphon pisum|Eukaryota	AAEL022048-PA	NA	AGAP028579-PA	NA	FBpp0293413	NA
Mdes013035	1.03651	4.18011	2.01524	NA	NA	NA	NA	NA	NA	NA	NA
Mdes013044	0.0924325	1.60929	0.55975	XP_001659446	AAEL008720-PA, partial [Aedes aegypti]|Aedes aegypti|Eukaryota	AAEL010926-PB	NA	AGAP010512-PA	NA	FBpp0288528	blistered [Source:FlyBase;Acc:FBgn0004101]
Mdes013068	0.344418	2.03406	0.971897	NA	NA	NA	NA	NA	NA	NA	NA
Mdes013078	0.0944463	1.1758	0.549162	XP_001663668	AAEL013482-PA [Aedes aegypti]|Aedes aegypti|Eukaryota	AAEL013478-PA	NA	AGAP011817-PA	NA	FBpp0086648	NA
Mdes013088	0.242572	1.47845	0.679832	NA	NA	NA	NA	NA	NA	FBpp0289668	NA
Mdes013091	0.793265	1.55635	1.18565	XP_017469603	PREDICTED: WD repeat-containing protein 19 [Rhagoletis zephyria]|Rhagoletis zephyria|Eukaryota	AAEL004332-PC	NA	AGAP010418-PA	outer segment 6 [Source:VB Community Annotation]	FBpp0085689	Outer segment 6 [Source:FlyBase;Acc:FBgn0034452]
Mdes013095	0.830484	3.00012	1.96598	KNC24689	hypothetical protein FF38_10447 [Lucilia cuprina]|Lucilia cuprina|Eukaryota	AAEL011627-PA	ribose-5-phosphate isomerase	AGAP011457-PA	ribose 5-phosphate isomerase A [Source:VB Community Annotation]	FBpp0296955	Ribose-5-phosphate isomerase [Source:FlyBase;Acc:FBgn0050410]	Pentose phosphate pathway; Metabolic pathways; Carbon metabolism; Biosynthesis of amino acids
Mdes013098	0.399988	1.67084	1.11439	XP_001864865	adenylate kinase 1 [Culex quinquefasciatus]|Culex quinquefasciatus|Eukaryota	AAEL012731-PA	Adk2: Adenylate kinase 2, mitochondrial (AK 2)(EC 2.7.4.3)(ATP-AMP transphosphorylase 2)	AGAP007722-PA	adenylate kinase 2, mitochondrial [Source:VB Community Annotation]	FBpp0072072	Adenylate kinase 2 [Source:FlyBase;Acc:FBgn0283494]	Purine metabolism; Thiamine metabolism; Metabolic pathways; Biosynthesis of cofactors
Mdes013103	0.797204	3.41257	1.73463	XP_016658371	PREDICTED: uncharacterized protein LOC100160110 isoform X2 [Acyrthosiphon pisum]|Acyrthosiphon pisum|Eukaryota	NA	NA	NA	NA	NA	NA
Mdes013118	0.206503	1.57566	0.628712	NA	NA	NA	NA	NA	NA	NA	NA
Mdes013122	0.065223	2.90751	1.18936	NA	NA	AAEL002241-PA	cuticle protein, putative	AGAP008459-PA	cuticular protein CPLCG family (CPLCG15) [Source:VB Community Annotation]	FBpp0312122	NA
Mdes013124	0.43821	1.43621	0.97957	NA	NA	NA	NA	NA	NA	NA	NA
Mdes013125	0.204312	1.10164	0.62608	XP_003701972	PREDICTED: methyltransferase-like protein 13 [Megachile rotundata]|Megachile rotundata|Eukaryota	AAEL002186-PA	NA	AGAP008472-PA	methyltransferase-like protein 13 [Source:VB Community Annotation]	FBpp0308603	NA
Mdes013126	0.683132	2.85852	2.17802	XP_316970	AGAP008475-PA [Anopheles gambiae str. PEST]|Anopheles gambiae str. PEST|Eukaryota	NA	NA	NA	NA	NA	NA
Mdes013163	-1.04444	0.247005	-0.688861	XP_011192380	PREDICTED: probable cysteine--tRNA ligase, mitochondrial [Bactrocera cucurbitae]|Bactrocera cucurbitae|Eukaryota	AAEL022886-PA	NA	AGAP011821-PA	cysteinyl-tRNA synthetase [Source:VB Community Annotation]	FBpp0086706	Cysteinyl-tRNA synthetase, mitochondrial [Source:FlyBase;Acc:FBgn0033900]	Aminoacyl-tRNA biosynthesis
Mdes013177	0.756003	2.49839	1.59253	XP_315616	AGAP005604-PA [Anopheles gambiae str. PEST]|Anopheles gambiae str. PEST|Eukaryota	AAEL001260-PA	Med20: mediator of RNA polymerase II transcription subunit 20 (Med20)	AGAP005604-PA	Mediator of RNA polymerase II transcription subunit 20 [Source:UniProtKB/Swiss-Prot;Acc:Q7Q6Y4]	FBpp0079166	Mediator complex subunit 20 [Source:FlyBase;Acc:FBgn0013531]
Mdes013195	0.347066	2.36485	1.30309	KOB76987	Mitochondrial 28S ribosomal protein S18c [Operophtera brumata]|Operophtera brumata|Eukaryota	AAEL001615-PA	mRpS18C: mitochondrial ribosomal protein, S18C, putative	AGAP008773-PA	28S ribosomal protein S18C, mitochondrial [Source:VB Community Annotation]	FBpp0084989	mitochondrial ribosomal protein S18C [Source:FlyBase;Acc:FBgn0039765]	Ribosome
Mdes013210	0.379888	3.02219	1.42645	NA	NA	NA	NA	NA	NA	NA	NA
Mdes013216	0.501579	1.68929	1.16949	XP_012260322	PREDICTED: 40S ribosomal protein S26 [Athalia rosae]|Athalia rosae|Eukaryota	AAEL002832-PA	RpS26: 40S ribosomal protein S26	AGAP012100-PA	40S ribosomal protein S26 [Source:UniProtKB/Swiss-Prot;Acc:Q9GT45]	FBpp0080641	Ribosomal protein S26 [Source:FlyBase;Acc:FBgn0261597]	Ribosome
Mdes013265	0.0652	1.83781	1.15678	XP_011212529	PREDICTED: endoplasmin [Bactrocera dorsalis]|Bactrocera dorsalis|Eukaryota	AAEL012827-PA	endoplasmin	AGAP001424-PA	heat shock protein 90kDa beta [Source:VB Community Annotation]	FBpp0084623	Glycoprotein 93 [Source:FlyBase;Acc:FBgn0039562]	Protein processing in endoplasmic reticulum
Mdes013267	0.714539	2.22631	1.52679	XP_011210352	PREDICTED: replication protein A 70 kDa DNA-binding subunit [Bactrocera dorsalis]|Bactrocera dorsalis|Eukaryota	AAEL012826-PA	replication factor a 1, rfa1	AGAP001421-PA	replication factor A1 [Source:VB Community Annotation]	FBpp0081356	Replication Protein A 70 [Source:FlyBase;Acc:FBgn0010173]	DNA replication; Nucleotide excision repair; Mismatch repair; Homologous recombination; Fanconi anemia pathway
Mdes013310	-0.72726	1.20572	0.176109	XP_001662160	AAEL012012-PA [Aedes aegypti]|Aedes aegypti|Eukaryota	AAEL026118-PF	NA	AGAP005585-PC	NA	FBpp0072952	NA
Mdes013313	0.104157	1.78839	1.1992	NA	NA	NA	NA	NA	NA	NA	NA
Mdes013331	-1.09402	0.779751	-0.583823	XP_001850837	conserved hypothetical protein [Culex quinquefasciatus]|Culex quinquefasciatus|Eukaryota	AAEL001946-PB	four and a half lim domains	AGAP005398-PA	NA	FBpp0304949	Limpet [Source:FlyBase;Acc:FBgn0261565]	Wnt signaling pathway
Mdes013355	0.326495	1.05339	0.682939	XP_005176979	PREDICTED: inositol-3-phosphate synthase [Musca domestica]|Musca domestica|Eukaryota	AAEL002834-PD	myo-inositol-1 phosphate synthase	AGAP011830-PA	myo-inositol-1-phosphate synthase [Source:VB Community Annotation]	FBpp0088368	NA	Inositol phosphate metabolism; Metabolic pathways
Mdes013368	-0.0884875	1.66499	0.880475	XP_017284252	PREDICTED: inosine triphosphate pyrophosphatase [Kryptolebias marmoratus]|Kryptolebias marmoratus|Eukaryota	AAEL008605-PA	inosine triphosphate pyrophosphatase (itpase) (inosine triphosphatase)	AGAP008374-PA	Inosine triphosphate pyrophosphatase [Source:UniProtKB/Swiss-Prot;Acc:Q7Q4F5]	FBpp0078684	NA	Purine metabolism; Drug metabolism - other enzymes; Metabolic pathways
Mdes013396	3.7944	6.99232	5.72143	AIW82677	putative secreted protein, partial [Mayetiola destructor]|Mayetiola destructor|Eukaryota	NA	NA	NA	NA	NA	NA
Mdes013410	0.85438	2.61236	1.71448	ETN62020	proteasome regulatory subunit [Anopheles darlingi]|Anopheles darlingi|Eukaryota	AAEL014325-PA	proteasome regulatory subunits	AGAP005535-PA	26S proteasome regulatory subunit N5 [Source:VB Community Annotation]	FBpp0078278	Regulatory particle non-ATPase 5 [Source:FlyBase;Acc:FBgn0028690]	Proteasome
Mdes013420	0.553956	3.02361	1.36151	KNC21855	hypothetical protein FF38_03244 [Lucilia cuprina]|Lucilia cuprina|Eukaryota	AAEL019869-PA	NA	AGAP007099-PA	NA	FBpp0304736	shavenoid [Source:FlyBase;Acc:FBgn0003382]
Mdes013440	-1.12217	0.71746	-0.126963	NA	NA	NA	NA	NA	NA	NA	NA
Mdes013456	0.661133	1.36265	1.01467	NP_524781	ribosomal protein L37A, isoform A [Drosophila melanogaster]|Drosophila melanogaster|Eukaryota	AAEL013272-PA	RpL27a: 60S ribosomal protein L37a	AGAP009920-PA	60S ribosomal protein L37a [Source:VB Community Annotation]	FBpp0078655	Ribosomal protein L37A [Source:FlyBase;Acc:FBgn0261608]	Ribosome
Mdes013457	0.381837	1.03966	0.76124	KXJ76148	hypothetical protein RP20_CCG010192 [Aedes albopictus]|Aedes albopictus|Eukaryota	AAEL001211-PA	COMPASS component SWD2, putative	AGAP009700-PA	COMPASS component SWD2 [Source:VB Community Annotation]	FBpp0079266	WD repeat domain 82 [Source:FlyBase;Acc:FBgn0032030]	mRNA surveillance pathway
Mdes013470	0.634203	2.26281	1.35928	XP_017087877	PREDICTED: lysophospholipid acyltransferase 1 [Drosophila bipectinata]|Drosophila bipectinata|Eukaryota	AAEL011051-PG	porcupine	AGAP007567-PA	membrane bound O-acyltransferase domain containing 2a [Source:VB Community Annotation]	FBpp0311693	oysgedart [Source:FlyBase;Acc:FBgn0033476]	Glycerolipid metabolism; Glycerophospholipid metabolism; Metabolic pathways
Mdes013586	0.34291	1.66898	1.20191	NA	NA	NA	NA	AGAP005032-PB	calnexin [Source:VB Community Annotation]	NA	NA
Mdes013662	-0.564662	1.2305	0.366627	XP_002067915	uncharacterized protein Dwil_GK11308 [Drosophila willistoni]|Drosophila willistoni|Eukaryota	AAEL004179-PB	NA	AGAP000107-PA	NA	FBpp0072423	pyrexia [Source:FlyBase;Acc:FBgn0035113]
Mdes013663	0.0139132	1.10546	0.650995	XP_001988961	GH11451 [Drosophila grimshawi]|Drosophila grimshawi|Eukaryota	AAEL004180-PB	NA	AGAP000106-PA	Ubiquinone biosynthesis monooxygenase COQ6, mitochondrial [Source:UniProtKB/TrEMBL;Acc:Q7QER0]	FBpp0078759	NA	Ubiquinone and other terpenoid-quinone biosynthesis; Metabolic pathways; Biosynthesis of cofactors
Mdes013676	3.75785	8.00667	5.79741	ACZ26280	secreted protein F [Mayetiola destructor]|Mayetiola destructor|Eukaryota	NA	NA	NA	NA	NA	NA
Mdes013698	0.784823	2.72916	1.7509	XP_001850585	DNA replication licensing factor Mcm6 [Culex quinquefasciatus]|Culex quinquefasciatus|Eukaryota	AAEL012546-PA	DNA replication licensing factor MCM6	AGAP010219-PA	DNA replication licensing factor Mcm6 [Source:UniProtKB/Swiss-Prot;Acc:Q7Q0Q1]	FBpp0070913	Minichromosome maintenance 6 [Source:FlyBase;Acc:FBgn0025815]	DNA replication
Mdes013702	0.109328	1.90569	1.21292	XP_001660120	AAEL000253-PA [Aedes aegypti]|Aedes aegypti|Eukaryota	AAEL027037-PD	NA	AGAP008996-PA	NA	FBpp0300317	Notopleural [Source:FlyBase;Acc:FBgn0265011]
Mdes013743	3.43613	7.88504	6.18252	NA	NA	NA	NA	NA	NA	FBpp0076866	NA
Mdes013744	-0.396281	2.3541	0.816281	NA	NA	NA	NA	NA	NA	NA	NA
Mdes013758	0.490104	2.10754	1.21568	KNC32219	hypothetical protein FF38_01532, partial [Lucilia cuprina]|Lucilia cuprina|Eukaryota	AAEL009839-PA	Cbp80: Nuclear cap-binding protein subunit 1 (80 kDa nuclear cap-binding protein)(NCBP 80 kDa subunit)(CBP80)	AGAP001195-PA	Nuclear cap-binding protein subunit 1 [Source:UniProtKB/Swiss-Prot;Acc:Q7PX35]	FBpp0070652	cap binding protein 80 [Source:FlyBase;Acc:FBgn0022942]	RNA transport; mRNA surveillance pathway; Spliceosome
Mdes013765	-0.653864	1.05435	0.161605	NA	NA	NA	NA	NA	NA	NA	NA
Mdes013785	0.512621	1.46978	1.11212	NA	NA	NA	NA	NA	NA	NA	NA
Mdes013792	5.75778	7.61471	7.00377	NA	NA	NA	NA	NA	NA	NA	NA
Mdes013801	1.42709	5.12019	2.68149	NA	NA	NA	NA	NA	NA	NA	NA
Mdes013808	0.468415	2.33838	1.53787	XP_013186698	PREDICTED: uncharacterized protein LOC106131963 [Amyelois transitella]|Amyelois transitella|Eukaryota	AAEL007196-PA	NA	AGAP009891-PA	juvenile hormone esterase binding protein [Source:VB Community Annotation]	FBpp0310109	NA
Mdes013813	-1.15453	0.155406	-0.795696	NA	NA	NA	NA	NA	NA	FBpp0305654	Cytochrome c oxidase subunit 8 [Source:FlyBase;Acc:FBgn0263911]
Mdes013815	2.97331	5.00577	4.04206	XP_001996865	GH23212 [Drosophila grimshawi]|Drosophila grimshawi|Eukaryota	AAEL021839-PD	NA	AGAP004232-PA	pellino [Source:VB Community Annotation]	FBpp0111820	Pellino [Source:FlyBase;Acc:FBgn0025574]
Mdes013862	-0.79204	1.19	-0.0385353	ETN59248	colmedin [Anopheles darlingi]|Anopheles darlingi|Eukaryota	AAEL018333-PE	NA	AGAP005849-PA	colmedin [Source:VB Community Annotation]	FBpp0088539	NA
Mdes013864	0.380122	3.02327	1.61252	NA	NA	NA	NA	NA	NA	NA	NA
Mdes013890	4.55072	10.2482	6.26738	ACZ26280	secreted protein F [Mayetiola destructor]|Mayetiola destructor|Eukaryota	NA	NA	NA	NA	NA	NA
Mdes013898	-2.40018	-0.825275	-1.6042	XP_011203474	PREDICTED: LOW QUALITY PROTEIN: electron transfer flavoprotein subunit beta [Bactrocera dorsalis]|Bactrocera dorsalis|Eukaryota	AAEL025321-PA	NA	AGAP004653-PA	electron transfer flavoprotein subunit beta, mitochondrial [Source:VB Community Annotation]	FBpp0084902	NA
Mdes013909	1.03816	3.55448	2.52488	XP_970541	PREDICTED: uncharacterized protein LOC659116 [Tribolium castaneum]|Tribolium castaneum|Eukaryota	AAEL022408-PA	NA	NA	NA	FBpp0070182	NA
Mdes013911	0.994034	2.06166	1.4825	XP_013116570	PREDICTED: G-protein coupled receptor Mth2 isoform X3 [Stomoxys calcitrans]|Stomoxys calcitrans|Eukaryota	AAEL024525-PF	NA	AGAP006218-PA	methuselah receptor 4 [Source:VB Community Annotation]	FBpp0072471	methuselah-like 10 [Source:FlyBase;Acc:FBgn0035132]
Mdes013915	-1.16816	1.42955	0.590862	NA	NA	NA	NA	NA	NA	NA	NA
Mdes013936	-1.61572	-0.438263	-0.831952	XP_003437193	AGAP001053-PH [Anopheles gambiae str. PEST]|Anopheles gambiae str. PEST|Eukaryota	NA	NA	NA	NA	NA	NA
Mdes013966	4.23105	7.8766	6.32032	ACZ26280	secreted protein F [Mayetiola destructor]|Mayetiola destructor|Eukaryota	NA	NA	NA	NA	NA	NA
Mdes014003	3.23778	5.55573	4.66961	ACZ26285	secreted protein C [Mayetiola destructor]|Mayetiola destructor|Eukaryota	NA	NA	NA	NA	NA	NA
Mdes014007	0.308343	2.22317	1.14452	XP_013102027	PREDICTED: modifier of mdg4-like isoform X29 [Stomoxys calcitrans]|Stomoxys calcitrans|Eukaryota	AAEL010576-PBF	modifier of mdg4	AGAP003439-PM	NA	FBpp0300271	modifier of mdg4 [Source:FlyBase;Acc:FBgn0002781]
Mdes014021	-0.562627	1.44679	0.760464	XP_001846549	conserved hypothetical protein [Culex quinquefasciatus]|Culex quinquefasciatus|Eukaryota	AAEL007579-PC	NA	AGAP002316-PA	NA	FBpp0290098	nyobe [Source:FlyBase;Acc:FBgn0039852]
Mdes014037	0.395683	2.78211	1.37093	XP_001661070	AAEL010745-PA [Aedes aegypti]|Aedes aegypti|Eukaryota	AAEL010745-PB	four-jointed protein, putative	AGAP008093-PA	four-jointed box protein 1 [Source:VB Community Annotation]	FBpp0085933	four-jointed [Source:FlyBase;Acc:FBgn0000658]	Hippo signaling pathway - fly
Mdes014046	3.27374	6.59873	5.54545	NA	NA	NA	NA	NA	NA	NA	NA
Mdes014051	-0.183226	1.11592	0.547038	KXJ81479	hypothetical protein RP20_CCG019258 [Aedes albopictus]|Aedes albopictus|Eukaryota	AAEL003568-PB	threonine dehydratase/deaminase	AGAP003571-PC	threonine dehydratase [Source:VB Community Annotation]	FBpp0081504	NA	Glycine, serine and threonine metabolism; Valine, leucine and isoleucine biosynthesis; Metabolic pathways; Carbon metabolism; Biosynthesis of amino acids
Mdes014077	1.24602	2.28233	1.53352	EEZ99840	Zinc finger protein 358-like Protein [Tribolium castaneum]|Tribolium castaneum|Eukaryota	AAEL024756-PB	NA	AGAP011544-PA	NA	FBpp0293522	NA
Mdes014084	-1.95712	-0.717743	-1.34539	ETN58733	calponin/transgelin [Anopheles darlingi]|Anopheles darlingi|Eukaryota	AAEL006922-PA	calponin/transgelin	AGAP001313-PA	Muscular protein 20 [Source:VB Community Annotation]	FBpp0073126	NA
Mdes014090	1.00512	2.54687	1.95746	XP_319355	AGAP010177-PA [Anopheles gambiae str. PEST]|Anopheles gambiae str. PEST|Eukaryota	AAEL007291-PA	replication factor A, 14kD-subunit, putative	AGAP010177-PA	replication factor A3 [Source:VB Community Annotation]	FBpp0310183	Replication protein A3 [Source:FlyBase;Acc:FBgn0266421]	DNA replication; Nucleotide excision repair; Mismatch repair; Homologous recombination; Fanconi anemia pathway
Mdes014103	0.766716	2.15824	1.48551	XP_013178463	PREDICTED: adrenodoxin-like protein, mitochondrial [Papilio xuthus]|Papilio xuthus|Eukaryota	AAEL006428-PA	ferredoxin, putative	AGAP006799-PA	Adrenodoxin [Source:VB Community Annotation]	FBpp0076226	Ferredoxin 1 [Source:FlyBase;Acc:FBgn0011769]
Mdes014108	0.204421	1.80273	1.07735	NA	NA	NA	NA	NA	NA	NA	NA
Mdes014125	0.519035	1.9431	1.46514	XP_001652470	AAEL006991-PA [Aedes aegypti]|Aedes aegypti|Eukaryota	AAEL006991-PB	NA	AGAP008665-PA	NA	FBpp0307589	NA
Mdes014126	1.07574	2.33852	1.86408	KXJ80572	hypothetical protein RP20_CCG023971 [Aedes albopictus]|Aedes albopictus|Eukaryota	AAEL007018-PB	udp-glucose 4-epimerase	AGAP008664-PA	UDP-glucose 4-epimerase [Source:VB Community Annotation]	FBpp0297771	UDP-galactose 4'-epimerase [Source:FlyBase;Acc:FBgn0035147]	Galactose metabolism; Amino sugar and nucleotide sugar metabolism; Metabolic pathways
Mdes014134	0.149147	1.06074	0.554415	XP_012154612	PREDICTED: cytochrome c oxidase assembly factor 6 homolog [Ceratitis capitata]|Ceratitis capitata|Eukaryota	AAEL008228-PA	small nuclear ribonucleoprotein, core, putative	AGAP013238-PA	LSM domain containing 1 [Source:VB Community Annotation]	FBpp0304730	NA
Mdes014140	0.492358	1.49086	1.09451	XP_017141682	PREDICTED: broad-complex core protein isoforms 1/2/3/4/5 isoform X3 [Drosophila miranda]|Drosophila miranda|Eukaryota	AAEL009250-PB	NA	AGAP006018-PA	NA	FBpp0111521	NA
Mdes014142	0.0149258	1.25223	0.672701	KFB48880	AGAP000949-PA-like protein [Anopheles sinensis]|Anopheles sinensis|Eukaryota	AAEL024358-PA	Membrane trafficking protein emp24/gp25/p24 family member	AGAP000949-PA	transmembrane emp24 domain-containing protein 3 precursor [Source:VB Community Annotation]	FBpp0306531	p24-related-1 [Source:FlyBase;Acc:FBgn0030341]
Mdes014143	3.00796	6.90158	4.82153	XP_015241852	PREDICTED: gastrula zinc finger protein XlCGF8.2DB-like [Cyprinodon variegatus]|Cyprinodon variegatus|Eukaryota	AAEL019833-PH	NA	AGAP010751-PA	NA	FBpp0079702	NA
Mdes014157	-0.439719	1.05164	0.458572	XP_001843437	adenine phosphoribosyltransferase [Culex quinquefasciatus]|Culex quinquefasciatus|Eukaryota	NA	NA	NA	NA	NA	NA
Mdes014164	3.96209	7.16854	5.37422	ACZ26280	secreted protein F [Mayetiola destructor]|Mayetiola destructor|Eukaryota	NA	NA	NA	NA	NA	NA
Mdes014169	-2.21797	-1.41456	-1.84203	XP_318654	AGAP009622-PA [Anopheles gambiae str. PEST]|Anopheles gambiae str. PEST|Eukaryota	AAEL005446-PE	6-phosphofructo-2-kinase/fructose-2,6-bisphosphatase	AGAP009622-PA	6-phosphofructo-2-kinase / fructose-2,6-bisphosphatase [Source:VB Community Annotation]	FBpp0074483	6-phosphofructo-2-kinase [Source:FlyBase;Acc:FBgn0027621]	Fructose and mannose metabolism; Metabolic pathways
Mdes014190	3.59593	7.8999	5.10719	ACZ26280	secreted protein F [Mayetiola destructor]|Mayetiola destructor|Eukaryota	NA	NA	NA	NA	NA	NA
Mdes014196	1.11379	2.76661	1.959	XP_013115453	PREDICTED: uncharacterized protein CG16817 isoform X1 [Stomoxys calcitrans]|Stomoxys calcitrans|Eukaryota	AAEL014943-PA	NA	AGAP011157-PA	cytosolic prostaglandin-E synthase [Source:VB Community Annotation]	FBpp0300672	NA	Arachidonic acid metabolism; Metabolic pathways
Mdes014226	-2.68407	0.11361	-1.50597	NA	NA	NA	NA	NA	NA	NA	NA
Mdes014237	0.582927	3.00415	1.45416	NA	NA	NA	NA	NA	NA	NA	NA
Mdes014243	-1.11405	-0.37921	-0.661636	KPI96642	Homeobox protein invected [Papilio xuthus]|Papilio xuthus|Eukaryota	AAEL012058-PB	NA	AGAP008025-PA	Homeobox protein engrailed-like [Source:UniProtKB/TrEMBL;Acc:A0A1S4GX23]	FBpp0087197	engrailed [Source:FlyBase;Acc:FBgn0000577]	Hedgehog signaling pathway - fly
Mdes014244	5.17893	9.28137	7.34618	ABA61173	Mde8i18_4 [Mayetiola destructor]|Mayetiola destructor|Eukaryota	NA	NA	NA	NA	NA	NA
Mdes014264	0.419725	2.42451	1.32329	KXJ81070	hypothetical protein RP20_CCG021981 [Aedes albopictus]|Aedes albopictus|Eukaryota	AAEL002493-PA	short-chain dehydrogenase	AGAP005980-PA	retinol dehydrogenase 13 (all-trans/9-cis) [Source:VB Community Annotation]	FBpp0307927	NA	Retinol metabolism; Metabolic pathways; Biosynthesis of cofactors
Mdes014268	-0.513734	1.0677	0.00292035	NA	NA	AAEL005174-PI	NA	AGAP005840-PA	NA	FBpp0297795	NA
Mdes014274	-1.0647	0.427393	-0.0731712	XP_312117	AGAP002797-PA [Anopheles gambiae str. PEST]|Anopheles gambiae str. PEST|Eukaryota	AAEL022196-PB	NA	AGAP002797-PA	ionotropic receptor GLURIId [Source:VB Community Annotation]	FBpp0307024	NA
Mdes014286	-1.01215	0.131734	-0.330837	NA	NA	NA	NA	NA	NA	NA	NA
Mdes014290	0.528844	2.62389	1.28128	XP_002048752	uncharacterized protein Dvir_GJ21219 [Drosophila virilis]|Drosophila virilis|Eukaryota	AAEL007414-PA	NA	AGAP005979-PA	NA	FBpp0085885	NA
Mdes014291	0.881294	2.02174	1.53309	XP_002614056	hypothetical protein BRAFLDRAFT_57245 [Branchiostoma floridae]|Branchiostoma floridae|Eukaryota	AAEL023413-PG	NA	AGAP005978-PB	zinc finger and SCAN domain containing 2 [Source:VB Community Annotation]	FBpp0311662	NA
Mdes014292	5.41105	9.98965	8.11738	ACZ26280	secreted protein F [Mayetiola destructor]|Mayetiola destructor|Eukaryota	NA	NA	NA	NA	NA	NA
Mdes014298	-0.0946319	1.72682	1.03463	XP_001662536	AAEL012394-PA [Aedes aegypti]|Aedes aegypti|Eukaryota	AAEL012394-PB	glucosidase ii beta subunit	AGAP004609-PA	protein kinase C substrate 80K-H [Source:VB Community Annotation]	FBpp0080551	Glucosidase 2 beta subunit [Source:FlyBase;Acc:FBgn0032643]	Protein processing in endoplasmic reticulum
Mdes014299	1.30026	3.21786	2.11181	KFB35314	AGAP004238-PA-like protein [Anopheles sinensis]|Anopheles sinensis|Eukaryota	AAEL009320-PA	chaperonin	AGAP004238-PA	T-complex protein 1 subunit alpha [Source:VB Community Annotation]	FBpp0083683	Chaperonin containing TCP1 subunit 1 [Source:FlyBase;Acc:FBgn0003676]
Mdes014313	5.73817	9.99644	7.58104	ACZ26280	secreted protein F [Mayetiola destructor]|Mayetiola destructor|Eukaryota	NA	NA	NA	NA	NA	NA
Mdes014338	0.0424997	1.32142	0.714655	XP_001654982	AAEL002244-PA [Aedes aegypti]|Aedes aegypti|Eukaryota	AAEL002244-PD	NA	AGAP008489-PA	Fuzzy [Source:VB Community Annotation]	FBpp0079317	fuzzy [Source:FlyBase;Acc:FBgn0001084]
Mdes014343	-1.10716	1.07247	-0.499889	XP_011291125	PREDICTED: glycine-rich cell wall structural protein-like [Musca domestica]|Musca domestica|Eukaryota	AAEL017015-PA	NA	AGAP000352-PA	cuticular protein TWDL family (TWDL1) [Source:VB Community Annotation]	FBpp0084471	TweedleT [Source:FlyBase;Acc:FBgn0029170]
Mdes014358	0.823265	1.55152	1.22285	NA	NA	NA	NA	NA	NA	NA	NA
Mdes014383	-1.4663	-0.05147	-1.05826	5A5C_A	Chain A, Structure Of An Engineered Neuronal Lrrtm2 Adhesion Molecule|synthetic construct|-	AAEL007619-PC	TOLL5A: Toll-like receptor	AGAP001004-PA	TOLL-like receptor 1A [Source:VB Community Annotation]	FBpp0085638	NA
Mdes014386	0.323544	1.319	0.629435	ETN66433	fuzzy [Anopheles darlingi]|Anopheles darlingi|Eukaryota	AAEL002244-PA	NA	AGAP008489-PA	Fuzzy [Source:VB Community Annotation]	FBpp0079317	fuzzy [Source:FlyBase;Acc:FBgn0001084]
Mdes014392	-2.66979	-1.53635	-2.05742	NA	NA	NA	NA	NA	NA	NA	NA
Mdes014397	1.29592	2.44103	1.68367	NA	NA	NA	NA	NA	NA	NA	NA
Mdes014427	-2.25148	-0.99717	-1.58977	XP_013097492	PREDICTED: organic cation transporter-like protein [Stomoxys calcitrans]|Stomoxys calcitrans|Eukaryota	AAEL012443-PA	sugar transporter	AGAP004309-PA	solute carrier family 22 [Source:VB Community Annotation]	FBpp0083983	Organic cation transporter [Source:FlyBase;Acc:FBgn0019952]
Mdes014447	-2.21249	-0.565571	-1.31386	AJC97567	hypothetical protein [Drosophila mojavensis]|Drosophila mojavensis|Eukaryota	AAEL004091-PB	pickpocket	AGAP012279-PA	amiloride-sensitive sodium channel [Source:VB Community Annotation]	FBpp0305020	pickpocket 26 [Source:FlyBase;Acc:FBgn0035785]
Mdes014451	0.303511	1.02996	0.637767	XP_002014642	GL19290 [Drosophila persimilis]|Drosophila persimilis|Eukaryota	AAEL014215-PB	nicotinate phosphoribosyltransferase	AGAP008516-PA	nicotinate phosphoribosyltransferase [Source:VB Community Annotation]	FBpp0306839	NA	Nicotinate and nicotinamide metabolism; Metabolic pathways; Biosynthesis of cofactors
Mdes014456	0.97866	2.9351	1.7146	XP_013108025	PREDICTED: uncharacterized protein LOC106087514 [Stomoxys calcitrans]|Stomoxys calcitrans|Eukaryota	AAEL008377-PA	NA	AGAP012160-PA	kinetochore-associated protein 1 [Source:VB Community Annotation]	FBpp0085156	rough deal [Source:FlyBase;Acc:FBgn0003268]
Mdes014473	-1.24993	0.741336	-0.373746	XP_001655473	AAEL002520-PA [Aedes aegypti]|Aedes aegypti|Eukaryota	AAEL002520-PA	apolipoprotein D, putative	AGAP000790-PA	NA	FBpp0312034	NA
Mdes014478	-0.116427	1.74235	1.08738	XP_974197	PREDICTED: inosine triphosphate pyrophosphatase [Tribolium castaneum]|Tribolium castaneum|Eukaryota	AAEL008605-PA	inosine triphosphate pyrophosphatase (itpase) (inosine triphosphatase)	AGAP008374-PA	Inosine triphosphate pyrophosphatase [Source:UniProtKB/Swiss-Prot;Acc:Q7Q4F5]	FBpp0078684	NA	Purine metabolism; Drug metabolism - other enzymes; Metabolic pathways
Mdes014482	-0.0254073	1.47875	0.387408	XP_003436690	AGAP004028-PB [Anopheles gambiae str. PEST]|Anopheles gambiae str. PEST|Eukaryota	AAEL019447-PA	NA	AGAP004028-PB	intron-binding protein aquarius [Source:VB Community Annotation]	FBpp0290264	NA
Mdes014486	-1.06628	-0.191826	-0.673826	NA	NA	NA	NA	NA	NA	NA	NA
Mdes014489	0.350968	2.25571	1.10274	KXJ72551	hypothetical protein RP20_CCG017714 [Aedes albopictus]|Aedes albopictus|Eukaryota	AAEL005146-PA	NA	AGAP011345-PA	NA	FBpp0078032	CR6-interacting factor [Source:FlyBase;Acc:FBgn0037102]
Mdes014513	1.84129	3.65512	2.61155	AAX30011	SSGP-11C2 [Mayetiola destructor]|Mayetiola destructor|Eukaryota	NA	NA	NA	NA	NA	NA
Mdes014522	-1.0884	2.26064	0.279932	NA	NA	NA	NA	NA	NA	NA	NA
Mdes014565	4.04499	8.78868	5.8824	ACZ26280	secreted protein F [Mayetiola destructor]|Mayetiola destructor|Eukaryota	NA	NA	NA	NA	NA	NA
Mdes014566	0.0337134	2.18218	1.00019	WP_051523441	levanase [Prevotella sp. MA2016]|Prevotella sp. MA2016|Bacteria	NA	NA	NA	NA	NA	NA
Mdes014583	4.78903	6.77871	5.73082	NA	NA	NA	NA	NA	NA	NA	NA
Mdes014585	1.00245	2.72741	1.77369	KNC21217	hypothetical protein FF38_10996 [Lucilia cuprina]|Lucilia cuprina|Eukaryota	AAEL010698-PB	importin beta-4	AGAP006942-PA	Importin-4 [Source:VB Community Annotation]	FBpp0303949	NA
Mdes014608	-0.273481	1.1893	0.131424	KXJ81137	hypothetical protein RP20_CCG021360 [Aedes albopictus]|Aedes albopictus|Eukaryota	AAEL009616-PC	cadherin	AGAP006256-PA	Cad74A [Source:VB Community Annotation]	FBpp0075001	Cadherin 74A [Source:FlyBase;Acc:FBgn0036715]
Mdes014612	0.528668	1.81245	1.17869	NA	NA	NA	NA	NA	NA	NA	NA
Mdes014629	0.00783986	2.41553	0.775885	XP_017954575	PREDICTED: uncharacterized protein LOC108649972 [Drosophila navojoa]|Drosophila navojoa|Eukaryota	AAEL007131-PB	sugar transporter	AGAP013770-PA	NA	FBpp0402857	NA
Mdes014633	0.616812	2.17236	1.12232	XP_004535542	PREDICTED: ruvB-like helicase 2 [Ceratitis capitata]|Ceratitis capitata|Eukaryota	AAEL010341-PA	rept: RuvB-like helicase 2 (EC 3.6.4.12)(Reptin)	AGAP009746-PA	RuvB-like protein 2 [Source:VB Community Annotation]	FBpp0311247	reptin [Source:FlyBase;Acc:FBgn0040075]
Mdes014647	0.335078	1.61899	1.01784	KFB41194	AGAP001549-PA-like protein [Anopheles sinensis]|Anopheles sinensis|Eukaryota	AAEL012690-PA	3-5 exonuclease	AGAP001549-PA	NA	FBpp0300531	NA
Mdes014650	0.650498	2.6926	1.87363	XP_001847602	cyclohex-1-ene-1-carboxyl-CoA hydratase [Culex quinquefasciatus]|Culex quinquefasciatus|Eukaryota	AAEL011736-PA	cyclohex-1-ene-1-carboxyl-CoA hydratase, putative	AGAP010403-PA	enoyl-CoA hydratase domain-containing protein 3, mitochondrial [Source:VB Community Annotation]	FBpp0086132	NA
Mdes014653	0.197572	2.05863	1.28374	XP_001843561	leucine rich protein, putative [Culex quinquefasciatus]|Culex quinquefasciatus|Eukaryota	AAEL006026-PA	leucine rich protein, putative	AGAP002038-PA	NA	FBpp0070221	Leucine-rich pentatricopeptide repeat containing 2 [Source:FlyBase;Acc:FBgn0027794]
Mdes014670	-0.600117	1.79278	0.632997	KNC32859	hypothetical protein FF38_01690 [Lucilia cuprina]|Lucilia cuprina|Eukaryota	AAEL012949-PF	Transferrin	AGAP011169-PA	NA	FBpp0086274	Transferrin 3 [Source:FlyBase;Acc:FBgn0034094]
[truncated: 258 more rows]

## Sheet: Genes-C2 profie
Gene_id	A3_vs_N0	V3_vs_N0	Bd3_vs_BdN	Hit_id (nr )	Hit_description (nr)	Aedes aegypti accession	Description (Aedes aegypti)	Anopheles gambiae accession	Description (Anopheles gambiae)	Drosophila melanogaster accession	Description (Drosophila melanogaster)	KEGG pathway
[truncated: 615 more rows]

[truncated: 3 more sheets: Genes-C3 profile, Genes-C4 profile, Genes-C5 profile]
