# Supplementary material for: Comparative Hessian Fly Larval Transcriptomics Provides Novel Insight into Host and Nonhost Resistance
Source: Int J Mol Sci. 2021 Oct 25;22(21):11498. doi: 10.3390/ijms222111498 (PMC8583952; doi:10.3390/ijms222111498)
Supplement: Supplementary file 1 [file ijms-22-11498-s001.zip › TableS4.xlsx]

## Sheet: BP_updown
ID	Description	GeneRatio	BgRatio	pvalue	p.adjust	geneID	Count
GO:0006171	cAMP biosynthetic process	14/722	20/5413	8.95816e-09	9.04775e-07	Mdes013805/Mdes009339/Mdes015597/Mdes015525/Mdes015725/Mdes016389/Mdes015735/Mdes010670/Mdes015724/Mdes018680/Mdes016568/Mdes013916/Mdes017292/Mdes009338	14
GO:0006030	chitin metabolic process	23/722	55/5413	1.49138e-07	7.53147e-06	Mdes009367/Mdes012852/Mdes010200/Mdes012731/Mdes005154/Mdes006879/Mdes002406/Mdes000785/Mdes013891/Mdes019281/Mdes002656/Mdes001093/Mdes011137/Mdes017124/Mdes012730/Mdes000322/Mdes007870/Mdes007274/Mdes001092/Mdes017827/Mdes002409/Mdes009283/Mdes016573	23
GO:0006633	fatty acid biosynthetic process	14/722	31/5413	1.47032e-05	0.000495007	Mdes006304/Mdes015581/Mdes007029/Mdes000405/Mdes002507/Mdes000404/Mdes000589/Mdes002353/Mdes014851/Mdes014794/Mdes000588/Mdes003086/Mdes013679/Mdes002509	14
GO:0005975	carbohydrate metabolic process	36/722	135/5413	2.22339e-05	0.000561407	Mdes014714/Mdes015104/Mdes012852/Mdes006147/Mdes012731/Mdes006879/Mdes019201/Mdes001093/Mdes016522/Mdes012730/Mdes012742/Mdes004837/Mdes007457/Mdes008256/Mdes007867/Mdes015191/Mdes007352/Mdes015673/Mdes019152/Mdes001092/Mdes017168/Mdes000216/Mdes009774/Mdes001216/Mdes000818/Mdes007875/Mdes001307/Mdes014567/Mdes015185/Mdes013801/Mdes012970/Mdes001406/Mdes014263/Mdes015670/Mdes008719/Mdes014899	36
GO:0008152	metabolic process	31/722	129/5413	0.000616908	0.0124615	Mdes002617/Mdes005546/Mdes012520/Mdes006874/Mdes008103/Mdes003522/Mdes015855/Mdes002052/Mdes009406/Mdes010269/Mdes010209/Mdes014967/Mdes016425/Mdes008364/Mdes016430/Mdes004046/Mdes004368/Mdes009631/Mdes010058/Mdes006184/Mdes016868/Mdes001549/Mdes008221/Mdes016406/Mdes002002/Mdes004257/Mdes007926/Mdes015509/Mdes002741/Mdes001581/Mdes012677	31
GO:0055085	transmembrane transport	32/722	155/5413	0.00679732	0.104272	Mdes008677/Mdes004416/Mdes015976/Mdes020105/Mdes001483/Mdes003105/Mdes003765/Mdes003106/Mdes006681/Mdes008558/Mdes014932/Mdes014591/Mdes006220/Mdes006425/Mdes007775/Mdes010744/Mdes015589/Mdes010412/Mdes007911/Mdes001920/Mdes005006/Mdes003203/Mdes009627/Mdes012352/Mdes003366/Mdes003399/Mdes003362/Mdes011247/Mdes006222/Mdes009360/Mdes009735/Mdes006229	32
GO:0035556	intracellular signal transduction	29/722	138/5413	0.00754935	0.104272	Mdes006027/Mdes013805/Mdes009339/Mdes015597/Mdes014618/Mdes015525/Mdes015725/Mdes016389/Mdes015735/Mdes007652/Mdes006218/Mdes010320/Mdes010670/Mdes015724/Mdes006510/Mdes007533/Mdes018680/Mdes009569/Mdes016835/Mdes009700/Mdes016568/Mdes017292/Mdes012029/Mdes009338/Mdes004151/Mdes007044/Mdes003642/Mdes015156/Mdes008787	29
GO:0007156	homophilic cell adhesion via plasma membrane adhesion molecules	9/722	28/5413	0.00825918	0.104272	Mdes003743/Mdes009904/Mdes015435/Mdes006875/Mdes010733/Mdes018320/Mdes010486/Mdes014902/Mdes010484	9
GO:0051056	regulation of small GTPase mediated signal transduction	5/722	11/5413	0.00960891	0.107833	Mdes006695/Mdes013760/Mdes016400/Mdes014573/Mdes006694	5
GO:0045087	innate immune response	7/722	22/5413	0.0203265	0.205298	Mdes020151/Mdes008905/Mdes016003/Mdes014635/Mdes005075/Mdes016291/Mdes015966	7
GO:0050482	arachidonic acid secretion	6/722	18/5413	0.0247492	0.227243	Mdes013776/Mdes009312/Mdes011566/Mdes003806/Mdes007472/Mdes006767	6
GO:0009405	pathogenesis	5/722	14/5413	0.0295876	0.249029	Mdes007623/Mdes003273/Mdes017423/Mdes011476/Mdes014462	5
GO:0009253	peptidoglycan catabolic process	4/722	10/5413	0.0339457	0.263732	Mdes014481/Mdes015794/Mdes014635/Mdes000654	4
GO:0006644	phospholipid metabolic process	6/722	20/5413	0.0409878	0.295698	Mdes013776/Mdes009312/Mdes011566/Mdes003806/Mdes007472/Mdes006767	6
GO:0006629	lipid metabolic process	14/722	69/5413	0.068505	0.461267	Mdes017725/Mdes005304/Mdes002211/Mdes006037/Mdes004557/Mdes011031/Mdes009616/Mdes007826/Mdes011855/Mdes006114/Mdes013363/Mdes007770/Mdes002212/Mdes000919	14
GO:0007166	cell surface receptor signaling pathway	6/722	23/5413	0.075662	0.469093	Mdes002928/Mdes002960/Mdes015753/Mdes005414/Mdes008675/Mdes001304	6
GO:0015986	ATP synthesis coupled proton transport	5/722	18/5413	0.0808753	0.469093	Mdes011464/Mdes000604/Mdes002258/Mdes006731/Mdes004497	5
GO:0006751	glutathione catabolic process	4/722	13/5413	0.0836008	0.469093	Mdes015601/Mdes012088/Mdes011050/Mdes003262	4
GO:0007275	multicellular organism development	14/722	72/5413	0.0913055	0.480217	Mdes009478/Mdes000593/Mdes007202/Mdes014243/Mdes007526/Mdes007527/Mdes002959/Mdes001054/Mdes000215/Mdes003376/Mdes015274/Mdes001114/Mdes000095/Mdes010337	14
GO:0031047	gene silencing by RNA	5/722	19/5413	0.0982563	0.480217	Mdes016377/Mdes016420/Mdes007478/Mdes004287/Mdes010169	5
GO:0007018	microtubule-based movement	14/722	73/5413	0.0998472	0.480217	Mdes001320/Mdes014914/Mdes001863/Mdes010661/Mdes011018/Mdes001894/Mdes011775/Mdes020130/Mdes009723/Mdes005855/Mdes003802/Mdes015918/Mdes008927/Mdes001989	14
GO:0007165	signal transduction	27/722	161/5413	0.12018	0.499407	Mdes014651/Mdes012311/Mdes015648/Mdes011148/Mdes018841/Mdes020151/Mdes007218/Mdes012091/Mdes009682/Mdes008277/Mdes010320/Mdes012629/Mdes008905/Mdes002264/Mdes014043/Mdes016003/Mdes008995/Mdes005075/Mdes007667/Mdes005312/Mdes012427/Mdes008674/Mdes012266/Mdes016291/Mdes004895/Mdes007253/Mdes015966	27
GO:0006520	cellular amino acid metabolic process	4/722	15/5413	0.129047	0.499407	Mdes018605/Mdes005993/Mdes005298/Mdes016413	4
GO:0008299	isoprenoid biosynthetic process	4/722	15/5413	0.129047	0.499407	Mdes000579/Mdes001513/Mdes003149/Mdes014330	4
GO:0006334	nucleosome assembly	9/722	45/5413	0.136848	0.499407	Mdes003869/Mdes015900/Mdes007235/Mdes011819/Mdes008286/Mdes003934/Mdes015229/Mdes009145/Mdes012113	9
GO:0006807	nitrogen compound metabolic process	3/722	10/5413	0.138449	0.499407	Mdes002320/Mdes015335/Mdes003628	3
GO:0006869	lipid transport	3/722	10/5413	0.138449	0.499407	Mdes010314/Mdes013528/Mdes007793	3
GO:0051726	regulation of cell cycle	3/722	10/5413	0.138449	0.499407	Mdes003077/Mdes002197/Mdes002958	3
GO:0006897	endocytosis	3/722	11/5413	0.172423	0.579726	Mdes011393/Mdes010191/Mdes011250	3
GO:0018105	peptidyl-serine phosphorylation	3/722	11/5413	0.172423	0.579726	Mdes010191/Mdes002274/Mdes007262	3
GO:0006457	protein folding	13/722	74/5413	0.180291	0.579726	Mdes006634/Mdes005707/Mdes009309/Mdes002782/Mdes005855/Mdes003760/Mdes011104/Mdes007675/Mdes014299/Mdes003412/Mdes009752/Mdes009589/Mdes014118	13
GO:0006979	response to oxidative stress	5/722	23/5413	0.183675	0.579726	Mdes011896/Mdes013985/Mdes009520/Mdes004254/Mdes000123	5
GO:0006814	sodium ion transport	3/722	12/5413	0.20842	0.610257	Mdes010959/Mdes003399/Mdes000303	3
GO:0055114	oxidation-reduction process	3/722	12/5413	0.20842	0.610257	Mdes003153/Mdes008323/Mdes003151	3
GO:0000160	phosphorelay signal transduction system	4/722	18/5413	0.211475	0.610257	Mdes016870/Mdes007952/Mdes007956/Mdes014000	4
GO:0006813	potassium ion transport	3/722	13/5413	0.245866	0.671147	Mdes014311/Mdes012514/Mdes010959	3
GO:0008360	regulation of cell shape	3/722	13/5413	0.245866	0.671147	Mdes010191/Mdes002274/Mdes007262	3
GO:0006352	DNA-templated transcription, initiation	5/722	26/5413	0.260416	0.692158	Mdes016801/Mdes012028/Mdes010251/Mdes012617/Mdes016694	5
GO:0006486	protein glycosylation	6/722	33/5413	0.272151	0.7048	Mdes006877/Mdes010914/Mdes013455/Mdes006352/Mdes011605/Mdes012754	6
GO:0009058	biosynthetic process	7/722	41/5413	0.302163	0.762962	Mdes003816/Mdes008933/Mdes016895/Mdes013063/Mdes009968/Mdes007676/Mdes006146	7
GO:0006950	response to stress	4/722	22/5413	0.336499	0.809201	Mdes002782/Mdes005414/Mdes002958/Mdes004157	4
GO:0050909	sensory perception of taste	4/722	22/5413	0.336499	0.809201	Mdes018841/Mdes014043/Mdes007667/Mdes010494	4
GO:0045454	cell redox homeostasis	8/722	50/5413	0.34788	0.817114	Mdes014901/Mdes004207/Mdes015402/Mdes011761/Mdes018769/Mdes016297/Mdes012959/Mdes012957	8
GO:0006887	exocytosis	3/722	17/5413	0.400261	0.898363	Mdes010196/Mdes004241/Mdes002146	3
GO:0016055	Wnt signaling pathway	3/722	17/5413	0.400261	0.898363	Mdes000593/Mdes002959/Mdes000215	3
GO:0036297	interstrand cross-link repair	6/722	40/5413	0.446837	0.981099	Mdes015085/Mdes006437/Mdes017723/Mdes000466/Mdes000520/Mdes000418	6
GO:0034765	regulation of ion transmembrane transport	4/722	26/5413	0.463803	0.988417	Mdes014161/Mdes018640/Mdes012442/Mdes009099	4
GO:0007017	microtubule-based process	2/722	12/5413	0.489315	0.988417	Mdes009726/Mdes007500	2
GO:0008643	carbohydrate transport	2/722	12/5413	0.489315	0.988417	Mdes004407/Mdes006837	2
GO:0030154	cell differentiation	2/722	12/5413	0.489315	0.988417	Mdes003376/Mdes015274	2
GO:0007219	Notch signaling pathway	3/722	20/5413	0.510496	1	Mdes003376/Mdes015274/Mdes000095	3
GO:0000723	telomere maintenance	6/722	46/5413	0.589435	1	Mdes007495/Mdes003463/Mdes011986/Mdes017055/Mdes007365/Mdes006067	6
GO:0006281	DNA repair	15/722	116/5413	0.593959	1	Mdes014090/Mdes007495/Mdes003463/Mdes009985/Mdes005444/Mdes008712/Mdes000416/Mdes011986/Mdes017055/Mdes013209/Mdes018806/Mdes003445/Mdes007365/Mdes002441/Mdes006067	15
GO:0006270	DNA replication initiation	2/722	15/5413	0.613924	1	Mdes005305/Mdes001391	2
GO:0006265	DNA topological change	2/722	16/5413	0.649939	1	Mdes005913/Mdes005839	2
GO:0006310	DNA recombination	9/722	73/5413	0.653047	1	Mdes014090/Mdes007495/Mdes003463/Mdes009985/Mdes008712/Mdes011986/Mdes017055/Mdes007365/Mdes006067	9
GO:0006099	tricarboxylic acid cycle	4/722	33/5413	0.659108	1	Mdes013769/Mdes000638/Mdes018046/Mdes015331	4
GO:0015991	ATP hydrolysis coupled proton transport	2/722	17/5413	0.683229	1	Mdes005687/Mdes010941	2
GO:0051260	protein homooligomerization	2/722	17/5413	0.683229	1	Mdes010822/Mdes009024	2
GO:0006260	DNA replication	11/722	92/5413	0.698888	1	Mdes014090/Mdes008670/Mdes011903/Mdes005569/Mdes014994/Mdes002131/Mdes008712/Mdes010213/Mdes007615/Mdes002091/Mdes007365	11
GO:0006396	RNA processing	6/722	53/5413	0.72788	1	Mdes006174/Mdes006355/Mdes014477/Mdes007921/Mdes014222/Mdes016731	6
GO:0006094	gluconeogenesis	1/722	10/5413	0.761374	1	Mdes005488	1
GO:0006298	mismatch repair	1/722	10/5413	0.761374	1	Mdes008118	1
GO:0006402	mRNA catabolic process	1/722	10/5413	0.761374	1	Mdes014477	1
GO:0006464	cellular protein modification process	1/722	10/5413	0.761374	1	Mdes010942	1
GO:0007155	cell adhesion	3/722	30/5413	0.783606	1	Mdes003743/Mdes006099/Mdes010261	3
GO:0006730	one-carbon metabolic process	1/722	11/5413	0.793262	1	Mdes009968	1
GO:0008654	phospholipid biosynthetic process	1/722	11/5413	0.793262	1	Mdes014794	1
GO:0009116	nucleoside metabolic process	1/722	11/5413	0.793262	1	Mdes002770	1
GO:0007186	G protein-coupled receptor signaling pathway	1/722	13/5413	0.844836	1	Mdes015400	1
GO:0046854	phosphatidylinositol phosphorylation	1/722	13/5413	0.844836	1	Mdes000648	1
GO:0016042	lipid catabolic process	2/722	25/5413	0.865327	1	Mdes001952/Mdes010676	2
GO:0000226	microtubule cytoskeleton organization	1/722	14/5413	0.865582	1	Mdes011250	1
GO:0006541	glutamine metabolic process	1/722	14/5413	0.865582	1	Mdes008305	1
GO:0006096	glycolytic process	1/722	15/5413	0.883557	1	Mdes019891	1
GO:0006338	chromatin remodeling	1/722	15/5413	0.883557	1	Mdes000416	1
GO:0007015	actin filament organization	1/722	16/5413	0.899132	1	Mdes000630	1
GO:0045944	positive regulation of transcription by RNA polymerase II	1/722	16/5413	0.899132	1	Mdes014092	1
GO:0000724	double-strand break repair via homologous recombination	1/722	17/5413	0.912626	1	Mdes007457	1
GO:0045892	negative regulation of transcription, DNA-templated	1/722	18/5413	0.924317	1	Mdes019611	1
GO:0006511	ubiquitin-dependent protein catabolic process	6/722	71/5413	0.92624	1	Mdes005849/Mdes011317/Mdes007698/Mdes001475/Mdes016490/Mdes000238	6
GO:0006351	transcription, DNA-templated	36/722	332/5413	0.931435	1	Mdes002725/Mdes008670/Mdes003639/Mdes007392/Mdes012938/Mdes007952/Mdes014226/Mdes009386/Mdes008421/Mdes005162/Mdes007549/Mdes007526/Mdes007956/Mdes002044/Mdes007527/Mdes014092/Mdes013361/Mdes005876/Mdes006237/Mdes009383/Mdes004792/Mdes001054/Mdes007761/Mdes001881/Mdes006586/Mdes001114/Mdes006587/Mdes005350/Mdes009076/Mdes015009/Mdes004670/Mdes016180/Mdes011890/Mdes003226/Mdes005992/Mdes003083	36
GO:0001522	pseudouridine synthesis	1/722	19/5413	0.934445	1	Mdes017364	1
GO:0006811	ion transport	1/722	19/5413	0.934445	1	Mdes003453	1
GO:0006289	nucleotide-excision repair	1/722	20/5413	0.94322	1	Mdes013841	1
GO:0030036	actin cytoskeleton organization	1/722	21/5413	0.950822	1	Mdes006510	1
GO:0006355	regulation of transcription, DNA-templated	37/722	353/5413	0.960094	1	Mdes009478/Mdes001255/Mdes007392/Mdes007952/Mdes018102/Mdes015266/Mdes005645/Mdes014243/Mdes014143/Mdes004521/Mdes012211/Mdes004417/Mdes007956/Mdes012630/Mdes003780/Mdes000959/Mdes013217/Mdes013361/Mdes005876/Mdes014680/Mdes001054/Mdes009280/Mdes000961/Mdes001457/Mdes005647/Mdes013886/Mdes002804/Mdes001881/Mdes001114/Mdes005350/Mdes017940/Mdes010702/Mdes004449/Mdes011056/Mdes004895/Mdes009480/Mde…	37
GO:0035023	regulation of Rho protein signal transduction	2/722	36/5413	0.962644	1	Mdes003403/Mdes004101	2
GO:0006364	rRNA processing	1/722	23/5413	0.963111	1	Mdes007916	1
GO:0051301	cell division	2/722	40/5413	0.977026	1	Mdes009420/Mdes015691	2
GO:0000398	mRNA splicing, via spliceosome	1/722	27/5413	0.979251	1	Mdes001257	1
GO:0016192	vesicle-mediated transport	3/722	53/5413	0.979257	1	Mdes013319/Mdes007730/Mdes012923	3
GO:0016579	protein deubiquitination	2/722	44/5413	0.985982	1	Mdes007698/Mdes001475	2
GO:0006357	regulation of transcription by RNA polymerase II	2/722	45/5413	0.987624	1	Mdes002264/Mdes005682	2
GO:0008033	tRNA processing	1/722	31/5413	0.988335	1	Mdes019673	1
GO:0006397	mRNA processing	1/722	32/5413	0.9899	1	Mdes001166	1
GO:0007049	cell cycle	1/722	34/5413	0.992429	1	Mdes015691	1
GO:0015031	protein transport	2/722	55/5413	0.996511	1	Mdes016075/Mdes014347	2
GO:0015074	DNA integration	11/722	159/5413	0.996874	1	Mdes018038/Mdes013773/Mdes013670/Mdes008499/Mdes020115/Mdes019511/Mdes018814/Mdes017618/Mdes019966/Mdes017983/Mdes012706	11
GO:0006313	transposition, DNA-mediated	1/722	63/5413	0.999885	1	Mdes017236	1
GO:0006412	translation	2/722	144/5413	1	1	Mdes006512/Mdes001464	2

## Sheet: CC_updown
ID	Description	GeneRatio	BgRatio	pvalue	p.adjust	geneID	Count
GO:0005576	extracellular region	62/1113	180/6947	6.37987e-10	2.23296e-08	Mdes000593/Mdes003904/Mdes013776/Mdes009367/Mdes017725/Mdes006115/Mdes012852/Mdes009312/Mdes004028/Mdes010200/Mdes012731/Mdes005154/Mdes006879/Mdes002406/Mdes000785/Mdes007292/Mdes006036/Mdes013891/Mdes019281/Mdes002959/Mdes006035/Mdes004341/Mdes001906/Mdes002656/Mdes011566/Mdes003806/Mdes001093/Mdes009047/Mdes011137/Mdes017124/Mdes002211/Mdes012730/Mdes000322/Mdes009240/Mdes007274/Mdes006037/Mde…	62
GO:0005581	collagen trimer	11/1113	11/6947	1.71233e-09	2.99658e-08	Mdes007797/Mdes016736/Mdes014965/Mdes019357/Mdes011216/Mdes017752/Mdes002238/Mdes018409/Mdes000190/Mdes009671/Mdes016729	11
GO:0005615	extracellular space	22/1113	45/6947	2.5983e-07	3.03135e-06	Mdes006364/Mdes018811/Mdes019937/Mdes004925/Mdes015146/Mdes018960/Mdes003830/Mdes011750/Mdes003453/Mdes005677/Mdes007870/Mdes014844/Mdes017701/Mdes006956/Mdes019576/Mdes008542/Mdes019914/Mdes009489/Mdes016642/Mdes005434/Mdes001406/Mdes005759	22
GO:0000786	nucleosome	20/1113	85/6947	0.0449986	0.393738	Mdes009228/Mdes003217/Mdes003869/Mdes015900/Mdes012391/Mdes007235/Mdes012593/Mdes012594/Mdes012390/Mdes005861/Mdes011819/Mdes008942/Mdes007233/Mdes014271/Mdes003218/Mdes008286/Mdes014270/Mdes003934/Mdes016622/Mdes015229	20
GO:0005886	plasma membrane	54/1113	281/6947	0.0818279	0.572795	Mdes008677/Mdes000377/Mdes003046/Mdes013805/Mdes009339/Mdes018841/Mdes013214/Mdes015597/Mdes006851/Mdes015525/Mdes015725/Mdes009904/Mdes013752/Mdes000308/Mdes014544/Mdes016389/Mdes015435/Mdes015735/Mdes006875/Mdes003852/Mdes010733/Mdes003930/Mdes018320/Mdes010486/Mdes003706/Mdes007730/Mdes010320/Mdes014902/Mdes010670/Mdes014043/Mdes006837/Mdes015724/Mdes018931/Mdes018680/Mdes000383/Mdes002873/Mde…	54
GO:0030054	cell junction	9/1113	37/6947	0.125973	0.667352	Mdes018784/Mdes016896/Mdes010364/Mdes015989/Mdes010362/Mdes014274/Mdes009165/Mdes010366/Mdes010363	9
GO:0045211	postsynaptic membrane	9/1113	39/6947	0.160991	0.667352	Mdes018784/Mdes016896/Mdes010364/Mdes015989/Mdes010362/Mdes014274/Mdes009165/Mdes010366/Mdes010363	9
GO:0005667	transcription factor complex	4/1113	14/6947	0.174593	0.667352	Mdes015069/Mdes006237/Mdes004792/Mdes016180	4
GO:0005623	cell	12/1113	56/6947	0.175589	0.667352	Mdes014901/Mdes004207/Mdes015402/Mdes011761/Mdes018769/Mdes016297/Mdes012959/Mdes014952/Mdes003584/Mdes012957/Mdes019891/Mdes010283	12
GO:0005764	lysosome	3/1113	10/6947	0.206871	0.667352	Mdes006364/Mdes003166/Mdes019152	3
GO:0043190	ATP-binding cassette (ABC) transporter complex	4/1113	15/6947	0.209739	0.667352	Mdes012227/Mdes003765/Mdes006220/Mdes006425	4
GO:0005694	chromosome	8/1113	38/6947	0.255822	0.746148	Mdes014994/Mdes005913/Mdes010213/Mdes004417/Mdes004753/Mdes002719/Mdes005839/Mdes011056	8
GO:0016020	membrane	19/1113	111/6947	0.415116	1	Mdes015648/Mdes011148/Mdes006159/Mdes001591/Mdes006926/Mdes015351/Mdes008103/Mdes011439/Mdes009682/Mdes015680/Mdes008277/Mdes004241/Mdes011291/Mdes012629/Mdes012094/Mdes009077/Mdes005391/Mdes016990/Mdes016100	19
GO:0030286	dynein complex	4/1113	21/6947	0.440716	1	Mdes001320/Mdes001894/Mdes020130/Mdes008927	4
GO:0005743	mitochondrial inner membrane	6/1113	36/6947	0.527816	1	Mdes017150/Mdes000172/Mdes011110/Mdes004694/Mdes002212/Mdes006229	6
GO:0005856	cytoskeleton	6/1113	39/6947	0.610767	1	Mdes001164/Mdes006855/Mdes014128/Mdes016052/Mdes003246/Mdes004490	6
GO:0005887	integral component of plasma membrane	5/1113	33/6947	0.627504	1	Mdes011700/Mdes007709/Mdes003743/Mdes012988/Mdes008415	5
GO:0005643	nuclear pore	2/1113	16/6947	0.752353	1	Mdes012136/Mdes014347	2
GO:0005654	nucleoplasm	2/1113	17/6947	0.7823	1	Mdes005060/Mdes011775	2
GO:0005622	intracellular	54/1113	371/6947	0.805202	1	Mdes006027/Mdes013805/Mdes010104/Mdes009339/Mdes020121/Mdes005113/Mdes007392/Mdes015597/Mdes016870/Mdes014618/Mdes015525/Mdes015725/Mdes007952/Mdes017033/Mdes003791/Mdes016389/Mdes015681/Mdes015735/Mdes014143/Mdes007652/Mdes007956/Mdes012630/Mdes006428/Mdes014000/Mdes007892/Mdes008307/Mdes010670/Mdes015724/Mdes006510/Mdes007533/Mdes018680/Mdes003712/Mdes007017/Mdes009569/Mdes006756/Mdes014389/Mde…	54
GO:0000145	exocyst	1/1113	10/6947	0.825758	1	Mdes002146	1
GO:0005759	mitochondrial matrix	1/1113	10/6947	0.825758	1	Mdes011104	1
GO:0005719	nuclear euchromatin	1/1113	12/6947	0.877188	1	Mdes019611	1
GO:0005829	cytosol	3/1113	30/6947	0.880769	1	Mdes011775/Mdes007579/Mdes016600	3
GO:0009279	cell outer membrane	1/1113	14/6947	0.913447	1	Mdes009420	1
GO:0000502	proteasome complex	1/1113	15/6947	0.927342	1	Mdes003523	1
GO:0005794	Golgi apparatus	1/1113	15/6947	0.927342	1	Mdes010465	1
GO:0016459	myosin complex	6/1113	59/6947	0.928047	1	Mdes008424/Mdes004757/Mdes000626/Mdes013519/Mdes015080/Mdes009655	6
GO:0000139	Golgi membrane	4/1113	45/6947	0.944784	1	Mdes010914/Mdes013455/Mdes011605/Mdes012754	4
GO:0005874	microtubule	5/1113	56/6947	0.958261	1	Mdes001863/Mdes002917/Mdes009723/Mdes007500/Mdes011250	5
GO:0005789	endoplasmic reticulum membrane	3/1113	47/6947	0.986766	1	Mdes001166/Mdes003852/Mdes003086	3
GO:0005730	nucleolus	3/1113	59/6947	0.997572	1	Mdes005060/Mdes015688/Mdes017451	3
GO:0005739	mitochondrion	5/1113	97/6947	0.999762	1	Mdes013769/Mdes003852/Mdes018046/Mdes005850/Mdes005365	5
GO:0005737	cytoplasm	47/1113	468/6947	0.999955	1	Mdes010422/Mdes005060/Mdes019892/Mdes008303/Mdes012403/Mdes012753/Mdes018605/Mdes005305/Mdes002770/Mdes014994/Mdes000787/Mdes006634/Mdes005707/Mdes009309/Mdes003880/Mdes010213/Mdes017609/Mdes007956/Mdes010191/Mdes014477/Mdes002072/Mdes002264/Mdes006237/Mdes004837/Mdes013841/Mdes004792/Mdes009968/Mdes016044/Mdes016052/Mdes007675/Mdes014299/Mdes005839/Mdes007477/Mdes018726/Mdes001475/Mdes007476/Mde…	47
GO:0005840	ribosome	2/1113	118/6947	1	1	Mdes006512/Mdes001464	2

## Sheet: MF_updown
ID	Description	GeneRatio	BgRatio	pvalue	p.adjust	geneID	Count
GO:0004016	adenylate cyclase activity	15/1427	22/9261	3.5672e-08	5.9929e-06	Mdes013805/Mdes009339/Mdes015597/Mdes015525/Mdes015725/Mdes016389/Mdes015735/Mdes003852/Mdes010670/Mdes015724/Mdes018680/Mdes016568/Mdes013916/Mdes017292/Mdes009338	15
GO:0004722	protein serine/threonine phosphatase activity	17/1427	31/9261	4.34163e-07	2.80144e-05	Mdes008052/Mdes001878/Mdes014325/Mdes012615/Mdes017386/Mdes001893/Mdes001889/Mdes003770/Mdes010558/Mdes014622/Mdes017452/Mdes008053/Mdes010556/Mdes015322/Mdes001892/Mdes007548/Mdes006422	17
GO:0008061	chitin binding	27/1427	66/9261	5.00258e-07	2.80144e-05	Mdes009367/Mdes012852/Mdes010200/Mdes012731/Mdes005154/Mdes006879/Mdes002406/Mdes000785/Mdes013891/Mdes019281/Mdes002656/Mdes001093/Mdes011137/Mdes017124/Mdes012730/Mdes000322/Mdes007870/Mdes007274/Mdes007352/Mdes001092/Mdes017827/Mdes002409/Mdes001216/Mdes009283/Mdes016573/Mdes013801/Mdes001406	27
GO:0020037	heme binding	41/1427	136/9261	9.34515e-06	0.000350939	Mdes016032/Mdes011896/Mdes010393/Mdes013653/Mdes013985/Mdes009247/Mdes013667/Mdes014618/Mdes003623/Mdes003231/Mdes009520/Mdes008881/Mdes010194/Mdes003766/Mdes006218/Mdes010404/Mdes016205/Mdes013947/Mdes007746/Mdes003637/Mdes003065/Mdes010669/Mdes007238/Mdes004254/Mdes006454/Mdes003028/Mdes006526/Mdes009700/Mdes006386/Mdes015703/Mdes003297/Mdes000749/Mdes000123/Mdes010177/Mdes003064/Mdes017144/Mde…	41
GO:0005201	extracellular matrix structural constituent	10/1427	15/9261	1.04446e-05	0.000350939	Mdes016736/Mdes002141/Mdes014965/Mdes019357/Mdes017752/Mdes002238/Mdes018409/Mdes009671/Mdes016729/Mdes015909	10
GO:0042302	structural constituent of cuticle	24/1427	67/9261	3.12544e-05	0.000875123	Mdes013421/Mdes013391/Mdes003044/Mdes003042/Mdes005390/Mdes002999/Mdes007190/Mdes003045/Mdes002997/Mdes006384/Mdes003009/Mdes003002/Mdes009684/Mdes009178/Mdes003048/Mdes005545/Mdes013904/Mdes002998/Mdes003006/Mdes003007/Mdes006937/Mdes003013/Mdes003003/Mdes008093	24
GO:0004930	G protein-coupled receptor activity	31/1427	101/9261	7.67455e-05	0.00184189	Mdes002928/Mdes006903/Mdes002440/Mdes001231/Mdes014260/Mdes004864/Mdes000267/Mdes000308/Mdes015043/Mdes006794/Mdes001704/Mdes006948/Mdes015753/Mdes000916/Mdes009294/Mdes013880/Mdes006795/Mdes000575/Mdes005414/Mdes003712/Mdes012035/Mdes001304/Mdes002444/Mdes001370/Mdes015187/Mdes015521/Mdes002520/Mdes010745/Mdes004157/Mdes018870/Mdes004872	31
GO:0052689	carboxylic ester hydrolase activity	17/1427	43/9261	0.000108808	0.00228496	Mdes003904/Mdes017725/Mdes006115/Mdes006036/Mdes006035/Mdes004341/Mdes002211/Mdes009240/Mdes006037/Mdes011110/Mdes011031/Mdes011855/Mdes006114/Mdes013363/Mdes006116/Mdes009239/Mdes002212	17
GO:0005506	iron ion binding	31/1427	105/9261	0.000170442	0.00318158	Mdes008193/Mdes016032/Mdes010393/Mdes009247/Mdes013667/Mdes006238/Mdes003623/Mdes003231/Mdes008881/Mdes003766/Mdes010404/Mdes016205/Mdes013947/Mdes007746/Mdes003637/Mdes003065/Mdes010669/Mdes007238/Mdes006454/Mdes003028/Mdes006526/Mdes015703/Mdes008189/Mdes003297/Mdes010177/Mdes003064/Mdes017144/Mdes003086/Mdes011534/Mdes011859/Mdes009232	31
GO:0004672	protein kinase activity	51/1427	203/9261	0.000190456	0.00319965	Mdes015810/Mdes005067/Mdes008424/Mdes012124/Mdes007034/Mdes012433/Mdes001833/Mdes009129/Mdes001166/Mdes007269/Mdes015487/Mdes014993/Mdes005423/Mdes011689/Mdes008891/Mdes006132/Mdes001246/Mdes004101/Mdes014433/Mdes005538/Mdes000957/Mdes015148/Mdes017004/Mdes010320/Mdes010195/Mdes003118/Mdes002272/Mdes003229/Mdes008228/Mdes007533/Mdes008399/Mdes012432/Mdes007263/Mdes003979/Mdes016221/Mdes015042/Mde…	51
GO:0016705	oxidoreductase activity, acting on paired donors, with incorporation or reduction of molecular oxygen	26/1427	84/9261	0.000244064	0.00372752	Mdes016032/Mdes010393/Mdes009247/Mdes013667/Mdes003623/Mdes003231/Mdes008881/Mdes003766/Mdes010404/Mdes016205/Mdes013947/Mdes007746/Mdes003637/Mdes003065/Mdes010669/Mdes007238/Mdes006454/Mdes003028/Mdes006526/Mdes015703/Mdes003297/Mdes010177/Mdes003064/Mdes011534/Mdes011859/Mdes009232	26
GO:0005509	calcium ion binding	56/1427	233/9261	0.000326287	0.00456802	Mdes002143/Mdes008432/Mdes011686/Mdes004819/Mdes003743/Mdes001164/Mdes003507/Mdes004196/Mdes009904/Mdes012312/Mdes011802/Mdes008103/Mdes015435/Mdes006337/Mdes010583/Mdes006876/Mdes006875/Mdes015146/Mdes010343/Mdes007092/Mdes010733/Mdes016159/Mdes018320/Mdes010486/Mdes015834/Mdes007892/Mdes014902/Mdes015129/Mdes008504/Mdes003375/Mdes003792/Mdes015022/Mdes007601/Mdes003376/Mdes015274/Mdes009858/Mde…	56
GO:0004553	hydrolase activity, hydrolyzing O-glycosyl compounds	19/1427	56/9261	0.000456299	0.00589679	Mdes014714/Mdes015104/Mdes012852/Mdes006147/Mdes019201/Mdes012742/Mdes007867/Mdes015191/Mdes007352/Mdes015673/Mdes017168/Mdes000818/Mdes007875/Mdes014567/Mdes015185/Mdes013801/Mdes015670/Mdes008719/Mdes014899	19
GO:0004497	monooxygenase activity	21/1427	67/9261	0.00078026	0.00734968	Mdes010393/Mdes009247/Mdes013667/Mdes003623/Mdes003231/Mdes008881/Mdes003766/Mdes010404/Mdes016205/Mdes007746/Mdes003637/Mdes010669/Mdes007238/Mdes003028/Mdes006526/Mdes015703/Mdes003297/Mdes010177/Mdes011534/Mdes011859/Mdes009232	21
GO:0102336	3-oxo-arachidoyl-CoA synthase activity	7/1427	12/9261	0.000787466	0.00734968	Mdes015581/Mdes000405/Mdes002507/Mdes000404/Mdes002353/Mdes013679/Mdes002509	7
GO:0102337	3-oxo-cerotoyl-CoA synthase activity	7/1427	12/9261	0.000787466	0.00734968	Mdes015581/Mdes000405/Mdes002507/Mdes000404/Mdes002353/Mdes013679/Mdes002509	7
GO:0102338	3-oxo-lignoceronyl-CoA synthase activity	7/1427	12/9261	0.000787466	0.00734968	Mdes015581/Mdes000405/Mdes002507/Mdes000404/Mdes002353/Mdes013679/Mdes002509	7
GO:0102756	very-long-chain 3-ketoacyl-CoA synthase activity	7/1427	12/9261	0.000787466	0.00734968	Mdes015581/Mdes000405/Mdes002507/Mdes000404/Mdes002353/Mdes013679/Mdes002509	7
GO:0022857	transmembrane transporter activity	33/1427	127/9261	0.00133523	0.0118062	Mdes012227/Mdes015350/Mdes000279/Mdes015343/Mdes006843/Mdes002683/Mdes014427/Mdes007992/Mdes011082/Mdes001599/Mdes004407/Mdes017770/Mdes007639/Mdes005711/Mdes006462/Mdes005133/Mdes012099/Mdes006654/Mdes014768/Mdes015853/Mdes006559/Mdes006386/Mdes002475/Mdes009169/Mdes012416/Mdes010943/Mdes000086/Mdes002144/Mdes019675/Mdes000278/Mdes001065/Mdes002181/Mdes008896	33
GO:0005267	potassium channel activity	7/1427	14/9261	0.00256855	0.0210946	Mdes001835/Mdes006994/Mdes006358/Mdes002271/Mdes007009/Mdes015583/Mdes007811	7
GO:0004674	protein serine/threonine kinase activity	44/1427	189/9261	0.002649	0.0210946	Mdes006027/Mdes014679/Mdes019367/Mdes012751/Mdes008678/Mdes009986/Mdes005537/Mdes002861/Mdes008217/Mdes017121/Mdes011080/Mdes007757/Mdes014732/Mdes015618/Mdes002294/Mdes010191/Mdes007730/Mdes007784/Mdes006510/Mdes013798/Mdes014468/Mdes007763/Mdes007263/Mdes015580/Mdes013669/Mdes011545/Mdes019354/Mdes017132/Mdes008375/Mdes002273/Mdes001186/Mdes012752/Mdes005435/Mdes005448/Mdes016538/Mdes004151/Mde…	44
GO:0030246	carbohydrate binding	15/1427	46/9261	0.00276239	0.0210946	Mdes018988/Mdes008432/Mdes009112/Mdes012305/Mdes001318/Mdes017365/Mdes007644/Mdes001767/Mdes013455/Mdes018309/Mdes011032/Mdes016567/Mdes011605/Mdes012754/Mdes002386	15
GO:0008237	metallopeptidase activity	11/1427	31/9261	0.00480723	0.0351137	Mdes018605/Mdes006926/Mdes013301/Mdes009598/Mdes015628/Mdes013476/Mdes009077/Mdes005391/Mdes006353/Mdes008674/Mdes007872	11
GO:0004089	carbonate dehydratase activity	6/1427	12/9261	0.00529476	0.0370633	Mdes014240/Mdes011969/Mdes000204/Mdes011973/Mdes009356/Mdes005472	6
GO:0004970	ionotropic glutamate receptor activity	14/1427	46/9261	0.00750957	0.0504643	Mdes018784/Mdes016896/Mdes010364/Mdes014239/Mdes015989/Mdes010362/Mdes014274/Mdes009165/Mdes010366/Mdes002873/Mdes012997/Mdes010837/Mdes010363/Mdes020157	14
GO:0005328	neurotransmitter:sodium symporter activity	8/1427	21/9261	0.00970776	0.062727	Mdes000697/Mdes007550/Mdes013351/Mdes017232/Mdes013123/Mdes002616/Mdes002926/Mdes008346	8
GO:0004867	serine-type endopeptidase inhibitor activity	6/1427	14/9261	0.0130616	0.0783698	Mdes007797/Mdes001429/Mdes017443/Mdes009007/Mdes006997/Mdes009489	6
GO:0005044	scavenger receptor activity	6/1427	14/9261	0.0130616	0.0783698	Mdes001591/Mdes003166/Mdes012094/Mdes001183/Mdes006538/Mdes016100	6
GO:0015020	glucuronosyltransferase activity	5/1427	11/9261	0.0177009	0.102543	Mdes006874/Mdes015855/Mdes016430/Mdes008221/Mdes016406	5
GO:0004222	metalloendopeptidase activity	16/1427	62/9261	0.0230284	0.128959	Mdes000595/Mdes005507/Mdes011520/Mdes006078/Mdes002399/Mdes012312/Mdes011519/Mdes002398/Mdes004489/Mdes008260/Mdes011604/Mdes001641/Mdes006730/Mdes011965/Mdes009320/Mdes015981	16
GO:0000166	nucleotide binding	18/1427	73/9261	0.0259204	0.140472	Mdes011903/Mdes009339/Mdes015597/Mdes014618/Mdes015725/Mdes015735/Mdes011940/Mdes007652/Mdes014083/Mdes006218/Mdes015724/Mdes000065/Mdes009700/Mdes005558/Mdes016568/Mdes017292/Mdes009338/Mdes015156	18
GO:0016987	sigma factor activity	5/1427	13/9261	0.0378111	0.198508	Mdes016801/Mdes012028/Mdes010251/Mdes012617/Mdes016694	5
GO:0004383	guanylate cyclase activity	6/1427	18/9261	0.0468413	0.224838	Mdes014618/Mdes006218/Mdes010320/Mdes007533/Mdes009700/Mdes015156	6
GO:0004623	phospholipase A2 activity	6/1427	18/9261	0.0468413	0.224838	Mdes013776/Mdes009312/Mdes011566/Mdes003806/Mdes007472/Mdes006767	6
GO:0005272	sodium channel activity	6/1427	18/9261	0.0468413	0.224838	Mdes014447/Mdes009123/Mdes006570/Mdes009877/Mdes003966/Mdes000303	6
GO:0000155	phosphorelay sensor kinase activity	12/1427	47/9261	0.0488441	0.227939	Mdes010104/Mdes007392/Mdes017033/Mdes003791/Mdes015681/Mdes007956/Mdes012630/Mdes014389/Mdes009702/Mdes012442/Mdes005568/Mdes016821	12
GO:0016740	transferase activity	23/1427	106/9261	0.0521944	0.236991	Mdes000158/Mdes015601/Mdes008690/Mdes006872/Mdes003866/Mdes000579/Mdes005304/Mdes000373/Mdes009698/Mdes012088/Mdes009788/Mdes011050/Mdes008945/Mdes008686/Mdes016949/Mdes008687/Mdes001513/Mdes004046/Mdes011039/Mdes008691/Mdes000632/Mdes003262/Mdes014330	23
GO:0016831	carboxy-lyase activity	4/1427	10/9261	0.0543575	0.240317	Mdes005993/Mdes001773/Mdes019132/Mdes005298	4
GO:0003700	DNA-binding transcription factor activity	49/1427	257/9261	0.0623441	0.268559	Mdes015069/Mdes008670/Mdes014783/Mdes005065/Mdes002042/Mdes004539/Mdes012938/Mdes014226/Mdes016801/Mdes005162/Mdes014822/Mdes008991/Mdes007549/Mdes001499/Mdes007526/Mdes008981/Mdes008983/Mdes016061/Mdes002044/Mdes010929/Mdes007527/Mdes008987/Mdes002264/Mdes000242/Mdes012028/Mdes007501/Mdes006237/Mdes004530/Mdes009984/Mdes004792/Mdes010934/Mdes007761/Mdes000526/Mdes017776/Mdes014154/Mdes006586/Mde…	49
GO:0046933	proton-transporting ATP synthase activity, rotational mechanism	5/1427	15/9261	0.0678503	0.284971	Mdes011464/Mdes010941/Mdes002258/Mdes006731/Mdes004497	5
GO:0005262	calcium channel activity	4/1427	11/9261	0.0753041	0.301216	Mdes007020/Mdes007758/Mdes009563/Mdes007760	4
GO:0005543	phospholipid binding	4/1427	11/9261	0.0753041	0.301216	Mdes011393/Mdes002196/Mdes003642/Mdes011250	4
GO:0004003	ATP-dependent DNA helicase activity	7/1427	25/9261	0.0779811	0.304671	Mdes009985/Mdes000416/Mdes013209/Mdes003018/Mdes007457/Mdes007365/Mdes003658	7
GO:0016788	hydrolase activity, acting on ester bonds	8/1427	31/9261	0.0927592	0.348763	Mdes003816/Mdes016895/Mdes009892/Mdes011078/Mdes014083/Mdes007676/Mdes000065/Mdes010676	8
GO:0004252	serine-type endopeptidase activity	26/1427	130/9261	0.0934187	0.348763	Mdes003757/Mdes014753/Mdes006305/Mdes001591/Mdes014853/Mdes011716/Mdes005533/Mdes017111/Mdes001530/Mdes008549/Mdes015961/Mdes007198/Mdes010847/Mdes000065/Mdes007199/Mdes010517/Mdes014317/Mdes008839/Mdes008031/Mdes001534/Mdes007845/Mdes016100/Mdes011984/Mdes008022/Mdes002844/Mdes010657	26
GO:0004181	metallocarboxypeptidase activity	4/1427	12/9261	0.0996749	0.356285	Mdes016190/Mdes010846/Mdes003300/Mdes016399	4
GO:0036374	glutathione hydrolase activity	4/1427	12/9261	0.0996749	0.356285	Mdes015601/Mdes012088/Mdes011050/Mdes003262	4
GO:0008233	peptidase activity	12/1427	53/9261	0.105234	0.368318	Mdes002916/Mdes002124/Mdes007305/Mdes006941/Mdes007290/Mdes006749/Mdes008366/Mdes001434/Mdes007306/Mdes013957/Mdes003795/Mdes009098	12
GO:0016758	transferase activity, transferring hexosyl groups	5/1427	17/9261	0.107854	0.369786	Mdes005546/Mdes003522/Mdes001760/Mdes014967/Mdes004257	5
GO:0005230	extracellular ligand-gated ion channel activity	6/1427	22/9261	0.110312	0.370647	Mdes006851/Mdes013752/Mdes016772/Mdes001220/Mdes009099/Mdes005057	6
GO:0050661	NADP binding	8/1427	33/9261	0.124092	0.408082	Mdes019970/Mdes016343/Mdes007373/Mdes001865/Mdes012061/Mdes002079/Mdes018462/Mdes020082	8
GO:0046982	protein heterodimerization activity	16/1427	77/9261	0.126311	0.408082	Mdes009228/Mdes003217/Mdes003869/Mdes015900/Mdes012391/Mdes007235/Mdes012593/Mdes012594/Mdes012390/Mdes005861/Mdes008942/Mdes007233/Mdes014271/Mdes003218/Mdes014270/Mdes016622	16
GO:0003707	steroid hormone receptor activity	6/1427	23/9261	0.130795	0.413584	Mdes002725/Mdes012938/Mdes009386/Mdes009383/Mdes004670/Mdes005992	6
GO:0003777	microtubule motor activity	15/1427	72/9261	0.133453	0.413584	Mdes001320/Mdes014914/Mdes001863/Mdes010661/Mdes011018/Mdes001894/Mdes011775/Mdes020130/Mdes009723/Mdes005855/Mdes003802/Mdes015918/Mdes008927/Mdes001989/Mdes009099	15
GO:0016747	transferase activity, transferring acyl groups other than amino-acyl groups	9/1427	39/9261	0.135399	0.413584	Mdes009253/Mdes006345/Mdes010854/Mdes000553/Mdes009053/Mdes014794/Mdes014176/Mdes014122/Mdes009254	9
GO:0003824	catalytic activity	27/1427	142/9261	0.14027	0.42081	Mdes012520/Mdes007973/Mdes002052/Mdes006175/Mdes012731/Mdes009406/Mdes010269/Mdes010209/Mdes003764/Mdes000299/Mdes016425/Mdes001093/Mdes012730/Mdes014376/Mdes004753/Mdes004368/Mdes009631/Mdes007946/Mdes010223/Mdes006178/Mdes000216/Mdes002002/Mdes007926/Mdes017241/Mdes006146/Mdes014186/Mdes001581	27
GO:0030170	pyridoxal phosphate binding	11/1427	51/9261	0.151942	0.447828	Mdes005993/Mdes001773/Mdes019132/Mdes007946/Mdes006840/Mdes000270/Mdes005298/Mdes016413/Mdes001632/Mdes006146/Mdes014690	11
GO:0016887	ATPase activity	18/1427	91/9261	0.154905	0.44869	Mdes005081/Mdes006485/Mdes005140/Mdes017674/Mdes015218/Mdes015680/Mdes005079/Mdes007461/Mdes001894/Mdes011775/Mdes008398/Mdes013841/Mdes006220/Mdes017016/Mdes004002/Mdes002213/Mdes009284/Mdes010095	18
GO:0016614	oxidoreductase activity, acting on CH-OH group of donors	6/1427	25/9261	0.176615	0.502904	Mdes012349/Mdes005710/Mdes008906/Mdes010447/Mdes010451/Mdes001727	6
GO:0015035	protein disulfide oxidoreductase activity	4/1427	15/9261	0.189982	0.524482	Mdes004207/Mdes016297/Mdes012959/Mdes012957	4
GO:0004180	carboxypeptidase activity	3/1427	10/9261	0.190437	0.524482	Mdes006926/Mdes009077/Mdes005391	3
GO:0008236	serine-type peptidase activity	5/1427	21/9261	0.213151	0.567352	Mdes016885/Mdes015765/Mdes013578/Mdes012727/Mdes008667	5
GO:0008234	cysteine-type peptidase activity	7/1427	32/9261	0.213685	0.567352	Mdes007495/Mdes003463/Mdes005323/Mdes017326/Mdes017055/Mdes006538/Mdes005322	7
GO:0043565	sequence-specific DNA binding	39/1427	223/9261	0.216134	0.567352	Mdes009478/Mdes001255/Mdes005065/Mdes002042/Mdes007392/Mdes012938/Mdes018102/Mdes009386/Mdes005162/Mdes014822/Mdes005645/Mdes014243/Mdes004521/Mdes007549/Mdes001499/Mdes016061/Mdes002044/Mdes010929/Mdes000959/Mdes009383/Mdes001054/Mdes009280/Mdes010934/Mdes000961/Mdes017776/Mdes001457/Mdes005647/Mdes013886/Mdes002804/Mdes006586/Mdes001114/Mdes006587/Mdes004670/Mdes010702/Mdes004295/Mdes000597/Mde…	39
GO:0004601	peroxidase activity	4/1427	16/9261	0.224427	0.571269	Mdes011896/Mdes013985/Mdes009520/Mdes004254	4
GO:0005507	copper ion binding	4/1427	16/9261	0.224427	0.571269	Mdes003610/Mdes012094/Mdes009881/Mdes014876	4
GO:0017056	structural constituent of nuclear pore	3/1427	11/9261	0.233612	0.585772	Mdes020121/Mdes012136/Mdes014347	3
GO:0016787	hydrolase activity	20/1427	110/9261	0.243917	0.60262	Mdes008276/Mdes005194/Mdes005304/Mdes014990/Mdes010912/Mdes005828/Mdes007147/Mdes005459/Mdes008364/Mdes007275/Mdes000564/Mdes010058/Mdes000948/Mdes007073/Mdes013119/Mdes017258/Mdes010433/Mdes012878/Mdes003076/Mdes012677	20
GO:0005102	signaling receptor binding	3/1427	12/9261	0.278257	0.677496	Mdes000593/Mdes002959/Mdes000215	3
GO:0016746	transferase activity, transferring acyl groups	4/1427	18/9261	0.297145	0.713149	Mdes000186/Mdes008886/Mdes007035/Mdes002682	4
GO:0008017	microtubule binding	15/1427	84/9261	0.308888	0.73089	Mdes014914/Mdes017855/Mdes001863/Mdes010661/Mdes002917/Mdes001164/Mdes011018/Mdes002373/Mdes011775/Mdes009723/Mdes007601/Mdes015918/Mdes002365/Mdes009099/Mdes011250	15
GO:0005319	lipid transporter activity	3/1427	13/9261	0.323583	0.744685	Mdes004948/Mdes011203/Mdes011250	3
GO:0017137	Rab GTPase binding	3/1427	13/9261	0.323583	0.744685	Mdes017855/Mdes011285/Mdes004241	3
GO:0008289	lipid binding	4/1427	19/9261	0.334558	0.749409	Mdes010314/Mdes013528/Mdes012421/Mdes007793	4
GO:0080019	fatty-acyl-CoA reductase (alcohol-forming) activity	4/1427	19/9261	0.334558	0.749409	Mdes004557/Mdes009616/Mdes016354/Mdes000919	4
GO:0004114	3',5'-cyclic-nucleotide phosphodiesterase activity	3/1427	14/9261	0.368902	0.791395	Mdes012091/Mdes005312/Mdes004895	3
GO:0004129	cytochrome-c oxidase activity	3/1427	14/9261	0.368902	0.791395	Mdes004712/Mdes013813/Mdes014940	3
GO:0010181	FMN binding	3/1427	14/9261	0.368902	0.791395	Mdes012980/Mdes004694/Mdes016147	3
GO:0031177	phosphopantetheine binding	4/1427	20/9261	0.372144	0.791395	Mdes003816/Mdes016895/Mdes013063/Mdes007676	4
GO:0008083	growth factor activity	3/1427	15/9261	0.413633	0.868628	Mdes005362/Mdes014074/Mdes013978	3
GO:0016491	oxidoreductase activity	22/1427	138/9261	0.467066	0.941449	Mdes010709/Mdes003816/Mdes005515/Mdes016895/Mdes001072/Mdes009348/Mdes004289/Mdes006536/Mdes008023/Mdes009881/Mdes007676/Mdes005173/Mdes010040/Mdes013542/Mdes007969/Mdes008151/Mdes006195/Mdes007770/Mdes020113/Mdes000064/Mdes003768/Mdes002083	22
GO:0051082	unfolded protein binding	10/1427	61/9261	0.469422	0.941449	Mdes006634/Mdes005707/Mdes009309/Mdes002782/Mdes007675/Mdes014299/Mdes009752/Mdes009589/Mdes016600/Mdes014118	10
GO:0003995	acyl-CoA dehydrogenase activity	2/1427	10/9261	0.470724	0.941449	Mdes003528/Mdes008657	2
GO:0004012	phospholipid-translocating ATPase activity	2/1427	10/9261	0.470724	0.941449	Mdes019722/Mdes020068	2
GO:0004518	nuclease activity	2/1427	11/9261	0.523416	1	Mdes014733/Mdes005444	2
GO:0102965	alcohol-forming fatty acyl-CoA reductase activity	3/1427	18/9261	0.539983	1	Mdes004557/Mdes009616/Mdes000919	3
GO:0005249	voltage-gated potassium channel activity	4/1427	25/9261	0.551852	1	Mdes007477/Mdes007476/Mdes012442/Mdes009099	4
GO:0009055	electron transfer activity	8/1427	52/9261	0.561095	1	Mdes013898/Mdes013653/Mdes004207/Mdes016297/Mdes001552/Mdes007421/Mdes000749/Mdes017144	8
GO:0004499	N,N-dimethylaniline monooxygenase activity	2/1427	12/9261	0.572448	1	Mdes007373/Mdes001865	2
GO:0004540	ribonuclease activity	2/1427	12/9261	0.572448	1	Mdes001166/Mdes016731	2
GO:0016791	phosphatase activity	2/1427	12/9261	0.572448	1	Mdes013902/Mdes003873	2
GO:0019706	protein-cysteine S-palmitoyltransferase activity	2/1427	12/9261	0.572448	1	Mdes003731/Mdes008669	2
GO:0008138	protein tyrosine/serine/threonine phosphatase activity	3/1427	19/9261	0.5785	1	Mdes016863/Mdes013521/Mdes000763	3
GO:0003779	actin binding	15/1427	100/9261	0.588208	1	Mdes002588/Mdes008424/Mdes020105/Mdes001164/Mdes013519/Mdes006337/Mdes011393/Mdes000315/Mdes015129/Mdes017269/Mdes007321/Mdes006299/Mdes004490/Mdes003969/Mdes011250	15
GO:0071949	FAD binding	4/1427	27/9261	0.615824	1	Mdes007883/Mdes020105/Mdes006536/Mdes002083	4
GO:0004402	histone acetyltransferase activity	2/1427	13/9261	0.617696	1	Mdes012211/Mdes014649	2
GO:0004523	RNA-DNA hybrid ribonuclease activity	2/1427	13/9261	0.617696	1	Mdes018300/Mdes010725	2
GO:0003678	DNA helicase activity	5/1427	35/9261	0.644822	1	Mdes007495/Mdes003463/Mdes011986/Mdes017055/Mdes006067	5
GO:0008408	3'-5' exonuclease activity	3/1427	21/9261	0.649142	1	Mdes005569/Mdes007457/Mdes005144	3
GO:0004177	aminopeptidase activity	2/1427	14/9261	0.659162	1	Mdes009598/Mdes015628	2
GO:0015078	proton transmembrane transporter activity	2/1427	14/9261	0.659162	1	Mdes005687/Mdes000604	2
GO:0032549	ribonucleoside binding	2/1427	14/9261	0.659162	1	Mdes003639/Mdes003226	2
GO:0016301	kinase activity	15/1427	105/9261	0.666917	1	Mdes004868/Mdes004416/Mdes015135/Mdes011793/Mdes007952/Mdes006692/Mdes010102/Mdes013557/Mdes001840/Mdes014799/Mdes008426/Mdes010410/Mdes008125/Mdes004151/Mdes010095	15
GO:0002161	aminoacyl-tRNA editing activity	3/1427	22/9261	0.681142	1	Mdes010422/Mdes007579/Mdes009944	3
GO:0004842	ubiquitin-protein transferase activity	16/1427	114/9261	0.697685	1	Mdes014645/Mdes007674/Mdes015085/Mdes015815/Mdes006437/Mdes017723/Mdes014864/Mdes017805/Mdes000466/Mdes000520/Mdes014630/Mdes007366/Mdes013045/Mdes000418/Mdes017091/Mdes016350	16
GO:0050660	flavin adenine dinucleotide binding	11/1427	80/9261	0.706547	1	Mdes012349/Mdes005710/Mdes008906/Mdes010447/Mdes010451/Mdes007373/Mdes001552/Mdes001865/Mdes003528/Mdes001727/Mdes008657	11
GO:0005096	GTPase activator activity	6/1427	45/9261	0.712519	1	Mdes006695/Mdes013760/Mdes016400/Mdes014573/Mdes012427/Mdes006694	6
GO:0005216	ion channel activity	2/1427	16/9261	0.73117	1	Mdes002317/Mdes002145	2
GO:0016620	oxidoreductase activity, acting on the aldehyde or oxo group of donors, NAD or NADP as acceptor	2/1427	16/9261	0.73117	1	Mdes004353/Mdes009968	2
GO:0000287	magnesium ion binding	9/1427	69/9261	0.756212	1	Mdes013769/Mdes000638/Mdes014477/Mdes004827/Mdes018300/Mdes019722/Mdes020068/Mdes014263/Mdes015331	9
GO:0008137	NADH dehydrogenase (ubiquinone) activity	3/1427	27/9261	0.808793	1	Mdes017150/Mdes011110/Mdes004694	3
GO:0005516	calmodulin binding	1/1427	10/9261	0.812556	1	Mdes000315	1
GO:0030983	mismatched DNA binding	1/1427	10/9261	0.812556	1	Mdes008118	1
GO:0035091	phosphatidylinositol binding	2/1427	19/9261	0.814678	1	Mdes005855/Mdes018752	2
GO:0051536	iron-sulfur cluster binding	2/1427	19/9261	0.814678	1	Mdes015218/Mdes010223	2
GO:0003755	peptidyl-prolyl cis-trans isomerase activity	4/1427	36/9261	0.827255	1	Mdes002405/Mdes005855/Mdes003760/Mdes003412	4
GO:0003887	DNA-directed DNA polymerase activity	4/1427	36/9261	0.827255	1	Mdes011903/Mdes005569/Mdes005444/Mdes007615	4
GO:0018024	histone-lysine N-methyltransferase activity	3/1427	28/9261	0.828378	1	Mdes004417/Mdes006415/Mdes011056	3
GO:0003729	mRNA binding	1/1427	11/9261	0.84147	1	Mdes015537	1
GO:0004715	non-membrane spanning protein tyrosine kinase activity	1/1427	11/9261	0.84147	1	Mdes003851	1
GO:0008324	cation transmembrane transporter activity	1/1427	11/9261	0.84147	1	Mdes009635	1
GO:0016779	nucleotidyltransferase activity	1/1427	11/9261	0.84147	1	Mdes008933	1
GO:0051539	4 iron, 4 sulfur cluster binding	5/1427	46/9261	0.857601	1	Mdes019892/Mdes003554/Mdes018046/Mdes004694/Mdes007365	5
GO:0042626	ATPase activity, coupled to transmembrane movement of substances	4/1427	38/9261	0.85816	1	Mdes004267/Mdes016073/Mdes006625/Mdes002094	4
GO:0019843	rRNA binding	3/1427	30/9261	0.862421	1	Mdes019892/Mdes006512/Mdes001464	3
GO:0016829	lyase activity	2/1427	22/9261	0.874184	1	Mdes006996/Mdes006840	2
GO:0003713	transcription coactivator activity	1/1427	13/9261	0.886612	1	Mdes012211	1
GO:0005544	calcium-dependent phospholipid binding	1/1427	13/9261	0.886612	1	Mdes010196	1
GO:0042803	protein homodimerization activity	1/1427	13/9261	0.886612	1	Mdes011104	1
GO:0051015	actin filament binding	4/1427	41/9261	0.895611	1	Mdes004757/Mdes009655/Mdes000054/Mdes010261	4
GO:0016853	isomerase activity	2/1427	25/9261	0.915615	1	Mdes016868/Mdes000702	2
GO:0000981	DNA-binding transcription factor activity, RNA polymerase II-specific	1/1427	15/9261	0.918906	1	Mdes002458	1
GO:0004298	threonine-type endopeptidase activity	1/1427	15/9261	0.918906	1	Mdes016490	1
GO:0003899	DNA-directed 5'-3' RNA polymerase activity	4/1427	44/9261	0.924075	1	Mdes003639/Mdes006159/Mdes008421/Mdes003226	4
GO:0004843	thiol-dependent ubiquitin-specific protease activity	1/1427	16/9261	0.931422	1	Mdes001475	1
GO:0008134	transcription factor binding	1/1427	16/9261	0.931422	1	Mdes007392	1
GO:0009982	pseudouridine synthase activity	1/1427	16/9261	0.931422	1	Mdes017364	1
GO:0005215	transporter activity	2/1427	27/9261	0.935705	1	Mdes003399/Mdes006222	2
GO:0016757	transferase activity, transferring glycosyl groups	4/1427	46/9261	0.938958	1	Mdes015351/Mdes013455/Mdes011605/Mdes012754	4
GO:0004888	transmembrane signaling receptor activity	3/1427	37/9261	0.93929	1	Mdes016772/Mdes001220/Mdes005057	3
GO:0003682	chromatin binding	1/1427	17/9261	0.942007	1	Mdes009280	1
GO:0003951	NAD+ kinase activity	1/1427	17/9261	0.942007	1	Mdes006596	1
GO:0005198	structural molecule activity	2/1427	28/9261	0.943961	1	Mdes012468/Mdes010261	2
GO:0004725	protein tyrosine phosphatase activity	4/1427	47/9261	0.945357	1	Mdes016863/Mdes013521/Mdes010604/Mdes000763	4
GO:0005549	odorant binding	12/1427	113/9261	0.945358	1	Mdes017462/Mdes014544/Mdes003930/Mdes003706/Mdes015157/Mdes018931/Mdes018975/Mdes010457/Mdes016515/Mdes020152/Mdes017385/Mdes015432	12
GO:0003774	motor activity	6/1427	65/9261	0.948686	1	Mdes008424/Mdes004757/Mdes000626/Mdes013519/Mdes015080/Mdes009655	6
GO:0051537	2 iron, 2 sulfur cluster binding	1/1427	18/9261	0.95096	1	Mdes007421	1
GO:0003964	RNA-directed DNA polymerase activity	3/1427	39/9261	0.952451	1	Mdes004771/Mdes017825/Mdes006178	3
GO:0051287	NAD binding	3/1427	41/9261	0.962907	1	Mdes000638/Mdes004694/Mdes005030	3
GO:0004984	olfactory receptor activity	9/1427	94/9261	0.964109	1	Mdes017462/Mdes014544/Mdes003930/Mdes003706/Mdes018931/Mdes018975/Mdes020152/Mdes017385/Mdes015432	9
GO:0003690	double-stranded DNA binding	1/1427	20/9261	0.964934	1	Mdes007457	1
GO:0004386	helicase activity	8/1427	87/9261	0.968256	1	Mdes001391/Mdes007973/Mdes016793/Mdes003780/Mdes006355/Mdes014983/Mdes011900/Mdes007808	8
GO:0016874	ligase activity	9/1427	96/9261	0.969946	1	Mdes000158/Mdes006437/Mdes013063/Mdes000240/Mdes000483/Mdes018806/Mdes000468/Mdes007366/Mdes017091	9
GO:0061630	ubiquitin protein ligase activity	1/1427	22/9261	0.974928	1	Mdes015947	1
GO:0000049	tRNA binding	2/1427	35/9261	0.979072	1	Mdes019892/Mdes007579	2
GO:0005089	Rho guanyl-nucleotide exchange factor activity	2/1427	35/9261	0.979072	1	Mdes003403/Mdes004101	2
GO:0004190	aspartic-type endopeptidase activity	4/1427	56/9261	0.980691	1	Mdes013773/Mdes002550/Mdes013056/Mdes010962	4
GO:0004519	endonuclease activity	1/1427	25/9261	0.984844	1	Mdes005854	1
GO:0008168	methyltransferase activity	6/1427	78/9261	0.986608	1	Mdes009362/Mdes010912/Mdes011899/Mdes017814/Mdes011162/Mdes007880	6
GO:0046983	protein dimerization activity	25/1427	244/9261	0.993092	1	Mdes010104/Mdes018141/Mdes005689/Mdes015663/Mdes017400/Mdes015266/Mdes014827/Mdes012359/Mdes007526/Mdes007956/Mdes007527/Mdes009625/Mdes010386/Mdes006237/Mdes004792/Mdes006452/Mdes017407/Mdes005350/Mdes012999/Mdes017374/Mdes003895/Mdes012208/Mdes013796/Mdes002361/Mdes011983	25
GO:0003746	translation elongation factor activity	1/1427	31/9261	0.994465	1	Mdes007956	1
GO:0036459	thiol-dependent ubiquitinyl hydrolase activity	1/1427	31/9261	0.994465	1	Mdes007698	1
GO:0004803	transposase activity	1/1427	54/9261	0.999884	1	Mdes017236	1
GO:0003924	GTPase activity	8/1427	142/9261	0.999921	1	Mdes012403/Mdes015648/Mdes011148/Mdes008277/Mdes010494/Mdes014315/Mdes004152/Mdes007500	8
GO:0003743	translation initiation factor activity	1/1427	68/9261	0.999989	1	Mdes004995	1
GO:0005525	GTP binding	10/1427	185/9261	0.999995	1	Mdes012403/Mdes015648/Mdes011148/Mdes008277/Mdes010864/Mdes000174/Mdes014315/Mdes004152/Mdes005488/Mdes007500	10
GO:0003723	RNA binding	22/1427	335/9261	1	1	Mdes006659/Mdes018767/Mdes001878/Mdes006174/Mdes006450/Mdes001855/Mdes003780/Mdes017364/Mdes014477/Mdes000001/Mdes005708/Mdes010146/Mdes007921/Mdes013366/Mdes004930/Mdes016044/Mdes016731/Mdes011692/Mdes008532/Mdes000194/Mdes010725/Mdes018624	22
GO:0003735	structural constituent of ribosome	2/1427	142/9261	1	1	Mdes006512/Mdes001464	2

## Sheet: KO_updown
ID	Description	GeneRatio	BgRatio	pvalue	p.adjust	geneID	Count	KEGG pathway link	KO_IDs
ko04080	Neuroactive ligand-receptor interaction	27/328	65/2535	5.33325e-09	5.54658e-07	Mdes002928/Mdes000377/Mdes000413/Mdes006851/Mdes004864/Mdes014853/Mdes000308/Mdes005038/Mdes006360/Mdes006794/Mdes012988/Mdes002976/Mdes006948/Mdes005808/Mdes000916/Mdes006795/Mdes000414/Mdes008675/Mdes003712/Mdes001220/Mdes014708/Mdes002444/Mdes000021/Mdes001370/Mdes008031/Mdes015521/Mdes011984	27	Click here to show KEGG pathway	K05052+K04284+K08375+K04170+K04224+K04249+K05175+K01312+K04145+K04578+K04194+K04280+K04131+K04239+K05194+K04307+K04610+K04577+K04615
ko04745	Phototransduction - fly	15/328	30/2535	8.72195e-07	4.53541e-05	Mdes014651/Mdes008424/Mdes012311/Mdes007020/Mdes011686/Mdes011802/Mdes010583/Mdes000529/Mdes009563/Mdes006303/Mdes016052/Mdes010494/Mdes007044/Mdes003143/Mdes008468	15	Click here to show KEGG pathway	K02677+K02183+K04547+K08834+K04967+K13804+K13807+K05692+K13803+K13805+K07972
ko00480	Glutathione metabolism	16/328	41/2535	2.08631e-05	0.000723255	Mdes008690/Mdes003866/Mdes009598/Mdes012088/Mdes011050/Mdes000638/Mdes008686/Mdes005306/Mdes008687/Mdes011039/Mdes013476/Mdes002079/Mdes008691/Mdes018462/Mdes003262/Mdes008668	16	Click here to show KEGG pathway	K00031+K00799+K11140+K00036+K00310+K18592+K00033
ko01212	Fatty acid metabolism	18/328	52/2535	4.30489e-05	0.000758939	Mdes012520/Mdes003816/Mdes006304/Mdes015581/Mdes007029/Mdes000405/Mdes002507/Mdes008886/Mdes000404/Mdes003528/Mdes007676/Mdes002353/Mdes008657/Mdes005173/Mdes014851/Mdes000588/Mdes013679/Mdes002509	18	Click here to show KEGG pathway	K10250+K00249+K09479+K10247+K00665+K01897+K08765+K10251+K00507+K10249
ko00980	Metabolism of xenobiotics by cytochrome P450	11/328	23/2535	4.59736e-05	0.000758939	Mdes005546/Mdes006874/Mdes008690/Mdes003866/Mdes003522/Mdes008686/Mdes005306/Mdes008687/Mdes011039/Mdes008691/Mdes008221	11	Click here to show KEGG pathway	K00799+K00699
ko00982	Drug metabolism - cytochrome P450	11/328	23/2535	4.59736e-05	0.000758939	Mdes005546/Mdes006874/Mdes008690/Mdes003866/Mdes003522/Mdes008686/Mdes005306/Mdes008687/Mdes011039/Mdes008691/Mdes008221	11	Click here to show KEGG pathway	K00699+K00799
ko01040	Biosynthesis of unsaturated fatty acids	12/328	27/2535	5.10825e-05	0.000758939	Mdes006304/Mdes015581/Mdes007029/Mdes000405/Mdes002507/Mdes000404/Mdes002353/Mdes005173/Mdes014851/Mdes000588/Mdes013679/Mdes002509	12	Click here to show KEGG pathway	K10247+K10250+K10251+K10249+K00507
ko00983	Drug metabolism - other enzymes	15/328	47/2535	0.000521907	0.00678479	Mdes005546/Mdes015397/Mdes006874/Mdes008690/Mdes002770/Mdes003866/Mdes003522/Mdes008686/Mdes005306/Mdes008687/Mdes008364/Mdes011039/Mdes008691/Mdes010433/Mdes008221	15	Click here to show KEGG pathway	K00940+K03927+K00799+K00699+K00757
ko00053	Ascorbate and aldarate metabolism	8/328	18/2535	0.000973514	0.0112495	Mdes005546/Mdes006874/Mdes005515/Mdes003522/Mdes004353/Mdes008221/Mdes005107/Mdes008151	8	Click here to show KEGG pathway	K00128+K00699+K00002+K01053+K17744
ko04213	Longevity regulating pathway - multiple species	12/328	37/2535	0.00161632	0.0168097	Mdes013805/Mdes007459/Mdes007652/Mdes007256/Mdes015176/Mdes011175/Mdes007724/Mdes007255/Mdes010670/Mdes004894/Mdes000202/Mdes000123	12	Click here to show KEGG pathway	K18644+K03283+K08043+K08042+K03781+K05087+K04565+K09542
ko00790	Folate biosynthesis	9/328	24/2535	0.00200372	0.0189442	Mdes008193/Mdes008303/Mdes006238/Mdes000719/Mdes006280/Mdes009553/Mdes008189/Mdes008668/Mdes003768	9	Click here to show KEGG pathway	K00011+K01307+K00501+K01077+K01495+K00500+K00310+K01724+K00502
ko00830	Retinol metabolism	7/328	18/2535	0.00506174	0.0407149	Mdes005546/Mdes006874/Mdes010391/Mdes003522/Mdes010978/Mdes009853/Mdes008221	7	Click here to show KEGG pathway	K15734+K11155+K00699
ko00430	Taurine and hypotaurine metabolism	5/328	10/2535	0.00508936	0.0407149	Mdes012088/Mdes011050/Mdes001773/Mdes003262/Mdes001632	5	Click here to show KEGG pathway	K18966+K18592+K01580
ko00230	Purine metabolism	19/328	81/2535	0.00591125	0.0439121	Mdes015397/Mdes013805/Mdes014618/Mdes007652/Mdes012091/Mdes014083/Mdes002628/Mdes007126/Mdes010320/Mdes010670/Mdes005269/Mdes007533/Mdes000065/Mdes009700/Mdes005312/Mdes004895/Mdes014263/Mdes007622/Mdes015156	19	Click here to show KEGG pathway	K01769+K12323+K01487+K08042+K18437+K08043+K01477+K19970+K01466+K00939+K18438+K15779+K00940+K01081+K12318+K13763
ko04142	Lysosome	19/328	83/2535	0.00780471	0.0495752	Mdes002617/Mdes006364/Mdes009892/Mdes005323/Mdes011078/Mdes010941/Mdes002550/Mdes007644/Mdes008374/Mdes008256/Mdes002825/Mdes006184/Mdes017168/Mdes001307/Mdes010676/Mdes002741/Mdes008719/Mdes008376/Mdes001322	19	Click here to show KEGG pathway	K01565+K01374+K12311+K13443+K01197+K06497+K01206+K01136+K12309+K01135+K01052+K01379+K01189+K01373+K03662+K01204
ko00350	Tyrosine metabolism	6/328	15/2535	0.00805761	0.0495752	Mdes016640/Mdes003610/Mdes016425/Mdes005298/Mdes008189/Mdes001634	6	Click here to show KEGG pathway	K00501+K01557+K00503+K01618+K00451+K01555
ko00062	Fatty acid elongation	8/328	24/2535	0.00810364	0.0495752	Mdes015581/Mdes000405/Mdes002507/Mdes000404/Mdes002353/Mdes005173/Mdes013679/Mdes002509	8	Click here to show KEGG pathway	K10247+K10250+K10251+K10249
ko00590	Arachidonic acid metabolism	6/328	18/2535	0.0213258	0.113392	Mdes012088/Mdes011050/Mdes011566/Mdes003806/Mdes014196/Mdes003262	6	Click here to show KEGG pathway	K15730+K18592+K01047
ko00040	Pentose and glucuronate interconversions	7/328	23/2535	0.0219821	0.113392	Mdes005546/Mdes006874/Mdes005515/Mdes001072/Mdes003522/Mdes008221/Mdes003768	7	Click here to show KEGG pathway	K00011+K00008+K00699+K00002
ko00052	Galactose metabolism	7/328	23/2535	0.0219821	0.113392	Mdes014126/Mdes004110/Mdes000216/Mdes001307/Mdes014263/Mdes008719/Mdes003768	7	Click here to show KEGG pathway	K12309+K01784+K01189+K15779+K01187+K00011
ko00520	Amino sugar and nucleotide sugar metabolism	10/328	39/2535	0.0228964	0.113392	Mdes014126/Mdes001760/Mdes006879/Mdes004110/Mdes014222/Mdes007352/Mdes001216/Mdes012970/Mdes001406/Mdes014263	10	Click here to show KEGG pathway	K02564+K15779+K00698+K01183+K01443+K01784
ko00030	Pentose phosphate pathway	6/328	20/2535	0.0356191	0.168381	Mdes012349/Mdes002079/Mdes018462/Mdes005107/Mdes002002/Mdes014263	6	Click here to show KEGG pathway	K00033+K01053+K00036+K00115+K15779+K00615
ko00531	Glycosaminoglycan degradation	5/328	16/2535	0.0457372	0.206812	Mdes002617/Mdes008256/Mdes006184/Mdes001307/Mdes002741	5	Click here to show KEGG pathway	K01197+K01565+K12309+K01135+K01136
ko00620	Pyruvate metabolism	7/328	29/2535	0.0710623	0.292899	Mdes014624/Mdes005515/Mdes004353/Mdes004837/Mdes005488/Mdes003674/Mdes005030	7	Click here to show KEGG pathway	K00128+K01596+K00016+K00002+K00029+K00161+K01638
ko04512	ECM-receptor interaction	5/328	18/2535	0.0723373	0.292899	Mdes002141/Mdes006843/Mdes002238/Mdes017827/Mdes002579	5	Click here to show KEGG pathway	K03900+K08131+K06237+K19719+K06258
ko00561	Glycerolipid metabolism	10/328	47/2535	0.0732507	0.292899	Mdes005515/Mdes004353/Mdes010978/Mdes011031/Mdes011753/Mdes007826/Mdes002212/Mdes014122/Mdes008719/Mdes003768	10	Click here to show KEGG pathway	K01189+K00002+K14073+K14457+K13517+K00011+K11155+K00128
ko00670	One carbon pool by folate	4/328	13/2535	0.0760411	0.292899	Mdes009968/Mdes005850/Mdes005865/Mdes006781	4	Click here to show KEGG pathway	K13403+K00560+K00605+K00289
ko04391	Hippo signaling pathway - fly	11/328	54/2535	0.080586	0.299319	Mdes009953/Mdes005113/Mdes015435/Mdes010733/Mdes000529/Mdes010486/Mdes014902/Mdes002961/Mdes016052/Mdes017407/Mdes010484	11	Click here to show KEGG pathway	K04377+K05692+K16669+K16507+K16679+K16689+K16676
ko04392	Hippo signaling pathway - multiple species	5/328	19/2535	0.0882178	0.316367	Mdes015435/Mdes010733/Mdes010486/Mdes014902/Mdes010484	5	Click here to show KEGG pathway	K16507+K16669
ko01240	Biosynthesis of cofactors	19/328	109/2535	0.102793	0.34369	Mdes005546/Mdes015397/Mdes006874/Mdes008303/Mdes010391/Mdes005515/Mdes003522/Mdes004353/Mdes000719/Mdes007126/Mdes009853/Mdes006596/Mdes010058/Mdes008221/Mdes005107/Mdes016147/Mdes005865/Mdes009553/Mdes008151	19	Click here to show KEGG pathway	K01077+K00940+K01495+K00699+K00128+K01432+K01307+K00275+K17744+K00939+K00858+K15734+K13403+K00002+K01053
ko00380	Tryptophan metabolism	5/328	20/2535	0.105751	0.34369	Mdes008193/Mdes004353/Mdes001493/Mdes010058/Mdes000123	5	Click here to show KEGG pathway	K01432+K00128+K00502+K03781+K00669
ko00565	Ether lipid metabolism	5/328	20/2535	0.105751	0.34369	Mdes006175/Mdes011566/Mdes003806/Mdes006178/Mdes004257	5	Click here to show KEGG pathway	K04628+K01047+K16860
ko02010	ABC transporters	6/328	26/2535	0.109331	0.344557	Mdes005081/Mdes002094/Mdes005079/Mdes004002/Mdes002213/Mdes009284	6	Click here to show KEGG pathway	K05673+K05679+K05684
ko00071	Fatty acid degradation	6/328	27/2535	0.126107	0.383273	Mdes012520/Mdes004353/Mdes008886/Mdes003528/Mdes008657/Mdes016868	6	Click here to show KEGG pathway	K09479+K00249+K01897+K13238+K08765+K00128
ko00061	Fatty acid biosynthesis	3/328	10/2535	0.128986	0.383273	Mdes012520/Mdes003816/Mdes007676	3	Click here to show KEGG pathway	K01897+K00665
ko00511	Other glycan degradation	4/328	16/2535	0.142379	0.411317	Mdes017365/Mdes007644/Mdes008374/Mdes001307	4	Click here to show KEGG pathway	K12309+K01191+K12311+K01206
ko00910	Nitrogen metabolism	3/328	11/2535	0.161155	0.452976	Mdes010179/Mdes000204/Mdes005472	3	Click here to show KEGG pathway	K01915+K01672
ko00010	Glycolysis / Gluconeogenesis	6/328	30/2535	0.183145	0.495839	Mdes014624/Mdes005515/Mdes004353/Mdes004837/Mdes014263/Mdes005488	6	Click here to show KEGG pathway	K00128+K15779+K01596+K00016+K00002+K00161
ko04310	Wnt signaling pathway	12/328	70/2535	0.18594	0.495839	Mdes000593/Mdes013331/Mdes012211/Mdes002959/Mdes019556/Mdes000564/Mdes000215/Mdes017407/Mdes016180/Mdes007044/Mdes001568/Mdes018870	12	Click here to show KEGG pathway	K23605+K00444+K19882+K08399+K02677+K04498+K22471+K00408+K00714+K04377+K04511+K10151
ko00564	Glycerophospholipid metabolism	10/328	58/2535	0.209473	0.531345	Mdes004868/Mdes000186/Mdes006175/Mdes005459/Mdes011566/Mdes003806/Mdes007035/Mdes011753/Mdes006178/Mdes009855	10	Click here to show KEGG pathway	K01049+K18695+K00623+K13515+K16860+K01047+K00894+K13517
ko04145	Phagosome	10/328	58/2535	0.209473	0.531345	Mdes004267/Mdes002527/Mdes006625/Mdes010941/Mdes000529/Mdes003166/Mdes006524/Mdes016052/Mdes010977/Mdes007500	10	Click here to show KEGG pathway	K03662+K07375+K13885+K05692+K02152
ko00250	Alanine, aspartate and glutamate metabolism	5/328	26/2535	0.239647	0.59341	Mdes010179/Mdes008305/Mdes000270/Mdes001632/Mdes006146	5	Click here to show KEGG pathway	K00814+K13524+K01915+K01580+K01425
ko00630	Glyoxylate and dicarboxylate metabolism	5/328	27/2535	0.265451	0.639926	Mdes010179/Mdes005850/Mdes010058/Mdes000123/Mdes003674	5	Click here to show KEGG pathway	K01432+K00605+K01915+K03781+K01638
ko01200	Carbon metabolism	13/328	83/2535	0.270738	0.639926	Mdes013769/Mdes014624/Mdes001235/Mdes000638/Mdes005850/Mdes002079/Mdes018462/Mdes005107/Mdes002002/Mdes000123/Mdes006146/Mdes003674/Mdes005030	13	Click here to show KEGG pathway	K00031+K00605+K00615+K01053+K00036+K00029+K01079+K01900+K00033+K03781+K01638+K00814+K00161
ko00600	Sphingolipid metabolism	5/328	28/2535	0.291842	0.659816	Mdes013289/Mdes014982/Mdes001307/Mdes004257/Mdes008719	5	Click here to show KEGG pathway	K01441+K04628+K12349+K12309+K01189
ko04330	Notch signaling pathway	5/328	28/2535	0.291842	0.659816	Mdes012211/Mdes003376/Mdes000095/Mdes016408/Mdes017374	5	Click here to show KEGG pathway	K02599+K06052+K04498+K06054
ko00770	Pantothenate and CoA biosynthesis	3/328	15/2535	0.305555	0.676121	Mdes004353/Mdes001773/Mdes003628	3	Click here to show KEGG pathway	K18966+K00128+K08069
ko00500	Starch and sucrose metabolism	4/328	22/2535	0.315305	0.68316	Mdes012500/Mdes000216/Mdes009774/Mdes014263	4	Click here to show KEGG pathway	K15779+K01194+K01187+K01176
ko00190	Oxidative phosphorylation	13/328	87/2535	0.331736	0.704093	Mdes004267/Mdes004712/Mdes017150/Mdes006625/Mdes011464/Mdes000604/Mdes010941/Mdes002258/Mdes000299/Mdes004694/Mdes014940/Mdes000749/Mdes004497	13	Click here to show KEGG pathway	K03878+K02268+K02131+K03662+K00413+K03942+K02152+K02132+K00415+K02135+K02136
ko00220	Arginine biosynthesis	3/328	16/2535	0.343211	0.713878	Mdes010179/Mdes008305/Mdes006146	3	Click here to show KEGG pathway	K00814+K01915+K01425
ko00860	Porphyrin and chlorophyll metabolism	4/328	24/2535	0.377666	0.770143	Mdes005546/Mdes006874/Mdes003522/Mdes008221	4	Click here to show KEGG pathway	K00699
ko04068	FoxO signaling pathway	8/328	54/2535	0.398718	0.777687	Mdes007459/Mdes003077/Mdes012211/Mdes019556/Mdes002958/Mdes016180/Mdes000123/Mdes005488	8	Click here to show KEGG pathway	K05087+K10151+K03781+K01596+K04402+K04498+K23605
ko00410	beta-Alanine metabolism	4/328	25/2535	0.408729	0.777687	Mdes004353/Mdes001773/Mdes000270/Mdes001632	4	Click here to show KEGG pathway	K18966+K00128+K13524+K01580
ko00640	Propanoate metabolism	4/328	25/2535	0.408729	0.777687	Mdes013769/Mdes002052/Mdes004837/Mdes000270	4	Click here to show KEGG pathway	K01908+K01900+K13524+K00016
ko00051	Fructose and mannose metabolism	3/328	18/2535	0.417691	0.777687	Mdes001072/Mdes014169/Mdes003768	3	Click here to show KEGG pathway	K00011+K00008+K01103
ko00981	Insect hormone biosynthesis	2/328	11/2535	0.426365	0.777687	Mdes004353/Mdes010669	2	Click here to show KEGG pathway	K14939+K00128
ko00240	Pyrimidine metabolism	5/328	33/2535	0.427368	0.777687	Mdes015397/Mdes002770/Mdes014083/Mdes000065/Mdes006781	5	Click here to show KEGG pathway	K19970+K00757+K00940+K01081+K00560
ko00330	Arginine and proline metabolism	4/328	26/2535	0.439472	0.777687	Mdes011793/Mdes004353/Mdes002035/Mdes000550	4	Click here to show KEGG pathway	K00657+K00128+K00286+K00934
ko04624	Toll and Imd signaling pathway	6/328	41/2535	0.441188	0.777687	Mdes008977/Mdes001530/Mdes014468/Mdes014635/Mdes001096/Mdes001534	6	Click here to show KEGG pathway	K20668+K01446+K04730+K20674+K20694
ko00020	Citrate cycle (TCA cycle)	4/328	27/2535	0.469736	0.792675	Mdes013769/Mdes014624/Mdes000638/Mdes005488	4	Click here to show KEGG pathway	K01596+K00161+K01900+K00031
ko00260	Glycine, serine and threonine metabolism	4/328	27/2535	0.469736	0.792675	Mdes001235/Mdes010447/Mdes003810/Mdes005850	4	Click here to show KEGG pathway	K00552+K01079+K00108+K00605
ko00592	alpha-Linolenic acid metabolism	2/328	12/2535	0.472556	0.792675	Mdes011566/Mdes003806	2	Click here to show KEGG pathway	K01047
ko00760	Nicotinate and nicotinamide metabolism	3/328	20/2535	0.489219	0.806389	Mdes014083/Mdes006596/Mdes000065	3	Click here to show KEGG pathway	K01081+K19970+K00858
ko01230	Biosynthesis of amino acids	7/328	51/2535	0.496239	0.806389	Mdes001235/Mdes006238/Mdes010179/Mdes000638/Mdes000550/Mdes002002/Mdes006146	7	Click here to show KEGG pathway	K00286+K00031+K00615+K00500+K01915+K01079+K00814
ko00650	Butanoate metabolism	2/328	15/2535	0.596638	0.940156	Mdes000270/Mdes001632	2	Click here to show KEGG pathway	K01580+K13524
ko01210	2-Oxocarboxylic acid metabolism	2/328	15/2535	0.596638	0.940156	Mdes000638/Mdes006146	2	Click here to show KEGG pathway	K00031+K00814
ko04146	Peroxisome	8/328	67/2535	0.653351	0.999906	Mdes012520/Mdes003321/Mdes000638/Mdes015176/Mdes004557/Mdes012310/Mdes000123/Mdes000919	8	Click here to show KEGG pathway	K13348+K13356+K13341+K00031+K03781+K01897+K04565
ko04350	TGF-beta signaling pathway	4/328	35/2535	0.681969	0.999906	Mdes007202/Mdes012211/Mdes017407/Mdes016180	4	Click here to show KEGG pathway	K04377+K23605+K04498+K04657
ko04320	Dorso-ventral axis formation	3/328	28/2535	0.722433	0.999906	Mdes003376/Mdes016408/Mdes000597	3	Click here to show KEGG pathway	K02678+K02599
ko04070	Phosphatidylinositol signaling system	6/328	55/2535	0.734844	0.999906	Mdes000648/Mdes011802/Mdes010583/Mdes007044/Mdes003143/Mdes008468	6	Click here to show KEGG pathway	K01107+K02183+K02677
ko00532	Glycosaminoglycan biosynthesis - chondroitin sulfate / dermatan sulfate	1/328	10/2535	0.750486	0.999906	Mdes004049	1	Click here to show KEGG pathway	K00746
ko00130	Ubiquinone and other terpenoid-quinone biosynthesis	1/328	11/2535	0.782898	0.999906	Mdes003760	1	Click here to show KEGG pathway	K01904
ko00280	Valine, leucine and isoleucine degradation	3/328	32/2535	0.803458	0.999906	Mdes004353/Mdes008657/Mdes000270	3	Click here to show KEGG pathway	K00128+K00249+K13524
ko03030	DNA replication	3/328	33/2535	0.820315	0.999906	Mdes014090/Mdes001391/Mdes003554	3	Click here to show KEGG pathway	K02685+K02540+K10740
ko04214	Apoptosis - fly	4/328	45/2535	0.853184	0.999906	Mdes009953/Mdes001833/Mdes010929/Mdes012468	4	Click here to show KEGG pathway	K07611+K09428+K08860+K16679
ko04150	mTOR signaling pathway	8/328	83/2535	0.861384	0.999906	Mdes004267/Mdes000593/Mdes007459/Mdes006625/Mdes002959/Mdes000215/Mdes008835/Mdes007044	8	Click here to show KEGG pathway	K02677+K02152+K00444+K10421+K05087+K00714+K00408
ko04341	Hedgehog signaling pathway - fly	2/328	26/2535	0.86877	0.999906	Mdes001070/Mdes014243	2	Click here to show KEGG pathway	K09319+K06225
ko00310	Lysine degradation	3/328	39/2535	0.897588	0.999906	Mdes005462/Mdes010774/Mdes004353	3	Click here to show KEGG pathway	K00128+K18201+K11430
ko03460	Fanconi anemia pathway	2/328	29/2535	0.905794	0.999906	Mdes014090/Mdes017374	2	Click here to show KEGG pathway	K06054+K10740
ko00900	Terpenoid backbone biosynthesis	1/328	17/2535	0.905912	0.999906	Mdes001513	1	Click here to show KEGG pathway	K00804
ko04141	Protein processing in endoplasmic reticulum	10/328	108/2535	0.910061	0.999906	Mdes001833/Mdes006877/Mdes007256/Mdes011175/Mdes002782/Mdes010966/Mdes007255/Mdes004894/Mdes001028/Mdes000202	10	Click here to show KEGG pathway	K08860+K03283+K07151+K04079+K09485+K09542+K09562
ko04215	Apoptosis - multiple species	1/328	18/2535	0.918168	0.999906	Mdes009953	1	Click here to show KEGG pathway	K16679
ko03430	Mismatch repair	1/328	19/2535	0.928832	0.999906	Mdes014090	1	Click here to show KEGG pathway	K10740
ko04130	SNARE interactions in vesicular transport	1/328	19/2535	0.928832	0.999906	Mdes013319	1	Click here to show KEGG pathway	K13504
ko00514	Other types of O-glycan biosynthesis	1/328	21/2535	0.946181	0.999906	Mdes011605	1	Click here to show KEGG pathway	K00710
ko04136	Autophagy - other	1/328	22/2535	0.953203	0.999906	Mdes010701	1	Click here to show KEGG pathway	K17908
ko00970	Aminoacyl-tRNA biosynthesis	2/328	36/2535	0.957721	0.999906	Mdes012753/Mdes013163	2	Click here to show KEGG pathway	K01883+K01876
ko04140	Autophagy - animal	5/328	73/2535	0.969193	0.999906	Mdes012433/Mdes001833/Mdes007459/Mdes002550/Mdes010701	5	Click here to show KEGG pathway	K05087+K07359+K17908+K01379+K08860
ko00270	Cysteine and methionine metabolism	1/328	25/2535	0.969245	0.999906	Mdes004837	1	Click here to show KEGG pathway	K00016
ko03440	Homologous recombination	1/328	26/2535	0.973264	0.999906	Mdes014090	1	Click here to show KEGG pathway	K10740
ko04013	MAPK signaling pathway - fly	6/328	88/2535	0.979204	0.999906	Mdes009953/Mdes008991/Mdes014431/Mdes000597/Mdes004490/Mdes002254	6	Click here to show KEGG pathway	K20214+K05759+K02678+K16679+K09237
ko00513	Various types of N-glycan biosynthesis	1/328	28/2535	0.979799	0.999906	Mdes006877	1	Click here to show KEGG pathway	K07151
ko03020	RNA polymerase	1/328	28/2535	0.979799	0.999906	Mdes000991	1	Click here to show KEGG pathway	K14721
ko04137	Mitophagy - animal	1/328	29/2535	0.982442	0.999906	Mdes001833	1	Click here to show KEGG pathway	K08860
ko00510	N-Glycan biosynthesis	1/328	35/2535	0.992439	0.999906	Mdes006877	1	Click here to show KEGG pathway	K07151
ko03420	Nucleotide excision repair	1/328	35/2535	0.992439	0.999906	Mdes014090	1	Click here to show KEGG pathway	K10740
ko04144	Endocytosis	7/328	112/2535	0.993732	0.999906	Mdes007459/Mdes007256/Mdes011175/Mdes007255/Mdes000202/Mdes016180/Mdes007253	7	Click here to show KEGG pathway	K23605+K03283+K04439+K05087
ko03050	Proteasome	1/328	37/2535	0.994294	0.999906	Mdes000787	1	Click here to show KEGG pathway	K03062
ko00562	Inositol phosphate metabolism	1/328	41/2535	0.996752	0.999906	Mdes000648	1	Click here to show KEGG pathway	K01107
ko03040	Spliceosome	5/328	109/2535	0.999188	0.999906	Mdes001878/Mdes007256/Mdes011175/Mdes007255/Mdes000202	5	Click here to show KEGG pathway	K03283+K12890
ko03018	RNA degradation	1/328	51/2535	0.999209	0.999906	Mdes002072	1	Click here to show KEGG pathway	K04077
ko04120	Ubiquitin mediated proteolysis	3/328	85/2535	0.999387	0.999906	Mdes014645/Mdes014630/Mdes016342	3	Click here to show KEGG pathway	K10595+K10144
ko03013	Nucleocytoplasmic transport	4/328	111/2535	0.999854	0.999906	Mdes007724/Mdes006428/Mdes005259/Mdes005097	4	Click here to show KEGG pathway	K12160+K18644+K12172+K14315
ko03008	Ribosome biogenesis in eukaryotes	1/328	66/2535	0.999906	0.999906	Mdes008475	1	Click here to show KEGG pathway	K14570
