# Supplementary material for: Comparative Hessian Fly Larval Transcriptomics Provides Novel Insight into Host and Nonhost Resistance
Source: Int J Mol Sci. 2021 Oct 25;22(21):11498. doi: 10.3390/ijms222111498 (PMC8583952; doi:10.3390/ijms222111498)
Supplement: Supplementary file 1 [file ijms-22-11498-s001.zip › TableS5.xlsx]

## Sheet: BP_updown
ID	Description	GeneRatio	BgRatio	pvalue	p.adjust	geneID	Count
GO:0006412	translation	96/2204	144/5413	1.70598e-10	2.08129e-08	Mdes004007/Mdes007222/Mdes006512/Mdes009536/Mdes000539/Mdes011287/Mdes000872/Mdes011158/Mdes002372/Mdes004498/Mdes008179/Mdes015497/Mdes007660/Mdes005831/Mdes003863/Mdes010876/Mdes010162/Mdes001687/Mdes007876/Mdes005320/Mdes001809/Mdes013195/Mdes001354/Mdes006152/Mdes017165/Mdes010080/Mdes008663/Mdes003424/Mdes008042/Mdes011412/Mdes000881/Mdes000886/Mdes011122/Mdes000873/Mdes000082/Mdes000025/Mde…	96
GO:0006030	chitin metabolic process	39/2204	55/5413	5.13597e-06	0.000313294	Mdes004454/Mdes001092/Mdes001381/Mdes012731/Mdes016573/Mdes001800/Mdes016251/Mdes002409/Mdes009490/Mdes006412/Mdes003220/Mdes006879/Mdes015041/Mdes014737/Mdes010200/Mdes010211/Mdes017827/Mdes002360/Mdes017124/Mdes000322/Mdes015205/Mdes019285/Mdes013891/Mdes011016/Mdes001093/Mdes019284/Mdes019283/Mdes011137/Mdes002656/Mdes009283/Mdes012730/Mdes007870/Mdes001515/Mdes016293/Mdes000314/Mdes014494/Mde…	39
GO:0006629	lipid metabolic process	45/2204	69/5413	3.09287e-05	0.00125777	Mdes005304/Mdes002311/Mdes011537/Mdes013363/Mdes004344/Mdes013945/Mdes016062/Mdes012183/Mdes000919/Mdes011541/Mdes011031/Mdes002211/Mdes014200/Mdes011551/Mdes007826/Mdes015241/Mdes017725/Mdes008087/Mdes004022/Mdes002207/Mdes008470/Mdes007384/Mdes009541/Mdes004703/Mdes014323/Mdes006743/Mdes016364/Mdes002212/Mdes014167/Mdes000779/Mdes003582/Mdes003900/Mdes015847/Mdes006907/Mdes011300/Mdes006509/Mde…	45
GO:0006260	DNA replication	51/2204	92/5413	0.00284731	0.0741152	Mdes008917/Mdes009927/Mdes007615/Mdes003704/Mdes002680/Mdes004952/Mdes004745/Mdes010329/Mdes004351/Mdes008670/Mdes016955/Mdes013527/Mdes016148/Mdes010603/Mdes008706/Mdes006828/Mdes007420/Mdes014908/Mdes006276/Mdes013267/Mdes006197/Mdes010601/Mdes016597/Mdes000940/Mdes010315/Mdes003337/Mdes014090/Mdes015284/Mdes005569/Mdes006656/Mdes015723/Mdes012292/Mdes008915/Mdes010631/Mdes007365/Mdes013510/Mde…	51
GO:0034765	regulation of ion transmembrane transport	18/2204	26/5413	0.00303751	0.0741152	Mdes009924/Mdes010585/Mdes009675/Mdes014913/Mdes009093/Mdes012442/Mdes001392/Mdes001395/Mdes010951/Mdes016060/Mdes001814/Mdes001394/Mdes007961/Mdes009095/Mdes000557/Mdes000071/Mdes007510/Mdes000073	18
GO:0005975	carbohydrate metabolic process	70/2204	135/5413	0.00526878	0.107132	Mdes013166/Mdes008272/Mdes015185/Mdes018269/Mdes003815/Mdes001092/Mdes012731/Mdes015191/Mdes007633/Mdes007352/Mdes014714/Mdes001003/Mdes016251/Mdes014263/Mdes009490/Mdes004337/Mdes008256/Mdes015670/Mdes009774/Mdes013801/Mdes009354/Mdes011343/Mdes016627/Mdes016151/Mdes006879/Mdes015120/Mdes007867/Mdes004391/Mdes001216/Mdes014567/Mdes000818/Mdes015673/Mdes012006/Mdes019201/Mdes003974/Mdes004808/Mde…	70
GO:0007156	homophilic cell adhesion via plasma membrane adhesion molecules	18/2204	28/5413	0.00989029	0.172374	Mdes016966/Mdes011772/Mdes000924/Mdes009081/Mdes010733/Mdes018320/Mdes012181/Mdes005417/Mdes004229/Mdes012450/Mdes014608/Mdes010486/Mdes014902/Mdes006263/Mdes015435/Mdes010484/Mdes003743/Mdes009904	18
GO:0018105	peptidyl-serine phosphorylation	8/2204	11/5413	0.0326449	0.483254	Mdes002274/Mdes007262/Mdes003585/Mdes006497/Mdes002295/Mdes006042/Mdes008140/Mdes010191	8
GO:0016055	Wnt signaling pathway	11/2204	17/5413	0.039611	0.483254	Mdes002959/Mdes007713/Mdes013599/Mdes000593/Mdes018851/Mdes001040/Mdes006568/Mdes007715/Mdes006891/Mdes012256/Mdes008108	11
GO:0051260	protein homooligomerization	11/2204	17/5413	0.039611	0.483254	Mdes009675/Mdes001372/Mdes009024/Mdes010951/Mdes010822/Mdes001008/Mdes016060/Mdes005972/Mdes000071/Mdes007510/Mdes000073	11
GO:0009253	peptidoglycan catabolic process	7/2204	10/5413	0.0601102	0.522727	Mdes014988/Mdes015794/Mdes015441/Mdes014635/Mdes000654/Mdes014481/Mdes005885	7
GO:0007017	microtubule-based process	8/2204	12/5413	0.0633629	0.522727	Mdes007500/Mdes001617/Mdes002688/Mdes009726/Mdes004924/Mdes007568/Mdes005639/Mdes009306	8
GO:0006171	cAMP biosynthetic process	12/2204	20/5413	0.0641995	0.522727	Mdes011392/Mdes016568/Mdes015725/Mdes009338/Mdes015724/Mdes015735/Mdes009339/Mdes017292/Mdes015597/Mdes013916/Mdes014367/Mdes006156	12
GO:0000226	microtubule cytoskeleton organization	9/2204	14/5413	0.0649305	0.522727	Mdes002443/Mdes001026/Mdes018868/Mdes016390/Mdes006920/Mdes002159/Mdes009470/Mdes012570/Mdes011250	9
GO:0001732	formation of cytoplasmic translation initiation complex	9/2204	14/5413	0.0649305	0.522727	Mdes008823/Mdes008748/Mdes009540/Mdes001422/Mdes011432/Mdes003807/Mdes011004/Mdes004637/Mdes007936	9
GO:0007275	multicellular organism development	36/2204	72/5413	0.0685543	0.522727	Mdes002959/Mdes008788/Mdes001269/Mdes008854/Mdes000094/Mdes007527/Mdes001488/Mdes011262/Mdes001113/Mdes007713/Mdes001054/Mdes014671/Mdes007202/Mdes001270/Mdes000095/Mdes013599/Mdes002674/Mdes000593/Mdes011502/Mdes007526/Mdes009478/Mdes015274/Mdes008861/Mdes011838/Mdes018851/Mdes006741/Mdes009323/Mdes001114/Mdes002673/Mdes006568/Mdes014706/Mdes007715/Mdes010337/Mdes017911/Mdes003376/Mdes008108	36
GO:0006633	fatty acid biosynthetic process	17/2204	31/5413	0.0786313	0.562533	Mdes002353/Mdes014851/Mdes008263/Mdes015581/Mdes003086/Mdes007029/Mdes009954/Mdes000405/Mdes002509/Mdes001288/Mdes013679/Mdes002507/Mdes009980/Mdes014794/Mdes012880/Mdes003162/Mdes000588	17
GO:0007018	microtubule-based movement	36/2204	73/5413	0.0837197	0.562533	Mdes003597/Mdes014914/Mdes018251/Mdes001989/Mdes003456/Mdes003741/Mdes005378/Mdes020130/Mdes005525/Mdes011775/Mdes002391/Mdes002696/Mdes003802/Mdes004024/Mdes001320/Mdes001283/Mdes006475/Mdes002518/Mdes018521/Mdes000646/Mdes003274/Mdes001324/Mdes010661/Mdes001894/Mdes011202/Mdes001863/Mdes015918/Mdes009095/Mdes011018/Mdes008927/Mdes017705/Mdes019844/Mdes006791/Mdes005855/Mdes011623/Mdes008413	36
GO:0016042	lipid catabolic process	14/2204	25/5413	0.0887517	0.562533	Mdes017599/Mdes005838/Mdes007707/Mdes010676/Mdes000295/Mdes018103/Mdes009242/Mdes007708/Mdes016577/Mdes019314/Mdes008211/Mdes006438/Mdes010239/Mdes017348	14
GO:0006364	rRNA processing	13/2204	23/5413	0.0922186	0.562533	Mdes001274/Mdes000330/Mdes011606/Mdes008405/Mdes001330/Mdes010877/Mdes007180/Mdes014948/Mdes007916/Mdes012060/Mdes001626/Mdes004662/Mdes009534	13
GO:0008654	phospholipid biosynthetic process	7/2204	11/5413	0.108174	0.599877	Mdes005668/Mdes013355/Mdes011698/Mdes000433/Mdes014041/Mdes010247/Mdes014794	7
GO:0034314	Arp2/3 complex-mediated actin nucleation	7/2204	11/5413	0.108174	0.599877	Mdes003380/Mdes007680/Mdes009026/Mdes016481/Mdes015464/Mdes000491/Mdes001131	7
GO:0045087	innate immune response	12/2204	22/5413	0.134881	0.715455	Mdes014988/Mdes000197/Mdes015441/Mdes008083/Mdes014635/Mdes015248/Mdes008905/Mdes020151/Mdes004722/Mdes003579/Mdes015966/Mdes018774	12
GO:0006457	protein folding	35/2204	74/5413	0.149031	0.757572	Mdes001740/Mdes004025/Mdes005707/Mdes000107/Mdes012746/Mdes003272/Mdes008801/Mdes018173/Mdes003412/Mdes003760/Mdes011097/Mdes004879/Mdes000562/Mdes016089/Mdes009309/Mdes009752/Mdes010547/Mdes006634/Mdes002340/Mdes012166/Mdes005062/Mdes007675/Mdes000482/Mdes003908/Mdes011884/Mdes013581/Mdes013265/Mdes011104/Mdes014118/Mdes016702/Mdes002782/Mdes009825/Mdes005855/Mdes014299/Mdes013586	35
GO:0001522	pseudouridine synthesis	10/2204	19/5413	0.203654	0.851678	Mdes015839/Mdes015170/Mdes008324/Mdes007246/Mdes015169/Mdes012237/Mdes016813/Mdes003861/Mdes012060/Mdes004462	10
GO:0031047	gene silencing by RNA	10/2204	19/5413	0.203654	0.851678	Mdes007514/Mdes004376/Mdes010169/Mdes000504/Mdes007478/Mdes016420/Mdes004287/Mdes002972/Mdes016377/Mdes000230	10
GO:0006887	exocytosis	9/2204	17/5413	0.216261	0.851678	Mdes010196/Mdes014426/Mdes006798/Mdes009909/Mdes004239/Mdes012228/Mdes009908/Mdes004241/Mdes002146	9
GO:0035556	intracellular signal transduction	61/2204	138/5413	0.22403	0.851678	Mdes014734/Mdes006027/Mdes011392/Mdes007048/Mdes016568/Mdes007707/Mdes007857/Mdes015725/Mdes012196/Mdes009338/Mdes015724/Mdes007833/Mdes001714/Mdes020136/Mdes010320/Mdes009305/Mdes008707/Mdes015735/Mdes003642/Mdes001217/Mdes009339/Mdes017292/Mdes007940/Mdes016835/Mdes015597/Mdes011512/Mdes002654/Mdes006218/Mdes006497/Mdes009700/Mdes007708/Mdes017071/Mdes010577/Mdes008787/Mdes004316/Mdes015156/Mde…	61
GO:0006096	glycolytic process	8/2204	15/5413	0.230081	0.851678	Mdes009755/Mdes002470/Mdes019891/Mdes011993/Mdes007645/Mdes012717/Mdes012210/Mdes015469	8
GO:0006338	chromatin remodeling	8/2204	15/5413	0.230081	0.851678	Mdes003125/Mdes007340/Mdes002105/Mdes011532/Mdes002513/Mdes006630/Mdes006808/Mdes000416	8
GO:0006520	cellular amino acid metabolic process	8/2204	15/5413	0.230081	0.851678	Mdes002321/Mdes013025/Mdes015342/Mdes007627/Mdes016413/Mdes015004/Mdes005993/Mdes005396	8
GO:0007076	mitotic chromosome condensation	8/2204	15/5413	0.230081	0.851678	Mdes006346/Mdes016933/Mdes016534/Mdes009517/Mdes006605/Mdes011487/Mdes011874/Mdes010719	8
GO:0006486	protein glycosylation	16/2204	33/5413	0.230372	0.851678	Mdes009905/Mdes001780/Mdes006877/Mdes011923/Mdes011374/Mdes002942/Mdes002802/Mdes000512/Mdes006352/Mdes011605/Mdes012754/Mdes008173/Mdes005754/Mdes014531/Mdes003437/Mdes015019	16
GO:0006950	response to stress	11/2204	22/5413	0.249291	0.876182	Mdes012746/Mdes008801/Mdes018173/Mdes009261/Mdes013911/Mdes002958/Mdes011884/Mdes013265/Mdes005414/Mdes016702/Mdes002782	11
GO:0016226	iron-sulfur cluster assembly	6/2204	11/5413	0.262361	0.876182	Mdes008166/Mdes006929/Mdes004547/Mdes010340/Mdes011825/Mdes007204	6
GO:0051056	regulation of small GTPase mediated signal transduction	6/2204	11/5413	0.262361	0.876182	Mdes013760/Mdes017233/Mdes006695/Mdes014573/Mdes006694/Mdes016400	6
GO:0006289	nucleotide-excision repair	10/2204	20/5413	0.265727	0.876182	Mdes012334/Mdes001238/Mdes002831/Mdes013841/Mdes019057/Mdes016210/Mdes010775/Mdes016184/Mdes004682/Mdes008802	10
GO:0006396	RNA processing	24/2204	53/5413	0.292887	0.923999	Mdes004487/Mdes004376/Mdes001069/Mdes014634/Mdes015122/Mdes013023/Mdes006493/Mdes005830/Mdes007246/Mdes009275/Mdes006355/Mdes008177/Mdes016813/Mdes004384/Mdes010468/Mdes014063/Mdes013367/Mdes014596/Mdes014495/Mdes007921/Mdes005076/Mdes014222/Mdes010094/Mdes014477	24
GO:0006397	mRNA processing	15/2204	32/5413	0.295377	0.923999	Mdes000251/Mdes001166/Mdes001938/Mdes010880/Mdes006040/Mdes001414/Mdes003840/Mdes000463/Mdes010115/Mdes006319/Mdes001156/Mdes004515/Mdes006041/Mdes005760/Mdes002057	15
GO:0042254	ribosome biogenesis	8/2204	16/5413	0.3043	0.926916	Mdes005171/Mdes008627/Mdes010385/Mdes013858/Mdes003746/Mdes009275/Mdes001694/Mdes009246	8
GO:0007166	cell surface receptor signaling pathway	11/2204	23/5413	0.311505	0.926916	Mdes005356/Mdes009261/Mdes002928/Mdes013911/Mdes001304/Mdes004229/Mdes002960/Mdes003798/Mdes016155/Mdes008675/Mdes005414	11
GO:0008152	metabolic process	55/2204	129/5413	0.358391	1	Mdes004373/Mdes016425/Mdes004257/Mdes007460/Mdes012677/Mdes006184/Mdes015172/Mdes008364/Mdes010736/Mdes001812/Mdes001581/Mdes014024/Mdes015855/Mdes004721/Mdes014517/Mdes008221/Mdes004798/Mdes009450/Mdes003522/Mdes004802/Mdes002002/Mdes008914/Mdes012520/Mdes003510/Mdes016406/Mdes010228/Mdes005610/Mdes015773/Mdes014650/Mdes000151/Mdes010209/Mdes003772/Mdes009644/Mdes001501/Mdes004832/Mdes001549/Mde…	55
GO:0006914	autophagy	8/2204	17/5413	0.382557	1	Mdes001922/Mdes010161/Mdes002285/Mdes000249/Mdes014052/Mdes007464/Mdes003208/Mdes002775	8
GO:0006869	lipid transport	5/2204	10/5413	0.384899	1	Mdes003072/Mdes009638/Mdes007793/Mdes010314/Mdes013528	5
GO:0000398	mRNA splicing, via spliceosome	12/2204	27/5413	0.416833	1	Mdes008962/Mdes006374/Mdes011030/Mdes014482/Mdes009822/Mdes006873/Mdes005412/Mdes011017/Mdes001257/Mdes001280/Mdes001459/Mdes012768	12
GO:0008360	regulation of cell shape	6/2204	13/5413	0.446782	1	Mdes005935/Mdes002274/Mdes007262/Mdes003585/Mdes006042/Mdes010191	6
GO:0007155	cell adhesion	13/2204	30/5413	0.453303	1	Mdes002862/Mdes010879/Mdes020106/Mdes007815/Mdes007560/Mdes012213/Mdes010261/Mdes006099/Mdes011446/Mdes012214/Mdes003743/Mdes006155/Mdes008340	13
GO:0006334	nucleosome assembly	19/2204	45/5413	0.474765	1	Mdes007231/Mdes011819/Mdes010162/Mdes003868/Mdes007235/Mdes003216/Mdes007234/Mdes007232/Mdes015900/Mdes003869/Mdes015229/Mdes015119/Mdes009145/Mdes003933/Mdes012113/Mdes002337/Mdes008286/Mdes003934/Mdes016797	19
GO:0006730	one-carbon metabolic process	5/2204	11/5413	0.487014	1	Mdes010594/Mdes019965/Mdes010595/Mdes009021/Mdes009968	5
GO:0006897	endocytosis	5/2204	11/5413	0.487014	1	Mdes011393/Mdes005872/Mdes006042/Mdes011250/Mdes010191	5
GO:0060271	cilium assembly	5/2204	11/5413	0.487014	1	Mdes011191/Mdes007085/Mdes006567/Mdes006030/Mdes010173	5
GO:0007165	signal transduction	66/2204	161/5413	0.501613	1	Mdes010198/Mdes014101/Mdes003958/Mdes005188/Mdes010322/Mdes012807/Mdes006934/Mdes002953/Mdes007254/Mdes015648/Mdes007667/Mdes004895/Mdes010357/Mdes000197/Mdes009638/Mdes008188/Mdes007253/Mdes005590/Mdes010459/Mdes014743/Mdes006548/Mdes017161/Mdes003924/Mdes002198/Mdes007108/Mdes010320/Mdes008378/Mdes012266/Mdes007218/Mdes008083/Mdes014651/Mdes001337/Mdes015248/Mdes008905/Mdes006935/Mdes009682/Mde…	66
GO:0008033	tRNA processing	13/2204	31/5413	0.513288	1	Mdes006502/Mdes012723/Mdes008729/Mdes015089/Mdes008333/Mdes015170/Mdes012237/Mdes019042/Mdes007428/Mdes015687/Mdes001037/Mdes015091/Mdes004462	13
GO:0050909	sensory perception of taste	9/2204	22/5413	0.57343	1	Mdes007667/Mdes013844/Mdes007108/Mdes018897/Mdes017756/Mdes019072/Mdes003812/Mdes014114/Mdes014043	9
GO:0051301	cell division	16/2204	40/5413	0.596487	1	Mdes007563/Mdes005026/Mdes007586/Mdes016933/Mdes005935/Mdes014246/Mdes012668/Mdes006605/Mdes006638/Mdes015691/Mdes007488/Mdes010242/Mdes013581/Mdes011874/Mdes010719/Mdes009420	16
GO:0006270	DNA replication initiation	6/2204	15/5413	0.618986	1	Mdes002988/Mdes013698/Mdes005305/Mdes001391/Mdes000606/Mdes000213	6
GO:0008299	isoprenoid biosynthetic process	6/2204	15/5413	0.618986	1	Mdes000879/Mdes000579/Mdes008718/Mdes001513/Mdes014330/Mdes003149	6
GO:0000278	mitotic cell cycle	4/2204	10/5413	0.635684	1	Mdes008606/Mdes001397/Mdes011386/Mdes002073	4
GO:0006094	gluconeogenesis	4/2204	10/5413	0.635684	1	Mdes009755/Mdes005488/Mdes011993/Mdes005389	4
GO:0006464	cellular protein modification process	4/2204	10/5413	0.635684	1	Mdes002242/Mdes003333/Mdes009753/Mdes010942	4
GO:0009058	biosynthetic process	16/2204	41/5413	0.644984	1	Mdes003253/Mdes010672/Mdes003251/Mdes006146/Mdes016895/Mdes000151/Mdes003816/Mdes002095/Mdes015342/Mdes011549/Mdes013063/Mdes004943/Mdes007627/Mdes015004/Mdes009968/Mdes007676	16
GO:0000160	phosphorelay signal transduction system	7/2204	18/5413	0.649432	1	Mdes007952/Mdes008121/Mdes016870/Mdes014000/Mdes011946/Mdes009508/Mdes007956	7
GO:0030036	actin cytoskeleton organization	8/2204	21/5413	0.675401	1	Mdes017383/Mdes020136/Mdes014730/Mdes009470/Mdes006510/Mdes008240/Mdes020137/Mdes004040	8
GO:0006265	DNA topological change	6/2204	16/5413	0.692454	1	Mdes018392/Mdes005913/Mdes005839/Mdes001708/Mdes015188/Mdes009366	6
GO:0007264	small GTPase mediated signal transduction	9/2204	24/5413	0.69803	1	Mdes011033/Mdes003672/Mdes001438/Mdes000394/Mdes006638/Mdes019432/Mdes011026/Mdes002024/Mdes004581	9
GO:0045454	cell redox homeostasis	19/2204	50/5413	0.702089	1	Mdes003576/Mdes003287/Mdes006839/Mdes004118/Mdes012957/Mdes017993/Mdes001013/Mdes001409/Mdes008722/Mdes009168/Mdes009109/Mdes003413/Mdes016387/Mdes010440/Mdes007559/Mdes007170/Mdes016297/Mdes005210/Mdes005203	19
GO:0006325	chromatin organization	4/2204	11/5413	0.720638	1	Mdes014633/Mdes002675/Mdes003919/Mdes016482	4
GO:0006367	transcription initiation from RNA polymerase II promoter	4/2204	11/5413	0.720638	1	Mdes009899/Mdes008593/Mdes000777/Mdes010775	4
GO:0009116	nucleoside metabolic process	4/2204	11/5413	0.720638	1	Mdes012053/Mdes002770/Mdes014157/Mdes013323	4
GO:0006979	response to oxidative stress	8/2204	23/5413	0.784319	1	Mdes013985/Mdes000915/Mdes004254/Mdes009520/Mdes000123/Mdes006427/Mdes015825/Mdes000213	8
GO:0006189	'de novo' IMP biosynthetic process	4/2204	12/5413	0.789878	1	Mdes017435/Mdes016626/Mdes000049/Mdes010667	4
GO:0006814	sodium ion transport	4/2204	12/5413	0.789878	1	Mdes003399/Mdes009961/Mdes015401/Mdes000303	4
GO:0015986	ATP synthesis coupled proton transport	6/2204	18/5413	0.808976	1	Mdes001176/Mdes013565/Mdes009581/Mdes002731/Mdes006731/Mdes006098	6
GO:0050482	arachidonic acid secretion	6/2204	18/5413	0.808976	1	Mdes008259/Mdes000295/Mdes011566/Mdes005000/Mdes011131/Mdes006767	6
GO:0006298	mismatch repair	3/2204	10/5413	0.84423	1	Mdes009705/Mdes007130/Mdes001038	3
GO:0006402	mRNA catabolic process	3/2204	10/5413	0.84423	1	Mdes006493/Mdes013367/Mdes014477	3
GO:0006614	SRP-dependent cotranslational protein targeting to membrane	5/2204	16/5413	0.847912	1	Mdes015830/Mdes015912/Mdes014394/Mdes001514/Mdes000652	5
GO:0007015	actin filament organization	5/2204	16/5413	0.847912	1	Mdes015228/Mdes009244/Mdes014858/Mdes015939/Mdes015475	5
GO:0006811	ion transport	6/2204	19/5413	0.852612	1	Mdes014670/Mdes013305/Mdes013274/Mdes003453/Mdes013486/Mdes015575	6
GO:0006511	ubiquitin-dependent protein catabolic process	25/2204	71/5413	0.858456	1	Mdes003538/Mdes005849/Mdes016106/Mdes001831/Mdes000238/Mdes001579/Mdes000625/Mdes015837/Mdes007698/Mdes006083/Mdes019424/Mdes016490/Mdes007886/Mdes011317/Mdes000449/Mdes002560/Mdes001475/Mdes001508/Mdes008875/Mdes004494/Mdes010051/Mdes017819/Mdes003454/Mdes016951/Mdes012014	25
GO:0006541	glutamine metabolic process	4/2204	14/5413	0.886744	1	Mdes008305/Mdes002245/Mdes007142/Mdes010667	4
GO:0009405	pathogenesis	4/2204	14/5413	0.886744	1	Mdes007623/Mdes005956/Mdes003273/Mdes017423	4
GO:0006644	phospholipid metabolic process	6/2204	20/5413	0.8877	1	Mdes008259/Mdes000295/Mdes011566/Mdes005000/Mdes011131/Mdes006767	6
GO:0007219	Notch signaling pathway	6/2204	20/5413	0.8877	1	Mdes000094/Mdes014671/Mdes000095/Mdes015274/Mdes009323/Mdes003376	6
GO:0036297	interstrand cross-link repair	13/2204	40/5413	0.890586	1	Mdes017966/Mdes002831/Mdes000520/Mdes000470/Mdes006437/Mdes000518/Mdes015085/Mdes017723/Mdes000418/Mdes000519/Mdes000469/Mdes019738/Mdes000466	13
GO:0006352	DNA-templated transcription, initiation	8/2204	26/5413	0.893248	1	Mdes015366/Mdes016801/Mdes007234/Mdes012617/Mdes012028/Mdes008822/Mdes014797/Mdes000096	8
GO:0055085	transmembrane transport	56/2204	155/5413	0.897218	1	Mdes009735/Mdes010412/Mdes000743/Mdes002793/Mdes009604/Mdes007210/Mdes002615/Mdes003363/Mdes003765/Mdes001920/Mdes013372/Mdes011648/Mdes012633/Mdes003399/Mdes016031/Mdes014591/Mdes003105/Mdes006736/Mdes002558/Mdes017028/Mdes020020/Mdes006871/Mdes012352/Mdes004416/Mdes011958/Mdes005006/Mdes014978/Mdes015589/Mdes000015/Mdes007300/Mdes005554/Mdes003358/Mdes016878/Mdes010744/Mdes006425/Mdes006222/Mde…	56
GO:0016567	protein ubiquitination	4/2204	15/5413	0.91853	1	Mdes005317/Mdes008959/Mdes003208/Mdes002295	4
GO:0008643	carbohydrate transport	3/2204	12/5413	0.924142	1	Mdes009991/Mdes003875/Mdes004407	3
GO:0030154	cell differentiation	3/2204	12/5413	0.924142	1	Mdes015274/Mdes010277/Mdes003376	3
GO:0007049	cell cycle	10/2204	34/5413	0.938386	1	Mdes005026/Mdes009798/Mdes005935/Mdes009477/Mdes014246/Mdes015691/Mdes007488/Mdes014489/Mdes010242/Mdes013581	10
GO:0006751	glutathione catabolic process	3/2204	13/5413	0.948007	1	Mdes011050/Mdes003262/Mdes015890	3
GO:0006813	potassium ion transport	3/2204	13/5413	0.948007	1	Mdes009961/Mdes015401/Mdes003822	3
GO:0007186	G protein-coupled receptor signaling pathway	3/2204	13/5413	0.948007	1	Mdes015400/Mdes007829/Mdes000461	3
GO:0006281	DNA repair	39/2204	116/5413	0.953586	1	Mdes012222/Mdes015288/Mdes007495/Mdes009927/Mdes003463/Mdes002962/Mdes010329/Mdes020146/Mdes002105/Mdes000798/Mdes008706/Mdes003445/Mdes014633/Mdes014908/Mdes015300/Mdes006276/Mdes013267/Mdes005444/Mdes004714/Mdes006197/Mdes005412/Mdes016597/Mdes009985/Mdes002513/Mdes014090/Mdes016017/Mdes016482/Mdes015723/Mdes000416/Mdes011986/Mdes010631/Mdes007365/Mdes017055/Mdes000605/Mdes018806/Mdes000905/Mde…	39
GO:0006807	nitrogen compound metabolic process	2/2204	10/5413	0.957949	1	Mdes015335/Mdes003628	2
GO:0009435	NAD biosynthetic process	2/2204	10/5413	0.957949	1	Mdes010834/Mdes014451	2
GO:0051726	regulation of cell cycle	2/2204	10/5413	0.957949	1	Mdes002958/Mdes014810	2
GO:0006915	apoptotic process	4/2204	17/5413	0.959232	1	Mdes004108/Mdes006086/Mdes003022/Mdes012669	4
GO:0035023	regulation of Rho protein signal transduction	10/2204	36/5413	0.963136	1	Mdes007485/Mdes011085/Mdes003672/Mdes003403/Mdes011420/Mdes002001/Mdes004316/Mdes011421/Mdes008287/Mdes008350	10
GO:0006099	tricarboxylic acid cycle	9/2204	33/5413	0.963204	1	Mdes013070/Mdes003815/Mdes003652/Mdes002920/Mdes015331/Mdes010026/Mdes007451/Mdes005629/Mdes000456	9
GO:0006744	ubiquinone biosynthetic process	3/2204	14/5413	0.964715	1	Mdes013490/Mdes004394/Mdes013663	3
GO:0045892	negative regulation of transcription, DNA-templated	4/2204	18/5413	0.971575	1	Mdes015318/Mdes019611/Mdes002513/Mdes011653	4
GO:0006310	DNA recombination	22/2204	73/5413	0.977318	1	Mdes012222/Mdes007691/Mdes015288/Mdes007495/Mdes009927/Mdes003463/Mdes003704/Mdes002105/Mdes006276/Mdes013267/Mdes006197/Mdes016597/Mdes009985/Mdes014090/Mdes015723/Mdes007177/Mdes011986/Mdes007365/Mdes017055/Mdes009709/Mdes010971/Mdes008633	22
GO:0016579	protein deubiquitination	12/2204	44/5413	0.978206	1	Mdes015922/Mdes016106/Mdes000625/Mdes007698/Mdes019424/Mdes000449/Mdes012467/Mdes002560/Mdes001475/Mdes008875/Mdes003454/Mdes012014	12
GO:0006368	transcription elongation from RNA polymerase II promoter	2/2204	12/5413	0.982677	1	Mdes010721/Mdes007486	2
GO:0055114	oxidation-reduction process	2/2204	12/5413	0.982677	1	Mdes007617/Mdes006528	2
GO:0045944	positive regulation of transcription by RNA polymerase II	3/2204	16/5413	0.984152	1	Mdes002335/Mdes013043/Mdes014092	3
GO:0006351	transcription, DNA-templated	117/2204	332/5413	0.98489	1	Mdes013446/Mdes002180/Mdes018012/Mdes006016/Mdes007731/Mdes001269/Mdes005058/Mdes007062/Mdes018185/Mdes000440/Mdes013361/Mdes010578/Mdes007527/Mdes019246/Mdes007549/Mdes009798/Mdes008649/Mdes005992/Mdes004936/Mdes001113/Mdes009386/Mdes002061/Mdes015009/Mdes016180/Mdes005162/Mdes010078/Mdes001881/Mdes002755/Mdes008670/Mdes002105/Mdes003639/Mdes008000/Mdes005703/Mdes000908/Mdes000976/Mdes008342/Mde…	117
GO:0006355	regulation of transcription, DNA-templated	125/2204	353/5413	0.984907	1	Mdes013886/Mdes008752/Mdes009899/Mdes001457/Mdes004438/Mdes001269/Mdes005058/Mdes004521/Mdes007062/Mdes000440/Mdes005385/Mdes004417/Mdes013361/Mdes004895/Mdes004437/Mdes008566/Mdes003383/Mdes001488/Mdes001113/Mdes016066/Mdes001881/Mdes002755/Mdes002105/Mdes010338/Mdes015336/Mdes008000/Mdes014592/Mdes005272/Mdes000908/Mdes017782/Mdes018896/Mdes014143/Mdes002804/Mdes013573/Mdes007919/Mdes008706/Mde…	125
GO:0015031	protein transport	15/2204	55/5413	0.986957	1	Mdes003276/Mdes008449/Mdes007424/Mdes001922/Mdes002285/Mdes009408/Mdes007778/Mdes014347/Mdes011123/Mdes004218/Mdes013581/Mdes001319/Mdes019386/Mdes012024/Mdes008641	15
GO:0046854	phosphatidylinositol phosphorylation	2/2204	13/5413	0.988981	1	Mdes000648/Mdes009374	2
GO:0000724	double-strand break repair via homologous recombination	3/2204	17/5413	0.989492	1	Mdes012723/Mdes002452/Mdes014576	3
GO:0032012	regulation of ARF protein signal transduction	1/2204	10/5413	0.994669	1	Mdes004043	1
GO:0000723	telomere maintenance	11/2204	46/5413	0.994751	1	Mdes012222/Mdes007495/Mdes003463/Mdes015300/Mdes016597/Mdes011986/Mdes007365/Mdes017055/Mdes009709/Mdes010157/Mdes010971	11
GO:0006506	GPI anchor biosynthetic process	1/2204	12/5413	0.998131	1	Mdes016290	1
GO:0015991	ATP hydrolysis coupled proton transport	2/2204	17/5413	0.998273	1	Mdes005687/Mdes009581	2
GO:0006886	intracellular protein transport	21/2204	84/5413	0.999202	1	Mdes014585/Mdes004191/Mdes010504/Mdes012025/Mdes007089/Mdes003817/Mdes003084/Mdes009909/Mdes008402/Mdes002632/Mdes005207/Mdes005748/Mdes002005/Mdes017728/Mdes018563/Mdes006393/Mdes015745/Mdes009908/Mdes011128/Mdes016120/Mdes000300	21
GO:0016192	vesicle-mediated transport	11/2204	53/5413	0.999418	1	Mdes016262/Mdes001922/Mdes012025/Mdes003314/Mdes003313/Mdes005207/Mdes012923/Mdes003312/Mdes015745/Mdes013319/Mdes007730	11
GO:0006357	regulation of transcription by RNA polymerase II	7/2204	45/5413	0.999938	1	Mdes005955/Mdes016214/Mdes015813/Mdes010407/Mdes000680/Mdes013177/Mdes004570	7
GO:0006313	transposition, DNA-mediated	5/2204	63/5413	1	1	Mdes018883/Mdes017236/Mdes013110/Mdes018995/Mdes000175	5
GO:0015074	DNA integration	21/2204	159/5413	1	1	Mdes008564/Mdes013337/Mdes017412/Mdes017026/Mdes010110/Mdes016474/Mdes018814/Mdes019648/Mdes013670/Mdes013761/Mdes018939/Mdes017858/Mdes013062/Mdes013773/Mdes012777/Mdes000150/Mdes017380/Mdes017369/Mdes018038/Mdes018488/Mdes018485	21

## Sheet: CC_updown
ID	Description	GeneRatio	BgRatio	pvalue	p.adjust	geneID	Count
GO:0005576	extracellular region	113/2872	180/6947	3.56681e-09	1.08967e-07	Mdes002959/Mdes004454/Mdes008259/Mdes004028/Mdes002311/Mdes013363/Mdes004344/Mdes001092/Mdes001381/Mdes012731/Mdes016573/Mdes007156/Mdes001800/Mdes009638/Mdes016062/Mdes003345/Mdes006035/Mdes016251/Mdes011031/Mdes002409/Mdes000295/Mdes006115/Mdes009490/Mdes007713/Mdes002211/Mdes009239/Mdes014200/Mdes007793/Mdes008948/Mdes011110/Mdes004342/Mdes006412/Mdes020106/Mdes003220/Mdes006879/Mdes005221/Mde…	113
GO:0005840	ribosome	80/2872	118/6947	4.44762e-09	1.08967e-07	Mdes006917/Mdes004007/Mdes007222/Mdes006512/Mdes015112/Mdes000539/Mdes011287/Mdes000872/Mdes015093/Mdes002372/Mdes011934/Mdes007660/Mdes005831/Mdes003863/Mdes010876/Mdes010162/Mdes001687/Mdes001809/Mdes013195/Mdes001354/Mdes006152/Mdes017165/Mdes006581/Mdes004785/Mdes010080/Mdes003746/Mdes008663/Mdes003424/Mdes011412/Mdes000886/Mdes003067/Mdes011122/Mdes000082/Mdes000025/Mdes009002/Mdes007339/Mde…	80
GO:0005739	mitochondrion	53/2872	97/6947	0.00532162	0.0869198	Mdes006708/Mdes006502/Mdes003852/Mdes005365/Mdes003652/Mdes004432/Mdes003646/Mdes014653/Mdes015089/Mdes002247/Mdes008333/Mdes011625/Mdes004142/Mdes008381/Mdes012556/Mdes004656/Mdes008019/Mdes004769/Mdes011822/Mdes001352/Mdes011295/Mdes004102/Mdes000805/Mdes007677/Mdes010958/Mdes014648/Mdes000954/Mdes005530/Mdes004451/Mdes005328/Mdes003074/Mdes010798/Mdes017627/Mdes000456/Mdes014041/Mdes004743/Mde…	53
GO:0000502	proteasome complex	11/2872	15/6947	0.0123655	0.151477	Mdes012893/Mdes009481/Mdes012956/Mdes002839/Mdes001332/Mdes005702/Mdes014581/Mdes008344/Mdes004650/Mdes003523/Mdes013410	11
GO:0008076	voltage-gated potassium channel complex	10/2872	14/6947	0.0224731	0.220236	Mdes009675/Mdes001392/Mdes001395/Mdes010951/Mdes016183/Mdes016060/Mdes001394/Mdes000071/Mdes007510/Mdes000073	10
GO:0045211	postsynaptic membrane	22/2872	39/6947	0.0407589	0.233324	Mdes000233/Mdes010366/Mdes006952/Mdes015152/Mdes011298/Mdes010823/Mdes014705/Mdes001217/Mdes010363/Mdes003193/Mdes018784/Mdes008772/Mdes005551/Mdes009623/Mdes005576/Mdes005556/Mdes001083/Mdes006774/Mdes010364/Mdes010362/Mdes000234/Mdes015023	22
GO:0030054	cell junction	21/2872	37/6947	0.0417661	0.233324	Mdes010366/Mdes015152/Mdes011298/Mdes010823/Mdes014705/Mdes010363/Mdes003193/Mdes018784/Mdes008772/Mdes005551/Mdes003208/Mdes009623/Mdes005576/Mdes005556/Mdes001083/Mdes006774/Mdes010364/Mdes010362/Mdes000234/Mdes015023/Mdes004040	21
GO:0005730	nucleolus	31/2872	59/6947	0.0533266	0.233324	Mdes005171/Mdes005060/Mdes004377/Mdes002526/Mdes000330/Mdes011606/Mdes015688/Mdes010159/Mdes011372/Mdes005676/Mdes013210/Mdes012605/Mdes003707/Mdes004979/Mdes014220/Mdes009275/Mdes015408/Mdes014156/Mdes004786/Mdes011234/Mdes004370/Mdes010278/Mdes017451/Mdes012200/Mdes001875/Mdes002778/Mdes001626/Mdes000180/Mdes010160/Mdes009246/Mdes006748	31
GO:0000796	condensin complex	7/2872	10/6947	0.0652781	0.233324	Mdes006346/Mdes016933/Mdes016534/Mdes006605/Mdes011487/Mdes011874/Mdes010719	7
GO:0005615	extracellular space	24/2872	45/6947	0.0694331	0.233324	Mdes006895/Mdes015146/Mdes011750/Mdes003531/Mdes014670/Mdes019937/Mdes003906/Mdes016856/Mdes017701/Mdes005759/Mdes002674/Mdes014844/Mdes003453/Mdes018811/Mdes016642/Mdes006956/Mdes001572/Mdes006556/Mdes002673/Mdes003830/Mdes019914/Mdes007870/Mdes009489/Mdes015186	24
GO:0005667	transcription factor complex	9/2872	14/6947	0.0714258	0.233324	Mdes018012/Mdes004936/Mdes001488/Mdes016180/Mdes007750/Mdes006237/Mdes011386/Mdes006668/Mdes015069	9
GO:0005852	eukaryotic translation initiation factor 3 complex	9/2872	14/6947	0.0714258	0.233324	Mdes008823/Mdes008748/Mdes009540/Mdes001422/Mdes000108/Mdes011432/Mdes003807/Mdes011004/Mdes004637	9
GO:0015934	large ribosomal subunit	9/2872	14/6947	0.0714258	0.233324	Mdes011158/Mdes005320/Mdes008042/Mdes017096/Mdes016426/Mdes009802/Mdes001626/Mdes012205/Mdes007430	9
GO:0016282	eukaryotic 43S preinitiation complex	9/2872	14/6947	0.0714258	0.233324	Mdes008823/Mdes008748/Mdes009540/Mdes001422/Mdes011432/Mdes003807/Mdes011004/Mdes004637/Mdes007936	9
GO:0033290	eukaryotic 48S preinitiation complex	9/2872	14/6947	0.0714258	0.233324	Mdes008823/Mdes008748/Mdes009540/Mdes001422/Mdes011432/Mdes003807/Mdes011004/Mdes004637/Mdes007936	9
GO:0005874	microtubule	28/2872	56/6947	0.118494	0.362888	Mdes002443/Mdes001026/Mdes004958/Mdes007500/Mdes001617/Mdes001283/Mdes003680/Mdes002688/Mdes002917/Mdes018868/Mdes019318/Mdes002518/Mdes016390/Mdes004924/Mdes001008/Mdes003274/Mdes007488/Mdes000705/Mdes007568/Mdes002159/Mdes011202/Mdes001863/Mdes009306/Mdes019844/Mdes008502/Mdes002209/Mdes011623/Mdes011250	28
GO:0005737	cytoplasm	205/2872	468/6947	0.142096	0.409572	Mdes013368/Mdes015943/Mdes008166/Mdes016064/Mdes017383/Mdes005060/Mdes010771/Mdes003728/Mdes002389/Mdes008272/Mdes018012/Mdes007475/Mdes017934/Mdes006215/Mdes005707/Mdes002410/Mdes002072/Mdes009070/Mdes016077/Mdes000549/Mdes000420/Mdes007477/Mdes012753/Mdes004958/Mdes004936/Mdes003272/Mdes009268/Mdes012183/Mdes016180/Mdes001617/Mdes015910/Mdes005305/Mdes015871/Mdes002259/Mdes007680/Mdes001130/Mde…	205
GO:0030286	dynein complex	11/2872	21/6947	0.208859	0.568561	Mdes003597/Mdes003456/Mdes020130/Mdes002391/Mdes002696/Mdes001320/Mdes006475/Mdes018521/Mdes001894/Mdes009306/Mdes008927	11
GO:0016020	membrane	50/2872	111/6947	0.240682	0.602129	Mdes004173/Mdes005391/Mdes012230/Mdes009852/Mdes015648/Mdes008449/Mdes008188/Mdes006548/Mdes003817/Mdes017161/Mdes009450/Mdes003084/Mdes008781/Mdes008378/Mdes009909/Mdes005977/Mdes004959/Mdes016990/Mdes015041/Mdes004239/Mdes015351/Mdes016275/Mdes009682/Mdes007300/Mdes011611/Mdes009077/Mdes004903/Mdes013746/Mdes015404/Mdes015205/Mdes011148/Mdes015965/Mdes016100/Mdes005315/Mdes001319/Mdes006159/Mde…	50
GO:0005681	spliceosomal complex	8/2872	15/6947	0.245767	0.602129	Mdes006374/Mdes015199/Mdes001750/Mdes014482/Mdes009822/Mdes002306/Mdes001459/Mdes012768	8
GO:0005813	centrosome	7/2872	13/6947	0.260462	0.607744	Mdes004567/Mdes012539/Mdes001578/Mdes009533/Mdes007488/Mdes009830/Mdes006030	7
GO:0005622	intracellular	159/2872	371/6947	0.288778	0.643187	Mdes004092/Mdes004438/Mdes012723/Mdes004191/Mdes014734/Mdes006027/Mdes015681/Mdes011392/Mdes007048/Mdes011033/Mdes004437/Mdes016568/Mdes007707/Mdes004098/Mdes007857/Mdes015725/Mdes012196/Mdes010504/Mdes007271/Mdes016066/Mdes015536/Mdes009338/Mdes015724/Mdes007833/Mdes001714/Mdes003672/Mdes014535/Mdes015823/Mdes020136/Mdes000390/Mdes004108/Mdes001079/Mdes003817/Mdes015336/Mdes015542/Mdes014143/Mde…	159
GO:0015935	small ribosomal subunit	10/2872	21/6947	0.354537	0.755317	Mdes004498/Mdes008179/Mdes015497/Mdes006086/Mdes007597/Mdes001477/Mdes003625/Mdes014251/Mdes001626/Mdes005404	10
GO:0005654	nucleoplasm	8/2872	17/6947	0.403121	0.823038	Mdes005060/Mdes011775/Mdes011372/Mdes002251/Mdes015408/Mdes011234/Mdes004370/Mdes006748	8
GO:0005777	peroxisome	6/2872	13/6947	0.465353	0.912091	Mdes017079/Mdes012399/Mdes009854/Mdes012394/Mdes004822/Mdes006856	6
GO:0000922	spindle pole	5/2872	11/6947	0.504221	0.950263	Mdes003741/Mdes004958/Mdes009533/Mdes007488/Mdes002295	5
GO:0005623	cell	23/2872	56/6947	0.567347	0.999952	Mdes003576/Mdes003287/Mdes006839/Mdes004118/Mdes012957/Mdes010283/Mdes017993/Mdes019891/Mdes001013/Mdes001409/Mdes003584/Mdes008722/Mdes009168/Mdes009109/Mdes003413/Mdes016387/Mdes010440/Mdes007559/Mdes007170/Mdes016297/Mdes005210/Mdes005203/Mdes014952	23
GO:0005794	Golgi apparatus	6/2872	15/6947	0.637772	0.999952	Mdes001446/Mdes002285/Mdes000512/Mdes001008/Mdes000808/Mdes006908	6
GO:0043190	ATP-binding cassette (ABC) transporter complex	6/2872	15/6947	0.637772	0.999952	Mdes000743/Mdes009295/Mdes003765/Mdes006425/Mdes006220/Mdes012227	6
GO:0005694	chromosome	15/2872	38/6947	0.652025	0.999952	Mdes004417/Mdes018392/Mdes002719/Mdes005913/Mdes005839/Mdes008706/Mdes001939/Mdes011056/Mdes015188/Mdes003497/Mdes004753/Mdes020061/Mdes014994/Mdes002338/Mdes009766	15
GO:0005789	endoplasmic reticulum membrane	18/2872	47/6947	0.714744	0.999952	Mdes003852/Mdes001166/Mdes015467/Mdes001922/Mdes003086/Mdes011374/Mdes010155/Mdes001142/Mdes002942/Mdes009408/Mdes001423/Mdes000335/Mdes009027/Mdes019583/Mdes005389/Mdes019386/Mdes009256/Mdes008641	18
GO:0000786	nucleosome	33/2872	85/6947	0.719254	0.999952	Mdes016473/Mdes007231/Mdes011819/Mdes016104/Mdes012593/Mdes009228/Mdes010162/Mdes014418/Mdes005447/Mdes007233/Mdes003868/Mdes007235/Mdes003216/Mdes003935/Mdes007234/Mdes007232/Mdes015900/Mdes003869/Mdes015229/Mdes015119/Mdes008947/Mdes016809/Mdes008942/Mdes001902/Mdes003933/Mdes015934/Mdes008286/Mdes014270/Mdes007781/Mdes006535/Mdes003934/Mdes005861/Mdes016797	33
GO:0031011	Ino80 complex	4/2872	11/6947	0.73472	0.999952	Mdes002105/Mdes014633/Mdes016482/Mdes006808	4
GO:0005643	nuclear pore	5/2872	16/6947	0.859424	0.999952	Mdes003276/Mdes008449/Mdes012676/Mdes014347/Mdes009263	5
GO:0005887	integral component of plasma membrane	11/2872	33/6947	0.867964	0.999952	Mdes011700/Mdes008415/Mdes001234/Mdes011410/Mdes012988/Mdes007709/Mdes008105/Mdes002747/Mdes006296/Mdes003579/Mdes003743	11
GO:0005743	mitochondrial inner membrane	12/2872	36/6947	0.875345	0.999952	Mdes000738/Mdes000087/Mdes004255/Mdes001314/Mdes002920/Mdes014517/Mdes011110/Mdes000172/Mdes019790/Mdes002212/Mdes006135/Mdes003590	12
GO:0005719	nuclear euchromatin	3/2872	12/6947	0.930073	0.999952	Mdes015318/Mdes019611/Mdes011653	3
GO:0000145	exocyst	2/2872	10/6947	0.961289	0.999952	Mdes005744/Mdes002146	2
GO:0005759	mitochondrial matrix	2/2872	10/6947	0.961289	0.999952	Mdes011104/Mdes007506	2
GO:0005764	lysosome	2/2872	10/6947	0.961289	0.999952	Mdes003166/Mdes011066	2
GO:0005886	plasma membrane	102/2872	281/6947	0.965851	0.999952	Mdes003852/Mdes016966/Mdes001597/Mdes018966/Mdes010322/Mdes012997/Mdes010125/Mdes011772/Mdes011392/Mdes000308/Mdes000924/Mdes009081/Mdes007667/Mdes010733/Mdes016568/Mdes013752/Mdes018859/Mdes018320/Mdes000113/Mdes014686/Mdes014544/Mdes015725/Mdes017460/Mdes017821/Mdes005935/Mdes012181/Mdes009338/Mdes015724/Mdes007224/Mdes009632/Mdes019727/Mdes011444/Mdes005417/Mdes005741/Mdes018934/Mdes007108/Mde…	102
GO:0005856	cytoskeleton	11/2872	39/6947	0.96908	0.999952	Mdes003246/Mdes000949/Mdes014128/Mdes002300/Mdes006855/Mdes011796/Mdes013047/Mdes009244/Mdes011230/Mdes016052/Mdes003211	11
GO:0000139	Golgi membrane	13/2872	45/6947	0.970307	0.999952	Mdes001780/Mdes020087/Mdes007089/Mdes005621/Mdes002802/Mdes005207/Mdes018579/Mdes011605/Mdes012754/Mdes008173/Mdes003437/Mdes015019/Mdes017922	13
GO:0005581	collagen trimer	2/2872	11/6947	0.975323	0.999952	Mdes000190/Mdes007797	2
GO:0005783	endoplasmic reticulum	7/2872	28/6947	0.977496	0.999952	Mdes000602/Mdes002390/Mdes016089/Mdes004834/Mdes003908/Mdes000812/Mdes013586	7
GO:0016459	myosin complex	17/2872	59/6947	0.98355	0.999952	Mdes008424/Mdes002377/Mdes003717/Mdes012539/Mdes017180/Mdes003939/Mdes000626/Mdes009655/Mdes007628/Mdes015080/Mdes002282/Mdes014815/Mdes014056/Mdes008436/Mdes006863/Mdes007564/Mdes007716	17
GO:0005829	cytosol	7/2872	30/6947	0.988256	0.999952	Mdes003204/Mdes011775/Mdes009533/Mdes007579/Mdes013098/Mdes015939/Mdes000888	7
GO:0009279	cell outer membrane	1/2872	14/6947	0.999434	0.999952	Mdes009420	1
GO:0016592	mediator complex	2/2872	24/6947	0.999952	0.999952	Mdes013177/Mdes004570	2

## Sheet: MF_updown
ID	Description	GeneRatio	BgRatio	pvalue	p.adjust	geneID	Count
GO:0003735	structural constituent of ribosome	94/3672	142/9261	1.09346e-10	2.00104e-08	Mdes004007/Mdes007222/Mdes006512/Mdes000539/Mdes011287/Mdes000872/Mdes011158/Mdes002372/Mdes004498/Mdes008179/Mdes015497/Mdes007660/Mdes005831/Mdes003863/Mdes010876/Mdes010162/Mdes001687/Mdes007876/Mdes005320/Mdes001809/Mdes013195/Mdes001354/Mdes006152/Mdes017165/Mdes010080/Mdes008663/Mdes003424/Mdes008042/Mdes011412/Mdes000886/Mdes009822/Mdes011122/Mdes000873/Mdes000082/Mdes000025/Mdes009002/Mde…	94
GO:0008061	chitin binding	45/3672	66/9261	2.40031e-06	0.000219629	Mdes004454/Mdes020112/Mdes001092/Mdes001381/Mdes012731/Mdes016573/Mdes001800/Mdes007352/Mdes016251/Mdes002409/Mdes009490/Mdes013801/Mdes006412/Mdes003220/Mdes006879/Mdes015041/Mdes001216/Mdes014737/Mdes003974/Mdes010200/Mdes002033/Mdes010211/Mdes017827/Mdes002360/Mdes017124/Mdes000322/Mdes015205/Mdes019285/Mdes013891/Mdes011016/Mdes001093/Mdes019284/Mdes019283/Mdes011137/Mdes002656/Mdes009283/Mde…	45
GO:0052689	carboxylic ester hydrolase activity	31/3672	43/9261	1.58112e-05	0.000964482	Mdes002311/Mdes013363/Mdes004344/Mdes016062/Mdes006035/Mdes011031/Mdes006115/Mdes011410/Mdes002211/Mdes009239/Mdes014200/Mdes008948/Mdes011110/Mdes004342/Mdes017725/Mdes008470/Mdes004703/Mdes016364/Mdes009240/Mdes002212/Mdes007327/Mdes003900/Mdes006036/Mdes006509/Mdes008471/Mdes006116/Mdes003902/Mdes005552/Mdes011855/Mdes018270/Mdes006114	31
GO:0005509	calcium ion binding	123/3672	233/9261	2.69252e-05	0.00123183	Mdes016966/Mdes005356/Mdes001435/Mdes016159/Mdes002734/Mdes002362/Mdes012230/Mdes011772/Mdes000094/Mdes000924/Mdes009081/Mdes011121/Mdes010733/Mdes015022/Mdes016408/Mdes018320/Mdes007707/Mdes011686/Mdes015146/Mdes017045/Mdes006239/Mdes012147/Mdes010585/Mdes012181/Mdes004534/Mdes014913/Mdes007524/Mdes000295/Mdes001641/Mdes000135/Mdes005692/Mdes006792/Mdes002549/Mdes001163/Mdes015834/Mdes009450/Mde…	123
GO:0004298	threonine-type endopeptidase activity	13/3672	15/9261	0.000248766	0.00910483	Mdes010963/Mdes001241/Mdes001831/Mdes001997/Mdes006083/Mdes016490/Mdes003973/Mdes001508/Mdes004494/Mdes010051/Mdes000865/Mdes003645/Mdes004123	13
GO:0002161	aminoacyl-tRNA editing activity	17/3672	22/9261	0.000372046	0.0101104	Mdes016077/Mdes015871/Mdes010422/Mdes001650/Mdes015137/Mdes007692/Mdes019221/Mdes007579/Mdes017278/Mdes007753/Mdes019222/Mdes014314/Mdes016605/Mdes015852/Mdes014578/Mdes009944/Mdes012475	17
GO:0004722	protein serine/threonine phosphatase activity	22/3672	31/9261	0.000403074	0.0101104	Mdes017452/Mdes008053/Mdes012615/Mdes017437/Mdes001892/Mdes017453/Mdes000372/Mdes010558/Mdes006422/Mdes007548/Mdes015322/Mdes017386/Mdes004102/Mdes001889/Mdes010556/Mdes014622/Mdes008052/Mdes001878/Mdes003770/Mdes001893/Mdes010336/Mdes014325	22
GO:0004553	hydrolase activity, hydrolyzing O-glycosyl compounds	35/3672	56/9261	0.000441985	0.0101104	Mdes013166/Mdes015185/Mdes018269/Mdes015191/Mdes007352/Mdes014714/Mdes009490/Mdes015670/Mdes013801/Mdes009354/Mdes016627/Mdes016151/Mdes007867/Mdes014567/Mdes000818/Mdes015673/Mdes019201/Mdes003974/Mdes002033/Mdes000028/Mdes001463/Mdes015104/Mdes004722/Mdes007868/Mdes007874/Mdes008719/Mdes003408/Mdes007875/Mdes014899/Mdes014566/Mdes012251/Mdes017168/Mdes015434/Mdes001121/Mdes001515	35
GO:0005249	voltage-gated potassium channel activity	18/3672	25/9261	0.00105245	0.0213998	Mdes007475/Mdes007477/Mdes009675/Mdes009093/Mdes012442/Mdes007476/Mdes001392/Mdes001395/Mdes010951/Mdes016183/Mdes016060/Mdes001814/Mdes006296/Mdes001394/Mdes009095/Mdes000071/Mdes007510/Mdes000073	18
GO:0004499	N,N-dimethylaniline monooxygenase activity	10/3672	12/9261	0.00258489	0.0473034	Mdes001867/Mdes009745/Mdes003656/Mdes007374/Mdes001865/Mdes007375/Mdes001866/Mdes003582/Mdes007373/Mdes014718	10
GO:0004674	protein serine/threonine kinase activity	93/3672	189/9261	0.00444842	0.0740055	Mdes007757/Mdes010430/Mdes007563/Mdes010896/Mdes015039/Mdes007028/Mdes010126/Mdes013115/Mdes007743/Mdes009126/Mdes007555/Mdes006027/Mdes019367/Mdes017121/Mdes015618/Mdes005112/Mdes013798/Mdes007005/Mdes007763/Mdes020136/Mdes006231/Mdes008833/Mdes014679/Mdes002436/Mdes005098/Mdes012751/Mdes003883/Mdes005218/Mdes007784/Mdes001578/Mdes002274/Mdes014518/Mdes009353/Mdes007279/Mdes006576/Mdes005827/Mde…	93
GO:0005506	iron ion binding	55/3672	105/9261	0.00530152	0.0808482	Mdes016137/Mdes019560/Mdes016205/Mdes005656/Mdes013128/Mdes000602/Mdes016216/Mdes016032/Mdes007746/Mdes004548/Mdes003086/Mdes014922/Mdes006766/Mdes006454/Mdes006238/Mdes007346/Mdes014206/Mdes016238/Mdes008881/Mdes011859/Mdes010669/Mdes010340/Mdes014306/Mdes015748/Mdes006526/Mdes004413/Mdes008189/Mdes011353/Mdes013947/Mdes007238/Mdes003028/Mdes006168/Mdes016658/Mdes010601/Mdes013667/Mdes009247/Mde…	55
GO:0003723	RNA binding	155/3672	335/9261	0.00713719	0.10047	Mdes005171/Mdes005628/Mdes000686/Mdes006659/Mdes015839/Mdes005481/Mdes009190/Mdes007941/Mdes015693/Mdes016978/Mdes013910/Mdes011606/Mdes003320/Mdes005708/Mdes020159/Mdes014261/Mdes000193/Mdes003828/Mdes003505/Mdes011668/Mdes009268/Mdes008962/Mdes008405/Mdes004376/Mdes001069/Mdes000451/Mdes001330/Mdes003568/Mdes008179/Mdes015497/Mdes004057/Mdes011737/Mdes016882/Mdes015122/Mdes013137/Mdes005320/Mde…	155
GO:0016705	oxidoreductase activity, acting on paired donors, with incorporation or reduction of molecular oxygen	44/3672	84/9261	0.0118438	0.154815	Mdes016137/Mdes019560/Mdes016205/Mdes005656/Mdes013128/Mdes016216/Mdes016032/Mdes007746/Mdes014922/Mdes006766/Mdes006454/Mdes007346/Mdes014206/Mdes016238/Mdes008881/Mdes011859/Mdes010669/Mdes014306/Mdes015748/Mdes006526/Mdes011353/Mdes013947/Mdes007238/Mdes003028/Mdes006168/Mdes016658/Mdes013667/Mdes009247/Mdes009958/Mdes014885/Mdes004555/Mdes008006/Mdes011837/Mdes010393/Mdes003297/Mdes007962/Mde…	44
GO:0004089	carbonate dehydratase activity	9/3672	12/9261	0.0142599	0.156325	Mdes015552/Mdes005472/Mdes014240/Mdes000204/Mdes009356/Mdes014969/Mdes011973/Mdes007794/Mdes011969	9
GO:0004181	metallocarboxypeptidase activity	9/3672	12/9261	0.0142599	0.156325	Mdes005261/Mdes010153/Mdes010846/Mdes016399/Mdes006783/Mdes003667/Mdes003300/Mdes008540/Mdes016190	9
GO:0004386	helicase activity	45/3672	87/9261	0.0145219	0.156325	Mdes011106/Mdes003748/Mdes009899/Mdes007425/Mdes010042/Mdes013998/Mdes012414/Mdes000351/Mdes007808/Mdes013536/Mdes006635/Mdes008485/Mdes009271/Mdes001225/Mdes018981/Mdes009891/Mdes003309/Mdes004600/Mdes003947/Mdes014983/Mdes011900/Mdes011630/Mdes016793/Mdes006355/Mdes001364/Mdes003945/Mdes010358/Mdes002329/Mdes003944/Mdes003780/Mdes001391/Mdes010599/Mdes000606/Mdes005104/Mdes010722/Mdes013193/Mde…	45
GO:0003777	microtubule motor activity	38/3672	72/9261	0.0159933	0.156855	Mdes003597/Mdes014914/Mdes018251/Mdes001989/Mdes003456/Mdes003741/Mdes005378/Mdes020130/Mdes005525/Mdes011775/Mdes002391/Mdes002696/Mdes003802/Mdes004024/Mdes001320/Mdes001283/Mdes006475/Mdes002518/Mdes018521/Mdes000646/Mdes003274/Mdes000705/Mdes001324/Mdes010661/Mdes004935/Mdes001894/Mdes011202/Mdes001863/Mdes015918/Mdes009095/Mdes011018/Mdes008927/Mdes017705/Mdes019844/Mdes006791/Mdes005855/Mde…	38
GO:0005044	scavenger receptor activity	10/3672	14/9261	0.0162855	0.156855	Mdes004173/Mdes006538/Mdes006412/Mdes015041/Mdes016275/Mdes012585/Mdes015205/Mdes016100/Mdes003166/Mdes015782	10
GO:0005216	ion channel activity	11/3672	16/9261	0.0177299	0.162229	Mdes004238/Mdes002145/Mdes015638/Mdes006295/Mdes002317/Mdes011507/Mdes007259/Mdes019997/Mdes006111/Mdes013662/Mdes010796	11
GO:0004016	adenylate cyclase activity	14/3672	22/9261	0.0196398	0.171146	Mdes003852/Mdes011392/Mdes016568/Mdes015725/Mdes009338/Mdes015724/Mdes015735/Mdes009339/Mdes017292/Mdes015597/Mdes017071/Mdes013916/Mdes014367/Mdes006156	14
GO:0004497	monooxygenase activity	35/3672	67/9261	0.0243397	0.19686	Mdes016137/Mdes019560/Mdes016205/Mdes013128/Mdes016216/Mdes007746/Mdes014206/Mdes016238/Mdes008881/Mdes011859/Mdes010669/Mdes014306/Mdes015748/Mdes006526/Mdes007238/Mdes003028/Mdes006168/Mdes016658/Mdes013667/Mdes009247/Mdes009958/Mdes014885/Mdes004555/Mdes008006/Mdes011837/Mdes010393/Mdes003297/Mdes009232/Mdes003637/Mdes003766/Mdes010177/Mdes015703/Mdes010404/Mdes006288/Mdes012891	35
GO:0004252	serine-type endopeptidase activity	63/3672	130/9261	0.0247419	0.19686	Mdes004173/Mdes000672/Mdes007198/Mdes003832/Mdes013702/Mdes016423/Mdes008029/Mdes014110/Mdes000814/Mdes016760/Mdes012147/Mdes017111/Mdes015961/Mdes008549/Mdes008839/Mdes010517/Mdes003890/Mdes010847/Mdes003833/Mdes006412/Mdes014246/Mdes010260/Mdes016176/Mdes007249/Mdes015041/Mdes017645/Mdes019795/Mdes016275/Mdes012239/Mdes010657/Mdes016584/Mdes003891/Mdes008080/Mdes003525/Mdes006305/Mdes000259/Mde…	63
GO:0015020	glucuronosyltransferase activity	8/3672	11/9261	0.0276093	0.201766	Mdes015855/Mdes004721/Mdes008221/Mdes016406/Mdes015548/Mdes006874/Mdes016430/Mdes014379	8
GO:0005544	calcium-dependent phospholipid binding	9/3672	13/9261	0.0301251	0.201766	Mdes010196/Mdes006798/Mdes003511/Mdes012228/Mdes006202/Mdes014748/Mdes017005/Mdes016643/Mdes007481	9
GO:0004970	ionotropic glutamate receptor activity	25/3672	46/9261	0.0304271	0.201766	Mdes012997/Mdes018810/Mdes018859/Mdes010366/Mdes002874/Mdes015152/Mdes011298/Mdes010823/Mdes002227/Mdes015305/Mdes014239/Mdes004471/Mdes010363/Mdes003193/Mdes018784/Mdes010837/Mdes016830/Mdes009623/Mdes020157/Mdes001083/Mdes006774/Mdes010364/Mdes010362/Mdes002876/Mdes002873	25
GO:0030246	carbohydrate binding	25/3672	46/9261	0.0304271	0.201766	Mdes013166/Mdes008387/Mdes018988/Mdes011032/Mdes002802/Mdes008432/Mdes003974/Mdes001318/Mdes002033/Mdes005123/Mdes004722/Mdes011605/Mdes007644/Mdes002386/Mdes003408/Mdes012754/Mdes004686/Mdes008173/Mdes008565/Mdes016155/Mdes003437/Mdes004204/Mdes003591/Mdes012251/Mdes001767	25
GO:0008236	serine-type peptidase activity	13/3672	21/9261	0.0325406	0.201766	Mdes013578/Mdes015493/Mdes016885/Mdes016619/Mdes016961/Mdes011694/Mdes012727/Mdes001929/Mdes016531/Mdes016859/Mdes015765/Mdes000939/Mdes011901	13
GO:0008289	lipid binding	12/3672	19/9261	0.0326721	0.201766	Mdes012420/Mdes012767/Mdes005188/Mdes009638/Mdes009733/Mdes007793/Mdes004605/Mdes010314/Mdes013528/Mdes014501/Mdes009581/Mdes012421	12
GO:0005525	GTP binding	86/3672	185/9261	0.0333049	0.201766	Mdes005345/Mdes004092/Mdes014945/Mdes005142/Mdes009207/Mdes015648/Mdes012748/Mdes007500/Mdes012826/Mdes007347/Mdes008188/Mdes007157/Mdes001617/Mdes007833/Mdes000390/Mdes009349/Mdes006548/Mdes005488/Mdes010882/Mdes017161/Mdes018762/Mdes001446/Mdes011372/Mdes009649/Mdes012556/Mdes000410/Mdes000941/Mdes002688/Mdes015912/Mdes005623/Mdes000333/Mdes002521/Mdes004653/Mdes002663/Mdes007821/Mdes014394/Mde…	86
GO:0008017	microtubule binding	42/3672	84/9261	0.034179	0.201766	Mdes014914/Mdes002443/Mdes018251/Mdes001026/Mdes003741/Mdes005378/Mdes002300/Mdes005525/Mdes011775/Mdes001163/Mdes004024/Mdes001283/Mdes002917/Mdes018868/Mdes002518/Mdes016390/Mdes006920/Mdes000646/Mdes003274/Mdes007488/Mdes000705/Mdes008120/Mdes001324/Mdes013047/Mdes010661/Mdes004935/Mdes002159/Mdes011202/Mdes001863/Mdes015918/Mdes000574/Mdes002295/Mdes009095/Mdes011018/Mdes017855/Mdes017705/Mde…	42
GO:0004930	G protein-coupled receptor activity	49/3672	101/9261	0.0428675	0.245148	Mdes004516/Mdes004851/Mdes017192/Mdes000308/Mdes011817/Mdes008795/Mdes006794/Mdes004864/Mdes001234/Mdes009261/Mdes010003/Mdes002928/Mdes001370/Mdes013911/Mdes001304/Mdes004229/Mdes010745/Mdes000575/Mdes011814/Mdes015521/Mdes018893/Mdes002440/Mdes000474/Mdes000267/Mdes006321/Mdes011816/Mdes003798/Mdes006795/Mdes015491/Mdes002691/Mdes001233/Mdes015043/Mdes002693/Mdes009446/Mdes004872/Mdes011864/Mde…	49
GO:0020037	heme binding	64/3672	136/9261	0.0462681	0.256578	Mdes016137/Mdes019560/Mdes016205/Mdes005656/Mdes013985/Mdes013128/Mdes016216/Mdes000915/Mdes016032/Mdes007746/Mdes008380/Mdes006454/Mdes007346/Mdes011667/Mdes014206/Mdes016238/Mdes008881/Mdes011859/Mdes010669/Mdes014306/Mdes015748/Mdes006526/Mdes011353/Mdes013947/Mdes007238/Mdes003028/Mdes006168/Mdes015309/Mdes016658/Mdes013667/Mdes009247/Mdes009958/Mdes014885/Mdes013653/Mdes004555/Mdes008006/Mde…	64
GO:0022857	transmembrane transporter activity	60/3672	127/9261	0.0483109	0.260027	Mdes007334/Mdes005911/Mdes001065/Mdes003364/Mdes006436/Mdes001957/Mdes007998/Mdes000086/Mdes015343/Mdes006399/Mdes017770/Mdes009991/Mdes015202/Mdes006462/Mdes018438/Mdes007207/Mdes004796/Mdes015853/Mdes002144/Mdes003875/Mdes000278/Mdes005975/Mdes014768/Mdes009169/Mdes015540/Mdes016559/Mdes003359/Mdes014629/Mdes006654/Mdes000279/Mdes012218/Mdes000419/Mdes003128/Mdes002184/Mdes004518/Mdes003761/Mde…	60
GO:0005102	signaling receptor binding	8/3672	12/9261	0.0543082	0.279767	Mdes002959/Mdes007713/Mdes007560/Mdes013599/Mdes000593/Mdes018851/Mdes007715/Mdes008108	8
GO:0043022	ribosome binding	9/3672	14/9261	0.0550362	0.279767	Mdes008823/Mdes009349/Mdes005676/Mdes009110/Mdes004769/Mdes000235/Mdes005530/Mdes001626/Mdes008665	9
GO:0050661	NADP binding	18/3672	33/9261	0.0591019	0.292315	Mdes001867/Mdes009745/Mdes003656/Mdes007374/Mdes007645/Mdes001865/Mdes002079/Mdes018462/Mdes007375/Mdes001866/Mdes019970/Mdes012061/Mdes003582/Mdes020082/Mdes007373/Mdes010589/Mdes014718/Mdes016343	18
GO:0042302	structural constituent of cuticle	33/3672	67/9261	0.0694815	0.334608	Mdes008093/Mdes003007/Mdes016078/Mdes003006/Mdes013037/Mdes011508/Mdes003009/Mdes003004/Mdes003044/Mdes003003/Mdes002999/Mdes005390/Mdes004419/Mdes012247/Mdes000030/Mdes006261/Mdes015586/Mdes009178/Mdes002998/Mdes013932/Mdes005545/Mdes003001/Mdes003013/Mdes013391/Mdes003045/Mdes006937/Mdes003048/Mdes013421/Mdes004917/Mdes014001/Mdes003042/Mdes003000/Mdes002997	33
GO:0003755	peptidyl-prolyl cis-trans isomerase activity	19/3672	36/9261	0.0757899	0.355629	Mdes014557/Mdes005376/Mdes003412/Mdes003760/Mdes002851/Mdes000562/Mdes019516/Mdes002340/Mdes002405/Mdes000548/Mdes005919/Mdes005454/Mdes007980/Mdes001282/Mdes013581/Mdes006143/Mdes002778/Mdes016157/Mdes005855	19
GO:0003697	single-stranded DNA binding	11/3672	19/9261	0.0832379	0.371525	Mdes008917/Mdes009927/Mdes012723/Mdes010687/Mdes015723/Mdes008915/Mdes013510/Mdes008610/Mdes018849/Mdes004682/Mdes009718	11
GO:0080019	fatty-acyl-CoA reductase (alcohol-forming) activity	11/3672	19/9261	0.0832379	0.371525	Mdes000919/Mdes011541/Mdes011551/Mdes002207/Mdes007384/Mdes000779/Mdes016354/Mdes011300/Mdes004822/Mdes009616/Mdes011173	11
GO:0005319	lipid transporter activity	8/3672	13/9261	0.0930013	0.386309	Mdes016745/Mdes001191/Mdes007824/Mdes015492/Mdes011203/Mdes016372/Mdes004948/Mdes011250	8
GO:0042803	protein homodimerization activity	8/3672	13/9261	0.0930013	0.386309	Mdes005703/Mdes001008/Mdes014319/Mdes014810/Mdes004102/Mdes012418/Mdes011104/Mdes005367	8
GO:0005262	calcium channel activity	7/3672	11/9261	0.094994	0.386309	Mdes009563/Mdes003990/Mdes012637/Mdes016015/Mdes015257/Mdes007760/Mdes007020	7
GO:0005543	phospholipid binding	7/3672	11/9261	0.094994	0.386309	Mdes011393/Mdes002196/Mdes005872/Mdes003642/Mdes001217/Mdes002472/Mdes011250	7
GO:0016740	transferase activity	49/3672	106/9261	0.0987772	0.388718	Mdes008687/Mdes000879/Mdes008945/Mdes005304/Mdes003866/Mdes009946/Mdes011050/Mdes003803/Mdes000579/Mdes008446/Mdes006897/Mdes004477/Mdes008690/Mdes004798/Mdes008691/Mdes000373/Mdes007496/Mdes003253/Mdes009788/Mdes017173/Mdes001667/Mdes003262/Mdes001608/Mdes006281/Mdes005293/Mdes009971/Mdes016024/Mdes003683/Mdes011234/Mdes000158/Mdes001513/Mdes012892/Mdes006311/Mdes007559/Mdes016398/Mdes010581/Mde…	49
GO:0016757	transferase activity, transferring glycosyl groups	23/3672	46/9261	0.0998346	0.388718	Mdes002971/Mdes015467/Mdes009905/Mdes013593/Mdes004996/Mdes009438/Mdes001142/Mdes002802/Mdes008294/Mdes015351/Mdes011950/Mdes004808/Mdes000335/Mdes009027/Mdes019583/Mdes011605/Mdes012754/Mdes002968/Mdes003518/Mdes008173/Mdes003437/Mdes004939/Mdes011490	23
GO:0005230	extracellular ligand-gated ion channel activity	12/3672	22/9261	0.113677	0.433394	Mdes001597/Mdes010125/Mdes013752/Mdes007224/Mdes009093/Mdes014429/Mdes006851/Mdes014682/Mdes004146/Mdes009095/Mdes004147/Mdes001220	12
GO:0102965	alcohol-forming fatty acyl-CoA reductase activity	10/3672	18/9261	0.127854	0.44851	Mdes000919/Mdes011541/Mdes011551/Mdes002207/Mdes007384/Mdes000779/Mdes011300/Mdes004822/Mdes009616/Mdes011173	10
GO:0008134	transcription factor binding	9/3672	16/9261	0.135554	0.44851	Mdes003831/Mdes003438/Mdes011386/Mdes002553/Mdes007116/Mdes002266/Mdes015279/Mdes011568/Mdes003829	9
GO:0009982	pseudouridine synthase activity	9/3672	16/9261	0.135554	0.44851	Mdes015839/Mdes015170/Mdes008324/Mdes007246/Mdes015169/Mdes012237/Mdes016813/Mdes003861/Mdes004462	9
GO:0004867	serine-type endopeptidase inhibitor activity	8/3672	14/9261	0.143621	0.44851	Mdes008265/Mdes001429/Mdes007801/Mdes017443/Mdes002522/Mdes009007/Mdes007797/Mdes009489	8
GO:0005267	potassium channel activity	8/3672	14/9261	0.143621	0.44851	Mdes005838/Mdes002271/Mdes019818/Mdes006358/Mdes007811/Mdes011957/Mdes007009/Mdes015583	8
GO:0022848	acetylcholine-gated cation-selective channel activity	8/3672	14/9261	0.143621	0.44851	Mdes000233/Mdes014705/Mdes008772/Mdes005551/Mdes005576/Mdes005556/Mdes000234/Mdes015023	8
GO:0004003	ATP-dependent DNA helicase activity	13/3672	25/9261	0.144961	0.44851	Mdes012334/Mdes019057/Mdes016597/Mdes009985/Mdes003658/Mdes008903/Mdes010775/Mdes000416/Mdes014689/Mdes007365/Mdes010157/Mdes010971/Mdes003018	13
GO:0051015	actin filament binding	20/3672	41/9261	0.149797	0.44851	Mdes002377/Mdes011188/Mdes012158/Mdes012539/Mdes003939/Mdes009655/Mdes013327/Mdes000890/Mdes007628/Mdes008724/Mdes000054/Mdes010261/Mdes014056/Mdes009244/Mdes014858/Mdes003521/Mdes011446/Mdes015939/Mdes015475/Mdes007564	20
GO:0004540	ribonuclease activity	7/3672	12/9261	0.151954	0.44851	Mdes012723/Mdes001166/Mdes015122/Mdes006040/Mdes014495/Mdes006041/Mdes005760	7
GO:0016791	phosphatase activity	7/3672	12/9261	0.151954	0.44851	Mdes002783/Mdes000921/Mdes003873/Mdes012285/Mdes004225/Mdes014146/Mdes013902	7
GO:0102336	3-oxo-arachidoyl-CoA synthase activity	7/3672	12/9261	0.151954	0.44851	Mdes002353/Mdes015581/Mdes000405/Mdes002509/Mdes013679/Mdes002507/Mdes012880	7
GO:0102337	3-oxo-cerotoyl-CoA synthase activity	7/3672	12/9261	0.151954	0.44851	Mdes002353/Mdes015581/Mdes000405/Mdes002509/Mdes013679/Mdes002507/Mdes012880	7
GO:0102338	3-oxo-lignoceronyl-CoA synthase activity	7/3672	12/9261	0.151954	0.44851	Mdes002353/Mdes015581/Mdes000405/Mdes002509/Mdes013679/Mdes002507/Mdes012880	7
GO:0102756	very-long-chain 3-ketoacyl-CoA synthase activity	7/3672	12/9261	0.151954	0.44851	Mdes002353/Mdes015581/Mdes000405/Mdes002509/Mdes013679/Mdes002507/Mdes012880	7
GO:0004672	protein kinase activity	88/3672	203/9261	0.154596	0.449064	Mdes016221/Mdes014993/Mdes008424/Mdes007041/Mdes007743/Mdes007371/Mdes001166/Mdes014734/Mdes009126/Mdes011689/Mdes007586/Mdes009270/Mdes009124/Mdes003229/Mdes014203/Mdes006126/Mdes015042/Mdes014546/Mdes009219/Mdes012774/Mdes018836/Mdes015810/Mdes003118/Mdes008399/Mdes015148/Mdes006172/Mdes003057/Mdes006132/Mdes014177/Mdes010320/Mdes002056/Mdes014369/Mdes006040/Mdes002274/Mdes006120/Mdes019075/Mde…	88
GO:0004888	transmembrane signaling receptor activity	18/3672	37/9261	0.170081	0.486326	Mdes001597/Mdes000233/Mdes015638/Mdes010125/Mdes011262/Mdes014429/Mdes011502/Mdes002747/Mdes014682/Mdes008772/Mdes005551/Mdes003579/Mdes005576/Mdes005556/Mdes006568/Mdes000234/Mdes015023/Mdes001220	18
GO:0016758	transferase activity, transferring hexosyl groups	9/3672	17/9261	0.190399	0.536047	Mdes004257/Mdes015031/Mdes011374/Mdes003522/Mdes003510/Mdes016176/Mdes003772/Mdes001760/Mdes001403	9
GO:0015035	protein disulfide oxidoreductase activity	8/3672	15/9261	0.204746	0.557811	Mdes012723/Mdes012957/Mdes009168/Mdes009109/Mdes010440/Mdes007559/Mdes016297/Mdes005203	8
GO:0008237	metallopeptidase activity	15/3672	31/9261	0.207274	0.557811	Mdes005391/Mdes006353/Mdes011987/Mdes001404/Mdes007872/Mdes013025/Mdes009077/Mdes005880/Mdes013877/Mdes000745/Mdes012747/Mdes013301/Mdes013476/Mdes008674/Mdes002676	15
GO:0016788	hydrolase activity, acting on ester bonds	15/3672	31/9261	0.207274	0.557811	Mdes010676/Mdes010880/Mdes014760/Mdes016895/Mdes009408/Mdes003816/Mdes002095/Mdes009892/Mdes019386/Mdes014083/Mdes008509/Mdes008641/Mdes007676/Mdes010239/Mdes017348	15
GO:0016987	sigma factor activity	7/3672	13/9261	0.220732	0.573906	Mdes016801/Mdes012617/Mdes012028/Mdes002468/Mdes009278/Mdes014797/Mdes000096	7
GO:0017137	Rab GTPase binding	7/3672	13/9261	0.220732	0.573906	Mdes003817/Mdes009909/Mdes011285/Mdes004239/Mdes009908/Mdes004241/Mdes017855	7
GO:0004222	metalloendopeptidase activity	28/3672	62/9261	0.222663	0.573906	Mdes004489/Mdes017045/Mdes007682/Mdes007979/Mdes001641/Mdes006078/Mdes009320/Mdes005452/Mdes016421/Mdes011520/Mdes001518/Mdes015981/Mdes002011/Mdes011375/Mdes008260/Mdes000513/Mdes000595/Mdes008231/Mdes014648/Mdes002398/Mdes003074/Mdes011965/Mdes011519/Mdes011604/Mdes002284/Mdes006730/Mdes007473/Mdes000376	28
GO:0017056	structural constituent of nuclear pore	6/3672	11/9261	0.238715	0.603182	Mdes008449/Mdes012676/Mdes001006/Mdes005979/Mdes014347/Mdes020121	6
GO:0008233	peptidase activity	24/3672	53/9261	0.240614	0.603182	Mdes003318/Mdes007618/Mdes005511/Mdes007306/Mdes008366/Mdes007290/Mdes013957/Mdes019859/Mdes001434/Mdes002674/Mdes002120/Mdes002522/Mdes005468/Mdes002916/Mdes006274/Mdes006941/Mdes009098/Mdes002124/Mdes002673/Mdes015667/Mdes008110/Mdes003795/Mdes002119/Mdes007307	24
GO:0004383	guanylate cyclase activity	9/3672	18/9261	0.252944	0.611457	Mdes014734/Mdes007857/Mdes010320/Mdes006218/Mdes009700/Mdes015156/Mdes009570/Mdes014618/Mdes009568	9
GO:0016746	transferase activity, transferring acyl groups	9/3672	18/9261	0.252944	0.611457	Mdes003169/Mdes000186/Mdes007035/Mdes008886/Mdes015773/Mdes002682/Mdes001277/Mdes003620/Mdes005664	9
GO:0008234	cysteine-type peptidase activity	15/3672	32/9261	0.253939	0.611457	Mdes012222/Mdes007495/Mdes006538/Mdes003463/Mdes002335/Mdes014276/Mdes005284/Mdes005323/Mdes002228/Mdes017326/Mdes005322/Mdes013114/Mdes017055/Mdes009709/Mdes017072	15
GO:0050660	flavin adenine dinucleotide binding	35/3672	80/9261	0.260312	0.618663	Mdes001867/Mdes010450/Mdes003711/Mdes005091/Mdes004118/Mdes014013/Mdes017993/Mdes012349/Mdes009745/Mdes008566/Mdes003528/Mdes018963/Mdes004548/Mdes007055/Mdes009273/Mdes003656/Mdes007374/Mdes006100/Mdes001865/Mdes014534/Mdes011209/Mdes007375/Mdes009428/Mdes001727/Mdes001866/Mdes008657/Mdes016387/Mdes010451/Mdes003582/Mdes007373/Mdes008906/Mdes010589/Mdes005210/Mdes010031/Mdes014718	35
GO:0051082	unfolded protein binding	27/3672	61/9261	0.27004	0.633555	Mdes004025/Mdes005707/Mdes000107/Mdes012746/Mdes003272/Mdes008801/Mdes018173/Mdes011097/Mdes004879/Mdes016089/Mdes009309/Mdes009752/Mdes010547/Mdes006634/Mdes012166/Mdes005062/Mdes007675/Mdes000482/Mdes003908/Mdes011884/Mdes013265/Mdes014118/Mdes016702/Mdes002782/Mdes009825/Mdes014299/Mdes013586	27
GO:0003924	GTPase activity	60/3672	142/9261	0.288942	0.660368	Mdes005345/Mdes014945/Mdes009207/Mdes015648/Mdes012748/Mdes007500/Mdes007347/Mdes008188/Mdes007157/Mdes001617/Mdes007833/Mdes006548/Mdes010882/Mdes017161/Mdes001446/Mdes011372/Mdes009649/Mdes012556/Mdes000410/Mdes000941/Mdes002688/Mdes005623/Mdes002521/Mdes004653/Mdes002663/Mdes007821/Mdes001438/Mdes000394/Mdes004924/Mdes001008/Mdes002744/Mdes006638/Mdes004218/Mdes014810/Mdes004152/Mdes006742/Mde…	60
GO:0004114	3',5'-cyclic-nucleotide phosphodiesterase activity	7/3672	14/9261	0.297843	0.660368	Mdes004895/Mdes014743/Mdes008406/Mdes018067/Mdes006979/Mdes005312/Mdes012091	7
GO:0010181	FMN binding	7/3672	14/9261	0.297843	0.660368	Mdes004548/Mdes012980/Mdes006100/Mdes016147/Mdes005115/Mdes000566/Mdes010589	7
GO:0032549	ribonucleoside binding	7/3672	14/9261	0.297843	0.660368	Mdes002180/Mdes007731/Mdes018185/Mdes003639/Mdes018615/Mdes006946/Mdes003226	7
GO:0016887	ATPase activity	39/3672	91/9261	0.299511	0.660368	Mdes005543/Mdes000743/Mdes004002/Mdes002512/Mdes007210/Mdes002831/Mdes006485/Mdes009349/Mdes009286/Mdes011775/Mdes002391/Mdes007094/Mdes002696/Mdes017674/Mdes008398/Mdes006998/Mdes013841/Mdes001225/Mdes017244/Mdes001966/Mdes003947/Mdes008735/Mdes003550/Mdes015300/Mdes015218/Mdes003945/Mdes009284/Mdes008176/Mdes010095/Mdes003944/Mdes001894/Mdes002392/Mdes001038/Mdes006220/Mdes015785/Mdes019844/Mde…	39
GO:0003700	DNA-binding transcription factor activity	106/3672	257/9261	0.31966	0.690899	Mdes013446/Mdes018012/Mdes008991/Mdes006016/Mdes008854/Mdes005955/Mdes007527/Mdes007549/Mdes003479/Mdes003481/Mdes000323/Mdes015813/Mdes008649/Mdes009393/Mdes004936/Mdes002061/Mdes015009/Mdes016180/Mdes005162/Mdes016801/Mdes008670/Mdes014783/Mdes000751/Mdes004165/Mdes012077/Mdes005703/Mdes000976/Mdes008342/Mdes005939/Mdes009332/Mdes000525/Mdes008978/Mdes006587/Mdes001315/Mdes007750/Mdes012001/Mde…	106
GO:0008138	protein tyrosine/serine/threonine phosphatase activity	9/3672	19/9261	0.32091	0.690899	Mdes001105/Mdes015839/Mdes019472/Mdes000763/Mdes015169/Mdes012237/Mdes016863/Mdes008457/Mdes013521	9
GO:0043565	sequence-specific DNA binding	92/3672	223/9261	0.333441	0.703665	Mdes013446/Mdes013886/Mdes001457/Mdes004521/Mdes008854/Mdes005385/Mdes007549/Mdes000323/Mdes003383/Mdes008649/Mdes005992/Mdes001113/Mdes009386/Mdes002061/Mdes005162/Mdes010338/Mdes000751/Mdes012077/Mdes005703/Mdes018896/Mdes008342/Mdes005939/Mdes006587/Mdes001315/Mdes002804/Mdes007919/Mdes007080/Mdes011090/Mdes001054/Mdes005065/Mdes014246/Mdes002530/Mdes009280/Mdes009480/Mdes015629/Mdes010145/Mde…	92
GO:0003887	DNA-directed DNA polymerase activity	16/3672	36/9261	0.334529	0.703665	Mdes007615/Mdes002831/Mdes002680/Mdes004745/Mdes004351/Mdes016955/Mdes005650/Mdes014908/Mdes005444/Mdes015284/Mdes016017/Mdes005569/Mdes006656/Mdes003553/Mdes000605/Mdes015037	16
GO:0003682	chromatin binding	8/3672	17/9261	0.348196	0.719468	Mdes002988/Mdes009477/Mdes005703/Mdes001325/Mdes009280/Mdes006630/Mdes009718/Mdes002425	8
GO:0016787	hydrolase activity	46/3672	110/9261	0.353807	0.719468	Mdes016290/Mdes005304/Mdes005838/Mdes007460/Mdes012677/Mdes003076/Mdes001003/Mdes008364/Mdes014024/Mdes009209/Mdes014089/Mdes010912/Mdes012289/Mdes017258/Mdes007909/Mdes007275/Mdes005358/Mdes008276/Mdes000269/Mdes010168/Mdes003520/Mdes001328/Mdes005459/Mdes014752/Mdes000564/Mdes005194/Mdes000696/Mdes000670/Mdes003607/Mdes001454/Mdes011066/Mdes007147/Mdes010296/Mdes010806/Mdes015559/Mdes016951/Mde…	46
GO:0030170	pyridoxal phosphate binding	22/3672	51/9261	0.353837	0.719468	Mdes009429/Mdes016901/Mdes000063/Mdes003251/Mdes006146/Mdes019132/Mdes007844/Mdes014690/Mdes015342/Mdes001773/Mdes011549/Mdes004943/Mdes007627/Mdes016413/Mdes015004/Mdes012418/Mdes013962/Mdes010417/Mdes005993/Mdes005027/Mdes001632/Mdes007946	22
GO:0004180	carboxypeptidase activity	5/3672	10/9261	0.35809	0.720114	Mdes005391/Mdes009077/Mdes003894/Mdes012747/Mdes017409	5
GO:0003899	DNA-directed 5'-3' RNA polymerase activity	19/3672	44/9261	0.368986	0.733552	Mdes002180/Mdes007731/Mdes018185/Mdes010578/Mdes010078/Mdes011948/Mdes003639/Mdes018615/Mdes016565/Mdes008421/Mdes016219/Mdes006946/Mdes006159/Mdes003226/Mdes003627/Mdes000180/Mdes002246/Mdes001693/Mdes004005	19
GO:0071949	FAD binding	12/3672	27/9261	0.372789	0.733552	Mdes013490/Mdes017079/Mdes006536/Mdes002911/Mdes007883/Mdes002083/Mdes013663/Mdes009368/Mdes002082/Mdes012394/Mdes020105/Mdes006856	12
GO:0003684	damaged DNA binding	7/3672	15/9261	0.379303	0.738431	Mdes009593/Mdes001238/Mdes000798/Mdes006379/Mdes016017/Mdes010157/Mdes010971	7
GO:0004725	protein tyrosine phosphatase activity	20/3672	47/9261	0.394508	0.759946	Mdes015839/Mdes019472/Mdes005606/Mdes001488/Mdes000763/Mdes019090/Mdes014237/Mdes007816/Mdes015169/Mdes012237/Mdes005457/Mdes001746/Mdes007578/Mdes016863/Mdes008457/Mdes018120/Mdes003893/Mdes003698/Mdes007351/Mdes013521	20
GO:0000049	tRNA binding	15/3672	35/9261	0.410438	0.782397	Mdes017934/Mdes016077/Mdes013190/Mdes016511/Mdes007579/Mdes019892/Mdes007158/Mdes001615/Mdes006778/Mdes007753/Mdes014314/Mdes009947/Mdes005601/Mdes009208/Mdes018148	15
GO:0005272	sodium channel activity	8/3672	18/9261	0.424397	0.792497	Mdes003966/Mdes020091/Mdes007981/Mdes006570/Mdes007831/Mdes019208/Mdes000303/Mdes009882	8
GO:0008536	Ran GTPase binding	8/3672	18/9261	0.424397	0.792497	Mdes014585/Mdes010504/Mdes008402/Mdes002005/Mdes017728/Mdes018563/Mdes011128/Mdes002829	8
GO:0000166	nucleotide binding	30/3672	73/9261	0.443809	0.820375	Mdes013368/Mdes003652/Mdes016568/Mdes015366/Mdes007857/Mdes015725/Mdes009338/Mdes015724/Mdes015735/Mdes009339/Mdes017292/Mdes014478/Mdes015597/Mdes010979/Mdes011940/Mdes006218/Mdes009700/Mdes015284/Mdes006656/Mdes015156/Mdes009570/Mdes000605/Mdes014618/Mdes014367/Mdes009568/Mdes014083/Mdes015037/Mdes006156/Mdes006768/Mdes001242	30
GO:0005328	neurotransmitter:sodium symporter activity	9/3672	21/9261	0.463069	0.839025	Mdes003422/Mdes013351/Mdes008346/Mdes000014/Mdes002926/Mdes013123/Mdes000697/Mdes017232/Mdes007550	9
GO:0008408	3'-5' exonuclease activity	9/3672	21/9261	0.463069	0.839025	Mdes006882/Mdes015964/Mdes016828/Mdes010355/Mdes014908/Mdes015416/Mdes005569/Mdes014647/Mdes005144	9
GO:0016747	transferase activity, transferring acyl groups other than amino-acyl groups	16/3672	39/9261	0.490713	0.880397	Mdes004373/Mdes009053/Mdes014176/Mdes009253/Mdes013666/Mdes000553/Mdes016891/Mdes005610/Mdes004476/Mdes009954/Mdes009254/Mdes010797/Mdes010854/Mdes014794/Mdes009814/Mdes017977	16
GO:0035091	phosphatidylinositol binding	8/3672	19/9261	0.499661	0.887747	Mdes006076/Mdes004117/Mdes007863/Mdes001324/Mdes006271/Mdes017705/Mdes016120/Mdes005855	8
GO:0019843	rRNA binding	12/3672	30/9261	0.553498	0.973943	Mdes007222/Mdes006512/Mdes002372/Mdes004498/Mdes007410/Mdes019892/Mdes014301/Mdes014251/Mdes003602/Mdes005401/Mdes005404/Mdes000219	12
GO:0016614	oxidoreductase activity, acting on CH-OH group of donors	10/3672	25/9261	0.561342	0.978339	Mdes010450/Mdes003711/Mdes014013/Mdes012349/Mdes018963/Mdes007055/Mdes014534/Mdes001727/Mdes010451/Mdes008906	10
GO:0016491	oxidoreductase activity	54/3672	138/9261	0.582254	1	Mdes003985/Mdes017079/Mdes007432/Mdes000064/Mdes006536/Mdes009852/Mdes004805/Mdes008151/Mdes008566/Mdes002431/Mdes007970/Mdes002083/Mdes002352/Mdes014304/Mdes003139/Mdes002454/Mdes015700/Mdes005762/Mdes004735/Mdes018745/Mdes007967/Mdes004289/Mdes016895/Mdes003816/Mdes005515/Mdes005173/Mdes009348/Mdes002095/Mdes010601/Mdes003768/Mdes007677/Mdes008040/Mdes007966/Mdes007170/Mdes009558/Mdes004259/Mde…	54
GO:0003995	acyl-CoA dehydrogenase activity	4/3672	10/9261	0.608984	1	Mdes003528/Mdes009273/Mdes008657/Mdes010031	4
GO:0005516	calmodulin binding	4/3672	10/9261	0.608984	1	Mdes013055/Mdes000315/Mdes010589/Mdes008140	4
GO:0016831	carboxy-lyase activity	4/3672	10/9261	0.608984	1	Mdes009429/Mdes019132/Mdes001773/Mdes005993	4
GO:0003746	translation elongation factor activity	12/3672	31/9261	0.60972	1	Mdes012556/Mdes009110/Mdes002521/Mdes008385/Mdes006742/Mdes004428/Mdes004743/Mdes007956/Mdes002257/Mdes013641/Mdes015395/Mdes000486	12
GO:0051537	2 iron, 2 sulfur cluster binding	7/3672	18/9261	0.61421	1	Mdes002911/Mdes006929/Mdes002920/Mdes007421/Mdes014103/Mdes002915/Mdes000966	7
GO:0004523	RNA-DNA hybrid ribonuclease activity	5/3672	13/9261	0.637337	1	Mdes016386/Mdes018300/Mdes012388/Mdes016053/Mdes018712	5
GO:0005085	guanyl-nucleotide exchange factor activity	5/3672	13/9261	0.637337	1	Mdes011033/Mdes011091/Mdes019432/Mdes011026/Mdes004581	5
GO:0003743	translation initiation factor activity	26/3672	68/9261	0.639075	1	Mdes008823/Mdes009899/Mdes006215/Mdes008748/Mdes004141/Mdes009540/Mdes002851/Mdes005676/Mdes009110/Mdes002521/Mdes001422/Mdes002835/Mdes002744/Mdes000108/Mdes007787/Mdes011432/Mdes011795/Mdes007013/Mdes000241/Mdes003807/Mdes011004/Mdes003439/Mdes004637/Mdes010974/Mdes007936/Mdes014781	26
GO:0004843	thiol-dependent ubiquitin-specific protease activity	6/3672	16/9261	0.660831	1	Mdes015922/Mdes001579/Mdes000625/Mdes012467/Mdes001475/Mdes012014	6
GO:0005507	copper ion binding	6/3672	16/9261	0.660831	1	Mdes014876/Mdes003610/Mdes015404/Mdes002218/Mdes003141/Mdes006135	6
GO:0004518	nuclease activity	4/3672	11/9261	0.695507	1	Mdes007094/Mdes005444/Mdes002392/Mdes002316	4
GO:0004715	non-membrane spanning protein tyrosine kinase activity	4/3672	11/9261	0.695507	1	Mdes005764/Mdes003851/Mdes008606/Mdes006255	4
GO:0004177	aminopeptidase activity	5/3672	14/9261	0.711793	1	Mdes000420/Mdes001735/Mdes007686/Mdes011987/Mdes007859	5
GO:0003951	NAD+ kinase activity	6/3672	17/9261	0.726524	1	Mdes012196/Mdes001714/Mdes012195/Mdes012490/Mdes006596/Mdes004102	6
GO:0005198	structural molecule activity	10/3672	28/9261	0.729134	1	Mdes004755/Mdes012025/Mdes002862/Mdes005207/Mdes003075/Mdes010261/Mdes012506/Mdes015885/Mdes015155/Mdes007013	10
GO:0000155	phosphorelay sensor kinase activity	17/3672	47/9261	0.736163	1	Mdes015681/Mdes014535/Mdes015542/Mdes012442/Mdes016142/Mdes017033/Mdes001814/Mdes002923/Mdes009159/Mdes016977/Mdes005697/Mdes015394/Mdes014389/Mdes007956/Mdes012630/Mdes016821/Mdes013705	17
GO:0000287	magnesium ion binding	25/3672	69/9261	0.758487	1	Mdes000585/Mdes012748/Mdes011937/Mdes015172/Mdes014263/Mdes004827/Mdes016386/Mdes015331/Mdes018300/Mdes012388/Mdes008606/Mdes009017/Mdes007940/Mdes000134/Mdes018712/Mdes003907/Mdes000456/Mdes009947/Mdes002295/Mdes013367/Mdes012210/Mdes014596/Mdes012479/Mdes011916/Mdes014477	25
GO:0019706	protein-cysteine S-palmitoyltransferase activity	4/3672	12/9261	0.7673	1	Mdes006594/Mdes008669/Mdes019078/Mdes003731	4
GO:0000981	DNA-binding transcription factor activity, RNA polymerase II-specific	5/3672	15/9261	0.774696	1	Mdes019246/Mdes006467/Mdes000208/Mdes010277/Mdes007019	5
GO:0008083	growth factor activity	5/3672	15/9261	0.774696	1	Mdes005221/Mdes005680/Mdes014074/Mdes005362/Mdes016122	5
GO:0046933	proton-transporting ATP synthase activity, rotational mechanism	5/3672	15/9261	0.774696	1	Mdes001176/Mdes013565/Mdes002731/Mdes006731/Mdes006098	5
GO:0004623	phospholipase A2 activity	6/3672	18/9261	0.782681	1	Mdes008259/Mdes000295/Mdes011566/Mdes005000/Mdes011131/Mdes006767	6
GO:0008168	methyltransferase activity	28/3672	78/9261	0.786231	1	Mdes010975/Mdes010016/Mdes003209/Mdes013125/Mdes008405/Mdes011162/Mdes015465/Mdes002247/Mdes015460/Mdes010912/Mdes011093/Mdes014863/Mdes005453/Mdes011005/Mdes002465/Mdes009222/Mdes014948/Mdes014125/Mdes017814/Mdes009567/Mdes000848/Mdes011899/Mdes010119/Mdes003577/Mdes005521/Mdes018987/Mdes007880/Mdes003839	28
GO:0003824	catalytic activity	52/3672	142/9261	0.796291	1	Mdes016425/Mdes004418/Mdes010223/Mdes007789/Mdes017241/Mdes012731/Mdes015366/Mdes007633/Mdes001812/Mdes001581/Mdes015382/Mdes017954/Mdes004337/Mdes014517/Mdes014186/Mdes012053/Mdes002002/Mdes008914/Mdes012520/Mdes015826/Mdes006146/Mdes006883/Mdes015120/Mdes014650/Mdes010209/Mdes009275/Mdes009644/Mdes004832/Mdes007544/Mdes014765/Mdes004753/Mdes000216/Mdes003764/Mdes004368/Mdes017711/Mdes002630/Mde…	52
GO:0003779	actin binding	36/3672	100/9261	0.802598	1	Mdes017383/Mdes008424/Mdes014782/Mdes009956/Mdes015190/Mdes003717/Mdes017180/Mdes007680/Mdes015823/Mdes011393/Mdes001163/Mdes009026/Mdes014730/Mdes016481/Mdes015464/Mdes005872/Mdes007321/Mdes013264/Mdes009083/Mdes002282/Mdes014815/Mdes006271/Mdes000315/Mdes020105/Mdes010353/Mdes008436/Mdes006863/Mdes002472/Mdes003211/Mdes006337/Mdes008240/Mdes003723/Mdes004040/Mdes007716/Mdes011250/Mdes017269	36
GO:0004601	peroxidase activity	5/3672	16/9261	0.826452	1	Mdes013985/Mdes000915/Mdes004254/Mdes009520/Mdes000213	5
GO:0046982	protein heterodimerization activity	27/3672	77/9261	0.826893	1	Mdes016473/Mdes007231/Mdes016104/Mdes012593/Mdes009228/Mdes014418/Mdes005447/Mdes007233/Mdes003868/Mdes007235/Mdes003935/Mdes007234/Mdes007232/Mdes015900/Mdes003869/Mdes008947/Mdes016809/Mdes008942/Mdes000894/Mdes001902/Mdes011957/Mdes003933/Mdes015934/Mdes014270/Mdes007781/Mdes006535/Mdes005861	27
GO:0008565	protein transporter activity	3/3672	10/9261	0.827143	1	Mdes007089/Mdes015430/Mdes010006	3
GO:0030983	mismatched DNA binding	3/3672	10/9261	0.827143	1	Mdes009705/Mdes007130/Mdes001038	3
GO:0031625	ubiquitin protein ligase binding	3/3672	10/9261	0.827143	1	Mdes000549/Mdes017819/Mdes016951	3
GO:0016829	lyase activity	7/3672	22/9261	0.833671	1	Mdes002321/Mdes010570/Mdes010228/Mdes007858/Mdes011549/Mdes001984/Mdes016483	7
GO:0016853	isomerase activity	8/3672	25/9261	0.838232	1	Mdes014929/Mdes003576/Mdes003287/Mdes006839/Mdes014904/Mdes004802/Mdes011193/Mdes011968	8
GO:0005096	GTPase activator activity	15/3672	45/9261	0.84654	1	Mdes013760/Mdes017233/Mdes006695/Mdes005957/Mdes010723/Mdes014573/Mdes005485/Mdes012427/Mdes006694/Mdes006680/Mdes009364/Mdes008068/Mdes006927/Mdes016400/Mdes000393	15
GO:0031177	phosphopantetheine binding	6/3672	20/9261	0.868013	1	Mdes010736/Mdes016895/Mdes003816/Mdes002095/Mdes013063/Mdes007676	6
GO:0003707	steroid hormone receptor activity	7/3672	23/9261	0.869267	1	Mdes005992/Mdes009386/Mdes002061/Mdes008342/Mdes012938/Mdes008830/Mdes004670	7
GO:0003729	mRNA binding	3/3672	11/9261	0.876506	1	Mdes001328/Mdes015537/Mdes018526	3
GO:0005201	extracellular matrix structural constituent	4/3672	15/9261	0.90516	1	Mdes001700/Mdes015909/Mdes002141/Mdes015073	4
GO:0008146	sulfotransferase activity	3/3672	12/9261	0.912908	1	Mdes003701/Mdes004202/Mdes004201	3
GO:0036374	glutathione hydrolase activity	3/3672	12/9261	0.912908	1	Mdes011050/Mdes003262/Mdes015890	3
GO:0004519	endonuclease activity	7/3672	25/9261	0.921688	1	Mdes016780/Mdes001038/Mdes004682/Mdes005854/Mdes010742/Mdes009641/Mdes007634	7
GO:0009055	electron transfer activity	16/3672	52/9261	0.929121	1	Mdes004118/Mdes002911/Mdes017993/Mdes006929/Mdes002920/Mdes009109/Mdes007421/Mdes014103/Mdes013653/Mdes016387/Mdes010440/Mdes007559/Mdes016297/Mdes017144/Mdes005210/Mdes005203	16
GO:0003690	double-stranded DNA binding	5/3672	20/9261	0.945884	1	Mdes007691/Mdes012723/Mdes001095/Mdes018037/Mdes012114	5
GO:0016301	kinase activity	34/3672	105/9261	0.950089	1	Mdes000585/Mdes005940/Mdes005356/Mdes003828/Mdes016851/Mdes011793/Mdes006503/Mdes007577/Mdes007814/Mdes003631/Mdes000372/Mdes010410/Mdes006692/Mdes006080/Mdes004416/Mdes013220/Mdes012006/Mdes007952/Mdes009926/Mdes013919/Mdes002060/Mdes013557/Mdes000907/Mdes001840/Mdes015135/Mdes010095/Mdes008125/Mdes010102/Mdes010674/Mdes005921/Mdes003263/Mdes014657/Mdes008426/Mdes014971	34
GO:0004707	MAP kinase activity	2/3672	10/9261	0.951574	1	Mdes015075/Mdes012664	2
GO:0005215	transporter activity	7/3672	27/9261	0.954775	1	Mdes003399/Mdes012117/Mdes011958/Mdes003358/Mdes006222/Mdes014382/Mdes008831	7
GO:0051539	4 iron, 4 sulfur cluster binding	13/3672	46/9261	0.961076	1	Mdes008166/Mdes006929/Mdes002920/Mdes017954/Mdes004477/Mdes003554/Mdes001501/Mdes011825/Mdes016597/Mdes019892/Mdes006656/Mdes007365/Mdes000605	13
GO:0005549	odorant binding	36/3672	113/9261	0.965524	1	Mdes018966/Mdes018935/Mdes014544/Mdes011451/Mdes017460/Mdes015449/Mdes017821/Mdes017462/Mdes019727/Mdes011444/Mdes005741/Mdes018934/Mdes016515/Mdes018975/Mdes005756/Mdes003930/Mdes018931/Mdes015157/Mdes018968/Mdes002375/Mdes010457/Mdes019577/Mdes010456/Mdes018970/Mdes020152/Mdes018920/Mdes018946/Mdes018908/Mdes018923/Mdes012347/Mdes000614/Mdes019837/Mdes017459/Mdes014493/Mdes015432/Mdes020088	36
GO:0004713	protein tyrosine kinase activity	2/3672	11/9261	0.968255	1	Mdes003901/Mdes007716	2
GO:0016779	nucleotidyltransferase activity	2/3672	11/9261	0.968255	1	Mdes010672/Mdes004384	2
GO:0017048	Rho GTPase binding	2/3672	11/9261	0.968255	1	Mdes007485/Mdes008240	2
GO:0042626	ATPase activity, coupled to transmembrane movement of substances	10/3672	38/9261	0.970693	1	Mdes001987/Mdes016360/Mdes007331/Mdes007300/Mdes002094/Mdes005498/Mdes016483/Mdes010399/Mdes015326/Mdes013232	10
GO:0061630	ubiquitin protein ligase activity	5/3672	22/9261	0.971499	1	Mdes000549/Mdes015947/Mdes005412/Mdes015905/Mdes008319	5
GO:0005089	Rho guanyl-nucleotide exchange factor activity	9/3672	35/9261	0.971686	1	Mdes011085/Mdes003672/Mdes003403/Mdes011420/Mdes002001/Mdes004316/Mdes011421/Mdes008287/Mdes008350	9
GO:0051536	iron-sulfur cluster binding	4/3672	19/9261	0.975468	1	Mdes010223/Mdes010340/Mdes015218/Mdes015885	4
GO:0016874	ligase activity	29/3672	96/9261	0.979028	1	Mdes001933/Mdes019842/Mdes010606/Mdes008832/Mdes010736/Mdes004057/Mdes006437/Mdes000483/Mdes009815/Mdes010349/Mdes017091/Mdes007366/Mdes007886/Mdes000158/Mdes006240/Mdes000468/Mdes010356/Mdes017627/Mdes013063/Mdes005229/Mdes015879/Mdes010351/Mdes004989/Mdes018806/Mdes002619/Mdes010073/Mdes000469/Mdes000240/Mdes002116	29
GO:0004842	ubiquitin-protein transferase activity	35/3672	114/9261	0.981641	1	Mdes014864/Mdes005356/Mdes007674/Mdes017966/Mdes000977/Mdes000520/Mdes016361/Mdes008832/Mdes000470/Mdes006437/Mdes000518/Mdes015085/Mdes017723/Mdes010349/Mdes017091/Mdes007366/Mdes010286/Mdes012981/Mdes017805/Mdes014630/Mdes014645/Mdes016048/Mdes000418/Mdes010351/Mdes003208/Mdes015815/Mdes000519/Mdes004989/Mdes000888/Mdes000469/Mdes016350/Mdes019738/Mdes013045/Mdes017239/Mdes000466	35
GO:0004984	olfactory receptor activity	28/3672	94/9261	0.982228	1	Mdes018966/Mdes018935/Mdes014544/Mdes017460/Mdes017821/Mdes017462/Mdes019727/Mdes011444/Mdes005741/Mdes018934/Mdes018975/Mdes005756/Mdes003930/Mdes018931/Mdes018968/Mdes002375/Mdes019577/Mdes018970/Mdes020152/Mdes018920/Mdes018946/Mdes018908/Mdes018923/Mdes012347/Mdes019837/Mdes017459/Mdes014493/Mdes015432	28
GO:0003774	motor activity	18/3672	65/9261	0.984105	1	Mdes008424/Mdes002377/Mdes003717/Mdes012539/Mdes017180/Mdes003939/Mdes000626/Mdes009655/Mdes007628/Mdes015080/Mdes002282/Mdes014815/Mdes014056/Mdes009306/Mdes008436/Mdes006863/Mdes007564/Mdes007716	18
GO:0036459	thiol-dependent ubiquitinyl hydrolase activity	7/3672	31/9261	0.986245	1	Mdes016106/Mdes007698/Mdes019424/Mdes000449/Mdes002560/Mdes008875/Mdes003454	7
GO:0003678	DNA helicase activity	8/3672	35/9261	0.988796	1	Mdes012222/Mdes007495/Mdes013698/Mdes003463/Mdes013697/Mdes011986/Mdes017055/Mdes009709	8
GO:0015078	proton transmembrane transporter activity	2/3672	14/9261	0.991368	1	Mdes005687/Mdes009581	2
GO:0004012	phospholipid-translocating ATPase activity	1/3672	10/9261	0.993612	1	Mdes011937	1
GO:0005086	ARF guanyl-nucleotide exchange factor activity	1/3672	10/9261	0.993612	1	Mdes004043	1
GO:0008137	NADH dehydrogenase (ubiquinone) activity	5/3672	27/9261	0.994938	1	Mdes011110/Mdes004451/Mdes012336/Mdes017191/Mdes003590	5
GO:0051287	NAD binding	9/3672	41/9261	0.995008	1	Mdes017469/Mdes007645/Mdes000938/Mdes011868/Mdes005030/Mdes009021/Mdes001279/Mdes006528/Mdes010197	9
GO:0008324	cation transmembrane transporter activity	1/3672	11/9261	0.996148	1	Mdes009635	1
GO:0016620	oxidoreductase activity, acting on the aldehyde or oxo group of donors, NAD or NADP as acceptor	2/3672	16/9261	0.996457	1	Mdes001980/Mdes009968	2
GO:0018024	histone-lysine N-methyltransferase activity	5/3672	28/9261	0.996479	1	Mdes004417/Mdes006415/Mdes011056/Mdes002338/Mdes009331	5
GO:0003964	RNA-directed DNA polymerase activity	8/3672	39/9261	0.996799	1	Mdes018761/Mdes017825/Mdes004771/Mdes017816/Mdes013480/Mdes016912/Mdes006178/Mdes006121	8
GO:0001227	DNA-binding transcription repressor activity, RNA polymerase II-specific	1/3672	12/9261	0.997677	1	Mdes012114	1
GO:0003712	transcription coregulator activity	4/3672	26/9261	0.998243	1	Mdes003438/Mdes011386/Mdes013177/Mdes004570	4
GO:0003713	transcription coactivator activity	1/3672	13/9261	0.998599	1	Mdes005208	1
GO:0004402	histone acetyltransferase activity	1/3672	13/9261	0.998599	1	Mdes014649	1
GO:0004129	cytochrome-c oxidase activity	1/3672	14/9261	0.999155	1	Mdes004656	1
GO:0004190	aspartic-type endopeptidase activity	8/3672	56/9261	0.999992	1	Mdes007902/Mdes007318/Mdes012927/Mdes006910/Mdes013056/Mdes013773/Mdes017369/Mdes018485	8
GO:0004803	transposase activity	5/3672	54/9261	1	1	Mdes018883/Mdes017236/Mdes013110/Mdes018995/Mdes000175	5
GO:0046983	protein dimerization activity	54/3672	244/9261	1	1	Mdes009403/Mdes005058/Mdes018077/Mdes007062/Mdes013552/Mdes019732/Mdes007527/Mdes003895/Mdes016214/Mdes015663/Mdes009393/Mdes004936/Mdes010407/Mdes019404/Mdes018143/Mdes014827/Mdes012999/Mdes008589/Mdes019500/Mdes016565/Mdes016040/Mdes015706/Mdes000683/Mdes013044/Mdes014250/Mdes013796/Mdes007526/Mdes020040/Mdes006237/Mdes001749/Mdes017157/Mdes007140/Mdes012512/Mdes013202/Mdes006452/Mdes009159/Mde…	54

## Sheet: KO_updown
ID	Description	GeneRatio	BgRatio	pvalue	p.adjust	geneID	Count	KEGG pathway link	KO_IDs
ko03010	Ribosome	92/1198	108/2535	6.12649e-17	6.8004e-15	Mdes006917/Mdes008627/Mdes007222/Mdes009536/Mdes000539/Mdes011287/Mdes000872/Mdes011158/Mdes017002/Mdes004498/Mdes008179/Mdes015497/Mdes007660/Mdes005831/Mdes003863/Mdes010876/Mdes010162/Mdes001687/Mdes007876/Mdes005320/Mdes013195/Mdes001354/Mdes006152/Mdes017165/Mdes010080/Mdes016543/Mdes003746/Mdes008663/Mdes003424/Mdes008042/Mdes011412/Mdes000881/Mdes000886/Mdes011122/Mdes000873/Mdes000082/Mde…	92	Click here to show KEGG pathway	K02894+K02899+K02998+K02961+K02962+K02981+K02940+K02912+K02911+K02880+K02932+K02923+K02885+K02958+K02872+K02871+K02865+K02875+K02882+K02881+K02930+K02957+K02898+K02941+K02996+K02903+K02908+K02870+K02935+K02997+K02924+K02971+K02929+K02956+K02985+K02926+K02980+K02959+K02954+K02960+K02925+K02937+K02989+K02964+K02950+K02984+K02902+K02901+K02868+K02891+K02966+K02877+K02883+K02888+K02955+K02916+K02874+…
ko03050	Proteasome	32/1198	37/2535	6.65447e-07	3.69323e-05	Mdes010963/Mdes001241/Mdes012893/Mdes016374/Mdes000787/Mdes001831/Mdes007280/Mdes001997/Mdes006083/Mdes009481/Mdes002839/Mdes006274/Mdes003973/Mdes001180/Mdes016132/Mdes001508/Mdes004494/Mdes001718/Mdes003325/Mdes010051/Mdes008623/Mdes001332/Mdes011304/Mdes015667/Mdes005702/Mdes004824/Mdes009922/Mdes000865/Mdes003645/Mdes004650/Mdes013410/Mdes004123	32	Click here to show KEGG pathway	K03029+K03065+K02738+K11599+K03030+K03035+K03032+K03031+K03028+K02725+K02737+K02739+K02734+K06691+K02736+K03062+K03061+K02735+K10881+K02730+K03033+K03063+K02726+K06698+K02729+K03036+K03039+K03064+K03037+K02731+K03066+K02728
ko00970	Aminoacyl-tRNA biosynthesis	29/1198	36/2535	3.84543e-05	0.00142281	Mdes003728/Mdes002410/Mdes004118/Mdes012753/Mdes004432/Mdes009268/Mdes002259/Mdes001650/Mdes000878/Mdes007692/Mdes015727/Mdes007212/Mdes007158/Mdes008408/Mdes001615/Mdes012317/Mdes007935/Mdes003907/Mdes002814/Mdes017627/Mdes007753/Mdes009147/Mdes014314/Mdes009181/Mdes001904/Mdes002411/Mdes005240/Mdes007877/Mdes012475	29	Click here to show KEGG pathway	K02433+K01870+K01875+K01881+K01893+K01872+K01880+K02435+K01890+K04567+K01867+K01887+K01873+K00604+K01869+K01886+K01866+K01876+K01874+K01892+K01883
ko00980	Metabolism of xenobiotics by cytochrome P450	19/1198	23/2535	0.000512408	0.0113755	Mdes008687/Mdes003866/Mdes004721/Mdes008690/Mdes008221/Mdes004735/Mdes008691/Mdes003522/Mdes017173/Mdes003510/Mdes006189/Mdes005306/Mdes003772/Mdes010581/Mdes011039/Mdes006874/Mdes012961/Mdes009246/Mdes008686	19	Click here to show KEGG pathway	K00121+K00699+K00799+K00078+K04097
ko00982	Drug metabolism - cytochrome P450	19/1198	23/2535	0.000512408	0.0113755	Mdes001867/Mdes008687/Mdes003866/Mdes004721/Mdes008690/Mdes008221/Mdes008691/Mdes003522/Mdes017173/Mdes003510/Mdes006189/Mdes005306/Mdes003772/Mdes010581/Mdes011039/Mdes006874/Mdes012961/Mdes009246/Mdes008686	19	Click here to show KEGG pathway	K04097+K00799+K00485+K00121+K00699
ko03030	DNA replication	24/1198	33/2535	0.00254882	0.0471532	Mdes013698/Mdes002680/Mdes004745/Mdes010329/Mdes013527/Mdes003554/Mdes010603/Mdes006828/Mdes016053/Mdes006276/Mdes013267/Mdes010315/Mdes003337/Mdes014090/Mdes006656/Mdes001391/Mdes008404/Mdes000606/Mdes008610/Mdes000605/Mdes004256/Mdes008633/Mdes004431/Mdes000213	24	Click here to show KEGG pathway	K10756+K10754+K02328+K02685+K02540+K10740+K10745+K02542+K02541+K02324+K03111+K04802+K02209+K10747+K02320+K10744+K02321+K10739+K07466+K10755+K10743
ko04745	Phototransduction - fly	22/1198	30/2535	0.00325688	0.0516449	Mdes009563/Mdes008424/Mdes002953/Mdes004329/Mdes011686/Mdes006303/Mdes003143/Mdes012637/Mdes014651/Mdes013055/Mdes001251/Mdes014436/Mdes012311/Mdes010583/Mdes000529/Mdes007708/Mdes007044/Mdes011542/Mdes016052/Mdes007020/Mdes011802/Mdes007716	22	Click here to show KEGG pathway	K07972+K05692+K13805+K04967+K02183+K00910+K13807+K13804+K05858+K02677+K13803+K08834+K04515
ko03013	Nucleocytoplasmic transport	65/1198	111/2535	0.00960579	0.118982	Mdes001733/Mdes005097/Mdes000143/Mdes005499/Mdes005259/Mdes016606/Mdes007236/Mdes013758/Mdes011127/Mdes004562/Mdes003276/Mdes008449/Mdes012414/Mdes003831/Mdes008748/Mdes004141/Mdes007542/Mdes012676/Mdes009540/Mdes001079/Mdes008000/Mdes005513/Mdes008485/Mdes002407/Mdes001414/Mdes001006/Mdes005979/Mdes001337/Mdes002822/Mdes007724/Mdes002835/Mdes002777/Mdes002251/Mdes011526/Mdes002744/Mdes004218/Mde…	65	Click here to show KEGG pathway	K03249+K14319+K14314+K14525+K12880+K03246+K03238+K03247+K15516+K13175+K14302+K09291+K14301+K14317+K03251+K14305+K12812+K14313+K03243+K13129+K13171+K03237+K03250+K14300+K13126+K14289+K14284+K13025+K12882+K12875+K03680+K14285+K14323+K03257+K14311+K18655+K01164+K12883+K14304+K02516+K14309+K03260+K00974+K10577+K07936+K13151+K12878+K13174+K14324+K18644+K03258+K12172+K13098+K03253+K14303+K14315+K12160+…
ko00010	Glycolysis / Gluconeogenesis	21/1198	30/2535	0.00964716	0.118982	Mdes000585/Mdes004118/Mdes009755/Mdes002470/Mdes014263/Mdes005488/Mdes011993/Mdes002783/Mdes007645/Mdes012717/Mdes000921/Mdes005515/Mdes004837/Mdes001980/Mdes005389/Mdes004686/Mdes012210/Mdes009246/Mdes004204/Mdes010799/Mdes011851	21	Click here to show KEGG pathway	K00128+K00161+K01803+K00016+K01810+K01785+K01596+K00873+K00002+K00134+K01834+K01084+K15779+K00927+K00382+K00121+K01689+K00627+K03103+K01792
ko01212	Fatty acid metabolism	33/1198	52/2535	0.0129316	0.14354	Mdes004373/Mdes002353/Mdes003528/Mdes014851/Mdes015581/Mdes007029/Mdes009273/Mdes004798/Mdes009029/Mdes012520/Mdes008886/Mdes005610/Mdes003816/Mdes009954/Mdes000405/Mdes005173/Mdes004022/Mdes009644/Mdes002509/Mdes007544/Mdes008657/Mdes010797/Mdes001288/Mdes006160/Mdes013679/Mdes002507/Mdes007737/Mdes005664/Mdes012880/Mdes003162/Mdes000588/Mdes007676/Mdes006856	33	Click here to show KEGG pathway	K10247+K10251+K11262+K10249+K01897+K09458+K10250+K08766+K00249+K00232+K07509+K15013+K08765+K18660+K09479+K00645+K10258+K07515+K09478+K01074+K00665+K00626+K00507
ko00620	Pyruvate metabolism	20/1198	29/2535	0.0146899	0.148235	Mdes000585/Mdes004373/Mdes003815/Mdes004118/Mdes005488/Mdes005610/Mdes005515/Mdes001254/Mdes010026/Mdes011868/Mdes004837/Mdes005030/Mdes007451/Mdes001980/Mdes001279/Mdes003162/Mdes009246/Mdes010799/Mdes011851/Mdes012201	20	Click here to show KEGG pathway	K01069+K00026+K00029+K01679+K00627+K00626+K00382+K00121+K00049+K00161+K00128+K01512+K11262+K00025+K01596+K00873+K00002+K00016
ko03430	Mismatch repair	14/1198	19/2535	0.0177687	0.161386	Mdes004745/Mdes010329/Mdes013527/Mdes009705/Mdes010603/Mdes006828/Mdes006276/Mdes013267/Mdes010315/Mdes003337/Mdes014090/Mdes008610/Mdes004256/Mdes008633	14	Click here to show KEGG pathway	K10756+K10754+K02328+K10740+K03111+K04802+K10747+K08737+K07466+K10739+K10755
ko03008	Ribosome biogenesis in eukaryotes	40/1198	66/2535	0.0189011	0.161386	Mdes005171/Mdes000251/Mdes001274/Mdes007028/Mdes007236/Mdes002512/Mdes004562/Mdes012411/Mdes011708/Mdes008405/Mdes007157/Mdes010877/Mdes006698/Mdes011372/Mdes005676/Mdes011880/Mdes007246/Mdes003550/Mdes009275/Mdes001700/Mdes004218/Mdes008010/Mdes009941/Mdes009876/Mdes005752/Mdes012173/Mdes004862/Mdes005613/Mdes009636/Mdes001875/Mdes001694/Mdes004468/Mdes012060/Mdes006825/Mdes000517/Mdes004662/Mde…	40	Click here to show KEGG pathway	K14556+K14571+K14572+K14565+K14560+K14554+K14559+K03097+K14557+K07936+K12619+K14553+K14558+K01164+K14285+K14575+K14552+K18532+K14284+K14521+K07179+K14563+K12845+K14546+K03264+K11131+K11128+K14544+K14536+K03115+K11108+K14567+K14573+K14569+K14525+K14550+K14564+K14537+K14555+K14548
ko04512	ECM-receptor interaction	13/1198	18/2535	0.0284873	0.225864	Mdes001435/Mdes013654/Mdes006702/Mdes012247/Mdes007560/Mdes011845/Mdes017827/Mdes019285/Mdes019283/Mdes002579/Mdes012457/Mdes006843/Mdes002141	13	Click here to show KEGG pathway	K06258+K19719+K06240+K03900+K06265+K05636+K05637+K08131+K05635+K06237
ko00061	Fatty acid biosynthesis	8/1198	10/2535	0.0376133	0.278339	Mdes004798/Mdes012520/Mdes003816/Mdes009954/Mdes009644/Mdes007544/Mdes003162/Mdes007676	8	Click here to show KEGG pathway	K11262+K01897+K09458+K18660+K15013+K00645+K00665
ko00983	Drug metabolism - other enzymes	28/1198	47/2535	0.0594116	0.392193	Mdes013368/Mdes008687/Mdes002389/Mdes003866/Mdes008364/Mdes004721/Mdes008690/Mdes008221/Mdes008691/Mdes003522/Mdes017173/Mdes003510/Mdes002965/Mdes006189/Mdes002245/Mdes002770/Mdes005306/Mdes014478/Mdes003772/Mdes015397/Mdes010581/Mdes004259/Mdes011039/Mdes006874/Mdes005170/Mdes010433/Mdes008686/Mdes001242	28	Click here to show KEGG pathway	K00088+K03927+K00940+K00799+K01951+K00757+K10807+K01519+K13800+K00699+K10808
ko03018	RNA degradation	30/1198	51/2535	0.0630836	0.392193	Mdes000251/Mdes000686/Mdes002072/Mdes014691/Mdes003505/Mdes006490/Mdes002053/Mdes011097/Mdes001793/Mdes007641/Mdes010675/Mdes003372/Mdes006493/Mdes010439/Mdes012005/Mdes008177/Mdes007605/Mdes011017/Mdes006241/Mdes006319/Mdes010806/Mdes001280/Mdes005529/Mdes012210/Mdes016336/Mdes001459/Mdes000926/Mdes009879/Mdes014781/Mdes006138	30	Click here to show KEGG pathway	K12592+K12620+K12602+K12617+K12614+K12619+K12616+K12589+K07573+K12586+K12621+K12622+K12590+K03681+K12613+K03679+K04077+K12599+K11600+K12585+K12572+K12611+K14443+K01689+K04043+K13126+K00962+K12581+K12626
ko00040	Pentose and glucuronate interconversions	15/1198	23/2535	0.0635989	0.392193	Mdes003985/Mdes014683/Mdes004721/Mdes008221/Mdes004735/Mdes003522/Mdes011343/Mdes003510/Mdes000938/Mdes005515/Mdes012006/Mdes003772/Mdes003768/Mdes001072/Mdes006874	15	Click here to show KEGG pathway	K00963+K00078+K00002+K00012+K00011+K01783+K00699+K00854+K00008
ko04080	Neuroactive ligand-receptor interaction	37/1198	65/2535	0.0728611	0.425662	Mdes001597/Mdes000672/Mdes000308/Mdes011817/Mdes000414/Mdes000113/Mdes002874/Mdes006794/Mdes004864/Mdes002928/Mdes001370/Mdes012988/Mdes006851/Mdes005808/Mdes000691/Mdes015521/Mdes018893/Mdes011816/Mdes006360/Mdes006795/Mdes002691/Mdes003193/Mdes008030/Mdes002693/Mdes000413/Mdes000377/Mdes004146/Mdes009623/Mdes011984/Mdes005015/Mdes009052/Mdes008675/Mdes004147/Mdes005038/Mdes014853/Mdes001220/Mde…	37	Click here to show KEGG pathway	K04223+K05195+K04610+K04144+K04224+K04615+K05210+K01312+K05208+K05181+K05175+K04170+K04577+K04284+K05052+K04153+K04145+K08375+K04131+K04194+K05194+K05213+K04578
ko00830	Retinol metabolism	12/1198	18/2535	0.0777739	0.431645	Mdes004721/Mdes008221/Mdes003522/Mdes003510/Mdes003772/Mdes004381/Mdes006874/Mdes009853/Mdes009246/Mdes014998/Mdes014264/Mdes010391	12	Click here to show KEGG pathway	K11147+K11161+K00699+K15734+K00121
ko03420	Nucleotide excision repair	21/1198	35/2535	0.0885175	0.467878	Mdes012334/Mdes001238/Mdes004745/Mdes010329/Mdes010109/Mdes013527/Mdes010603/Mdes006828/Mdes006276/Mdes003558/Mdes013267/Mdes010315/Mdes003337/Mdes014090/Mdes010775/Mdes016184/Mdes004682/Mdes000605/Mdes004256/Mdes008802/Mdes008633	21	Click here to show KEGG pathway	K10739+K07466+K10843+K02202+K03143+K10839+K10755+K10846+K10747+K10844+K10740+K03868+K02324+K04802+K10845+K10756+K10754+K02328
ko00480	Glutathione metabolism	24/1198	41/2535	0.0967275	0.488034	Mdes008687/Mdes003866/Mdes011050/Mdes003803/Mdes008690/Mdes011987/Mdes008691/Mdes017173/Mdes003262/Mdes001404/Mdes006189/Mdes002079/Mdes018462/Mdes005306/Mdes008668/Mdes010581/Mdes004259/Mdes011039/Mdes013877/Mdes001453/Mdes013476/Mdes012961/Mdes005170/Mdes008686	24	Click here to show KEGG pathway	K10808+K00797+K00310+K11140+K10807+K00799+K18592+K00802+K00036+K04097+K00033
ko00230	Purine metabolism	44/1198	81/2535	0.11888	0.573726	Mdes013368/Mdes000585/Mdes014734/Mdes008422/Mdes011392/Mdes004895/Mdes014263/Mdes014743/Mdes012399/Mdes010320/Mdes005269/Mdes002965/Mdes002245/Mdes008406/Mdes004993/Mdes003550/Mdes014478/Mdes009828/Mdes006979/Mdes009700/Mdes013098/Mdes002628/Mdes001572/Mdes005312/Mdes013323/Mdes015397/Mdes003607/Mdes004259/Mdes015156/Mdes002893/Mdes007622/Mdes007126/Mdes014618/Mdes009568/Mdes000049/Mdes014083/Mde…	44	Click here to show KEGG pathway	K01769+K03783+K00940+K15779+K01487+K01952+K01951+K18532+K00856+K00365+K10807+K13755+K08041+K01466+K12323+K01519+K01239+K01768+K01939+K13763+K10808+K00942+K01518+K01477+K01488+K18437+K00088+K00939+K07127+K13758+K12319+K08049+K19572+K00873+K19970+K01756+K13293+K18438+K12318
ko00561	Glycerolipid metabolism	26/1198	47/2535	0.166053	0.727545	Mdes003985/Mdes005668/Mdes002311/Mdes005838/Mdes004344/Mdes011753/Mdes016062/Mdes012196/Mdes001714/Mdes011031/Mdes012195/Mdes011698/Mdes007826/Mdes015773/Mdes005515/Mdes008470/Mdes001277/Mdes014323/Mdes003768/Mdes002212/Mdes001980/Mdes008719/Mdes005338/Mdes008471/Mdes013470/Mdes000465	26	Click here to show KEGG pathway	K00002+K01189+K01080+K14075+K13506+K16816+K13509+K00901+K00128+K14073+K00629+K00011+K13517
ko01230	Biosynthesis of amino acids	28/1198	51/2535	0.167796	0.727545	Mdes000585/Mdes018899/Mdes008272/Mdes013070/Mdes018900/Mdes002470/Mdes002321/Mdes004548/Mdes011993/Mdes006238/Mdes001235/Mdes014051/Mdes002002/Mdes007645/Mdes012717/Mdes008602/Mdes011343/Mdes006146/Mdes001501/Mdes013025/Mdes015342/Mdes013095/Mdes005629/Mdes010595/Mdes015004/Mdes012210/Mdes010179/Mdes007142	28	Click here to show KEGG pathway	K01783+K01620+K00615+K14455+K01476+K01689+K14677+K01079+K00927+K00826+K00030+K01834+K00134+K01647+K01681+K01953+K00873+K00814+K00789+K01803+K01754+K01807+K00616+K00264+K01915+K00500
ko00590	Arachidonic acid metabolism	11/1198	18/2535	0.172515	0.727545	Mdes008259/Mdes011050/Mdes000295/Mdes003262/Mdes011566/Mdes007559/Mdes005880/Mdes011131/Mdes012961/Mdes008211/Mdes014196	11	Click here to show KEGG pathway	K01047+K18592+K04097+K16343+K15730+K05309+K01254
ko00565	Ether lipid metabolism	12/1198	20/2535	0.178547	0.727545	Mdes008259/Mdes004257/Mdes000295/Mdes019408/Mdes015541/Mdes011566/Mdes003620/Mdes012394/Mdes005338/Mdes011131/Mdes006178/Mdes008211	12	Click here to show KEGG pathway	K00803+K20656+K16860+K01047+K16343+K13510+K04628+K01080
ko00500	Starch and sucrose metabolism	13/1198	22/2535	0.183525	0.727545	Mdes009755/Mdes007633/Mdes014683/Mdes014263/Mdes012500/Mdes009774/Mdes003650/Mdes000028/Mdes010894/Mdes000216/Mdes005532/Mdes005389/Mdes012418	13	Click here to show KEGG pathway	K00688+K01810+K00963+K01187+K01176+K00700+K01196+K15779+K01194+K01084+K00693
ko00130	Ubiquinone and other terpenoid-quinone biosynthesis	7/1198	11/2535	0.215622	0.792185	Mdes004394/Mdes003760/Mdes001812/Mdes008914/Mdes003251/Mdes013663/Mdes013810	7	Click here to show KEGG pathway	K00457+K00815+K06127+K01904+K06126
ko00350	Tyrosine metabolism	9/1198	15/2535	0.232055	0.792185	Mdes016425/Mdes003251/Mdes008189/Mdes015342/Mdes003610/Mdes015004/Mdes013810/Mdes009246/Mdes016640	9	Click here to show KEGG pathway	K14455+K00121+K00503+K00457+K00815+K00501+K01557+K00451
ko00514	Other types of O-glycan biosynthesis	12/1198	21/2535	0.244416	0.792185	Mdes002971/Mdes001780/Mdes002802/Mdes000512/Mdes003242/Mdes010530/Mdes011950/Mdes007893/Mdes011605/Mdes008173/Mdes003437/Mdes011490	12	Click here to show KEGG pathway	K00710+K09667+K00728+K05948+K03691+K18134+K11703+K23840+K00778
ko00052	Galactose metabolism	13/1198	23/2535	0.246747	0.792185	Mdes003985/Mdes009730/Mdes007633/Mdes014683/Mdes004110/Mdes014263/Mdes003768/Mdes000216/Mdes008719/Mdes005389/Mdes001307/Mdes014126/Mdes004204	13	Click here to show KEGG pathway	K01784+K15779+K12309+K01084+K00011+K00965+K01785+K00963+K01187+K01189
ko00270	Cysteine and methionine metabolism	14/1198	25/2535	0.248499	0.792185	Mdes003815/Mdes003803/Mdes008602/Mdes003251/Mdes001826/Mdes010026/Mdes004837/Mdes015342/Mdes007858/Mdes010595/Mdes009021/Mdes001453/Mdes005339/Mdes015004	14	Click here to show KEGG pathway	K00802+K00016+K00789+K00025+K08963+K08964+K14455+K00797+K00026+K00815+K01251+K00456+K00826
ko00071	Fatty acid degradation	15/1198	27/2535	0.249788	0.792185	Mdes004373/Mdes003528/Mdes009273/Mdes012520/Mdes008886/Mdes005610/Mdes009644/Mdes008657/Mdes010797/Mdes001980/Mdes007737/Mdes010031/Mdes005664/Mdes009246/Mdes006856	15	Click here to show KEGG pathway	K01897+K00252+K08766+K00249+K00128+K07515+K09478+K00121+K00626+K00232+K07509+K15013+K08765+K09479
ko01040	Biosynthesis of unsaturated fatty acids	15/1198	27/2535	0.249788	0.792185	Mdes002353/Mdes014851/Mdes015581/Mdes007029/Mdes009029/Mdes000405/Mdes005173/Mdes004022/Mdes002509/Mdes001288/Mdes013679/Mdes002507/Mdes012880/Mdes000588/Mdes006856	15	Click here to show KEGG pathway	K10250+K10249+K10251+K10247+K00507+K10258+K00232
ko03015	mRNA surveillance pathway	32/1198	62/2535	0.285156	0.803124	Mdes001733/Mdes008243/Mdes007236/Mdes013758/Mdes009207/Mdes003320/Mdes012414/Mdes001938/Mdes001130/Mdes016882/Mdes008000/Mdes002309/Mdes004695/Mdes008485/Mdes005218/Mdes009049/Mdes001414/Mdes000032/Mdes002251/Mdes005701/Mdes001328/Mdes002661/Mdes009025/Mdes005215/Mdes001616/Mdes001156/Mdes003649/Mdes006149/Mdes000926/Mdes013457/Mdes006258/Mdes004645	32	Click here to show KEGG pathway	K13098+K14399+K03456+K14396+K14962+K14408+K14403+K14397+K14324+K12883+K14398+K03265+K14404+K08873+K14411+K14407+K14285+K14323+K18655+K03267+K14284+K13025+K12882+K12875+K12812+K13171+K00565+K14405+K13126+K14402
ko00430	Taurine and hypotaurine metabolism	6/1198	10/2535	0.311253	0.803124	Mdes009429/Mdes011050/Mdes003262/Mdes001773/Mdes005339/Mdes001632	6	Click here to show KEGG pathway	K00456+K18592+K01580+K18966
ko00513	Various types of N-glycan biosynthesis	15/1198	28/2535	0.31418	0.803124	Mdes015467/Mdes006877/Mdes008446/Mdes011923/Mdes002942/Mdes005293/Mdes000335/Mdes009035/Mdes012892/Mdes006953/Mdes010627/Mdes001403/Mdes005754/Mdes014531/Mdes010165	15	Click here to show KEGG pathway	K00753+K12670+K07441+K07151+K00726+K03847+K07432+K12666+K00736+K12669+K12667+K00717+K12373+K01230
ko03020	RNA polymerase	15/1198	28/2535	0.31418	0.803124	Mdes002180/Mdes007731/Mdes010578/Mdes015366/Mdes010078/Mdes011948/Mdes016565/Mdes015163/Mdes016219/Mdes006946/Mdes003627/Mdes000180/Mdes002246/Mdes001693/Mdes004005	15	Click here to show KEGG pathway	K03020+K03002+K03014+K03016+K03018+K03013+K03021+K03022+K03000+K03009+K03006+K03007+K03012+K03010
ko00062	Fatty acid elongation	13/1198	24/2535	0.31658	0.803124	Mdes002353/Mdes015581/Mdes009029/Mdes000405/Mdes005173/Mdes004022/Mdes002509/Mdes010797/Mdes006160/Mdes013679/Mdes002507/Mdes007737/Mdes012880	13	Click here to show KEGG pathway	K07509+K10258+K07515+K01074+K10251+K10247+K10249+K10250
ko00220	Arginine biosynthesis	9/1198	16/2535	0.318079	0.803124	Mdes018899/Mdes018900/Mdes008305/Mdes006146/Mdes013025/Mdes015342/Mdes010589/Mdes015004/Mdes010179	9	Click here to show KEGG pathway	K13240+K00814+K01915+K14677+K01476+K14455+K01425
ko00531	Glycosaminoglycan degradation	9/1198	16/2535	0.318079	0.803124	Mdes006184/Mdes008256/Mdes016151/Mdes006592/Mdes010627/Mdes002617/Mdes001307/Mdes003987/Mdes002741	9	Click here to show KEGG pathway	K12309+K01135+K01205+K01197+K01217+K12373+K01136+K01565
ko00030	Pentose phosphate pathway	11/1198	20/2535	0.318111	0.803124	Mdes008272/Mdes009755/Mdes012349/Mdes014263/Mdes002002/Mdes011343/Mdes002079/Mdes018462/Mdes009175/Mdes013095/Mdes002341	11	Click here to show KEGG pathway	K15779+K00615+K01783+K01619+K01807+K00033+K00616+K01057+K00115+K01810+K00036
ko00053	Ascorbate and aldarate metabolism	10/1198	18/2535	0.318355	0.803124	Mdes008151/Mdes004721/Mdes008221/Mdes003522/Mdes003510/Mdes000938/Mdes005515/Mdes003772/Mdes001980/Mdes006874	10	Click here to show KEGG pathway	K00699+K00012+K00002+K17744+K00128
ko04213	Longevity regulating pathway - multiple species	19/1198	37/2535	0.367507	0.895369	Mdes011392/Mdes008794/Mdes004894/Mdes007814/Mdes011175/Mdes015176/Mdes007724/Mdes013220/Mdes007255/Mdes006636/Mdes008412/Mdes010265/Mdes007459/Mdes000123/Mdes008506/Mdes007256/Mdes011377/Mdes006156/Mdes006768	19	Click here to show KEGG pathway	K05087+K04564+K08041+K01768+K03283+K07200+K07199+K09408+K08049+K16172+K18644+K09542+K04565+K03781+K07198+K06067
ko00564	Glycerophospholipid metabolism	29/1198	58/2535	0.385212	0.895369	Mdes017599/Mdes005668/Mdes008259/Mdes011753/Mdes000186/Mdes012196/Mdes001714/Mdes000295/Mdes012195/Mdes007035/Mdes010672/Mdes011698/Mdes015773/Mdes007844/Mdes009242/Mdes000433/Mdes011566/Mdes001277/Mdes005459/Mdes003620/Mdes014171/Mdes014041/Mdes005338/Mdes011131/Mdes010247/Mdes013470/Mdes006178/Mdes000465/Mdes008211	29	Click here to show KEGG pathway	K16343+K08744+K00901+K13506+K00967+K13509+K01080+K13510+K13515+K00623+K01613+K13517+K14286+K00629+K01047+K00999+K01049+K16860+K14676
ko00020	Citrate cycle (TCA cycle)	14/1198	27/2535	0.386186	0.895369	Mdes013070/Mdes003815/Mdes004118/Mdes003652/Mdes002920/Mdes005488/Mdes008087/Mdes010026/Mdes001501/Mdes007451/Mdes005629/Mdes000456/Mdes010799/Mdes011851	14	Click here to show KEGG pathway	K01899+K01681+K00025+K01596+K00161+K00235+K00382+K00627+K01648+K00026+K01647+K01679+K01900+K00030
ko01200	Carbon metabolism	41/1198	83/2535	0.387186	0.895369	Mdes000585/Mdes004373/Mdes008272/Mdes013070/Mdes003815/Mdes004118/Mdes009755/Mdes003652/Mdes002470/Mdes002920/Mdes002454/Mdes011993/Mdes001235/Mdes014051/Mdes002002/Mdes007645/Mdes012717/Mdes011343/Mdes006146/Mdes005610/Mdes002079/Mdes018462/Mdes010026/Mdes001501/Mdes011295/Mdes015342/Mdes005030/Mdes007451/Mdes013095/Mdes005629/Mdes000456/Mdes000123/Mdes007327/Mdes015004/Mdes012210/Mdes004225/Mde…	41	Click here to show KEGG pathway	K01679+K00029+K00134+K01647+K00026+K00232+K00030+K05605+K01900+K01834+K01079+K00121+K00382+K00235+K00927+K00626+K01783+K00627+K01689+K19269+K14455+K00615+K00616+K00033+K00161+K01807+K01070+K14729+K00036+K01810+K01754+K01803+K01899+K01681+K00025+K00814+K00873+K01057+K03781
ko01210	2-Oxocarboxylic acid metabolism	8/1198	15/2535	0.414223	0.938342	Mdes013070/Mdes008602/Mdes006146/Mdes001501/Mdes013025/Mdes015342/Mdes005629/Mdes015004	8	Click here to show KEGG pathway	K01647+K00826+K00030+K14677+K14455+K01681+K00814
ko00981	Insect hormone biosynthesis	6/1198	11/2535	0.426009	0.945741	Mdes002918/Mdes010669/Mdes011353/Mdes009958/Mdes001980/Mdes003577	6	Click here to show KEGG pathway	K10719+K00128+K10718+K10722+K10723+K14939
ko00790	Folate biosynthesis	12/1198	24/2535	0.472732	0.999999	Mdes003985/Mdes006238/Mdes008303/Mdes008189/Mdes006529/Mdes009553/Mdes003768/Mdes008668/Mdes008193/Mdes014146/Mdes003799/Mdes008467	12	Click here to show KEGG pathway	K00501+K00502+K00500+K01307+K00011+K01077+K00310+K15376+K01495
ko00520	Amino sugar and nucleotide sugar metabolism	19/1198	39/2535	0.489938	0.999999	Mdes005730/Mdes009730/Mdes009755/Mdes007352/Mdes014683/Mdes004110/Mdes014263/Mdes009490/Mdes000938/Mdes006879/Mdes001216/Mdes003974/Mdes014310/Mdes001760/Mdes010627/Mdes001678/Mdes014222/Mdes014126/Mdes001515	19	Click here to show KEGG pathway	K00965+K00972+K00012+K00698+K01784+K00326+K15779+K01443+K00820+K01810+K00963+K01183+K12373
ko04215	Apoptosis - multiple species	9/1198	18/2535	0.49948	0.999999	Mdes006991/Mdes000549/Mdes001210/Mdes004372/Mdes006989/Mdes010655/Mdes012664/Mdes009953/Mdes014873	9	Click here to show KEGG pathway	K20017+K16943+K04440+K16679+K02561+K16060+K08731+K16061
ko00510	N-Glycan biosynthesis	17/1198	35/2535	0.504262	0.999999	Mdes015467/Mdes012183/Mdes006877/Mdes008446/Mdes011923/Mdes011374/Mdes002942/Mdes000512/Mdes005293/Mdes000335/Mdes009035/Mdes012892/Mdes006953/Mdes003408/Mdes001403/Mdes014531/Mdes010165	17	Click here to show KEGG pathway	K00717+K12667+K00736+K12669+K12666+K00778+K01230+K12670+K07441+K05546+K07432+K03847+K12345+K03849+K07151+K00726
ko04137	Mitophagy - animal	14/1198	29/2535	0.529123	0.999999	Mdes007028/Mdes005955/Mdes010161/Mdes002285/Mdes009910/Mdes014960/Mdes005752/Mdes004213/Mdes008506/Mdes000888/Mdes003454/Mdes010029/Mdes012664/Mdes014711	14	Click here to show KEGG pathway	K17969+K03097+K04440+K09408+K04556+K14381+K17771+K08341+K04448+K17907+K11851+K08770+K20168+K03115
ko00592	alpha-Linolenic acid metabolism	6/1198	12/2535	0.537038	0.999999	Mdes008259/Mdes000295/Mdes011566/Mdes011131/Mdes008211/Mdes006856	6	Click here to show KEGG pathway	K16343+K00232+K01047
ko00630	Glyoxylate and dicarboxylate metabolism	13/1198	27/2535	0.538583	0.999999	Mdes004373/Mdes003815/Mdes004118/Mdes005610/Mdes011193/Mdes010026/Mdes001501/Mdes011868/Mdes005629/Mdes000123/Mdes001279/Mdes010179/Mdes004225	13	Click here to show KEGG pathway	K00049+K01915+K03781+K01681+K00025+K01816+K01647+K00026+K19269+K00626+K00382
ko03040	Spliceosome	51/1198	109/2535	0.577962	0.999999	Mdes011106/Mdes005171/Mdes001733/Mdes003748/Mdes000143/Mdes016606/Mdes013758/Mdes001128/Mdes008645/Mdes008962/Mdes006374/Mdes011737/Mdes009216/Mdes011175/Mdes015199/Mdes001373/Mdes016697/Mdes001750/Mdes008485/Mdes009822/Mdes001337/Mdes004653/Mdes002340/Mdes002251/Mdes000463/Mdes003271/Mdes000985/Mdes005412/Mdes011017/Mdes007255/Mdes009025/Mdes001509/Mdes000181/Mdes002306/Mdes018572/Mdes004515/Mde…	51	Click here to show KEGG pathway	K12827+K12857+K12830+K10599+K12896+K12880+K03283+K12860+K12854+K12824+K12662+K12741+K09564+K12856+K12829+K12861+K12862+K13025+K12875+K11088+K12882+K12870+K12626+K12845+K12812+K12883+K12891+K12892+K12846+K11098+K12822+K12821+K12813+K12874+K12852+K11096+K12820+K12864+K12621+K12622+K13098+K11094+K11099+K12878+K12834+K12890+K12836
ko00280	Valine, leucine and isoleucine degradation	15/1198	32/2535	0.586387	0.999999	Mdes004373/Mdes001933/Mdes004118/Mdes003139/Mdes009273/Mdes008718/Mdes008602/Mdes005610/Mdes007544/Mdes011295/Mdes008657/Mdes010797/Mdes001980/Mdes007737/Mdes003909	15	Click here to show KEGG pathway	K00128+K01641+K08683+K00249+K01968+K00826+K07509+K05605+K18660+K00382+K09478+K00626+K07515
ko00600	Sphingolipid metabolism	13/1198	28/2535	0.608255	0.999999	Mdes004257/Mdes005762/Mdes014982/Mdes005358/Mdes013289/Mdes008719/Mdes005338/Mdes017337/Mdes004943/Mdes001307/Mdes002027/Mdes000650/Mdes013575	13	Click here to show KEGG pathway	K23727+K12350+K01080+K04708+K01441+K04628+K01189+K12349+K12353+K12309+K00654+K01201
ko04391	Hippo signaling pathway - fly	25/1198	54/2535	0.609597	0.999999	Mdes010733/Mdes004329/Mdes007713/Mdes005692/Mdes002309/Mdes002961/Mdes012337/Mdes009515/Mdes013599/Mdes015115/Mdes005113/Mdes003516/Mdes000529/Mdes010486/Mdes014902/Mdes011542/Mdes016052/Mdes014037/Mdes012664/Mdes009953/Mdes006863/Mdes015435/Mdes010484/Mdes013981/Mdes000768	25	Click here to show KEGG pathway	K06094+K05692+K16680+K16507+K06630+K16681+K16677+K03456+K04440+K16676+K03209+K16674+K16679+K16669+K16689+K16175+K16690
ko00650	Butanoate metabolism	7/1198	15/2535	0.617652	0.999999	Mdes004373/Mdes002437/Mdes008718/Mdes005610/Mdes007737/Mdes009742/Mdes001632	7	Click here to show KEGG pathway	K07515+K00626+K01641+K00019+K01580
ko00250	Alanine, aspartate and glutamate metabolism	12/1198	26/2535	0.620435	0.999999	Mdes005730/Mdes008305/Mdes004548/Mdes003264/Mdes006146/Mdes015342/Mdes015004/Mdes010179/Mdes000049/Mdes007142/Mdes011916/Mdes001632	12	Click here to show KEGG pathway	K13051+K01939+K14455+K01425+K01756+K00820+K01580+K01953+K00814+K01915+K00264
ko02010	ABC transporters	12/1198	26/2535	0.620435	0.999999	Mdes005543/Mdes001987/Mdes004002/Mdes009295/Mdes009286/Mdes007331/Mdes007300/Mdes009284/Mdes002094/Mdes010399/Mdes002213/Mdes013232	12	Click here to show KEGG pathway	K05683+K05676+K05679+K05684+K05655+K05673+K05662+K05658
ko00860	Porphyrin and chlorophyll metabolism	11/1198	24/2535	0.633629	0.999999	Mdes004007/Mdes004721/Mdes008221/Mdes003522/Mdes003510/Mdes003772/Mdes012236/Mdes006874/Mdes001648/Mdes000024/Mdes007204	11	Click here to show KEGG pathway	K00699+K01749+K01772+K01599+K19054
ko04136	Autophagy - other	10/1198	22/2535	0.64802	0.999999	Mdes007271/Mdes010161/Mdes002285/Mdes000249/Mdes004913/Mdes014052/Mdes007464/Mdes013736/Mdes001605/Mdes010701	10	Click here to show KEGG pathway	K17907+K08341+K17906+K08331+K17908+K00914+K08269+K08333+K08337
ko01240	Biosynthesis of cofactors	50/1198	109/2535	0.652798	0.999999	Mdes000585/Mdes002389/Mdes004007/Mdes004118/Mdes004394/Mdes008151/Mdes012533/Mdes014683/Mdes004721/Mdes008221/Mdes003522/Mdes008602/Mdes003510/Mdes016147/Mdes002965/Mdes000938/Mdes009815/Mdes008303/Mdes013663/Mdes003550/Mdes006529/Mdes005515/Mdes009954/Mdes003772/Mdes004381/Mdes009553/Mdes006596/Mdes004102/Mdes007466/Mdes010834/Mdes013098/Mdes001980/Mdes015397/Mdes012236/Mdes010595/Mdes006874/Mde…	50	Click here to show KEGG pathway	K00939+K17744+K00763+K01307+K00128+K01599+K00789+K00002+K09680+K06127+K00873+K00949+K01772+K06126+K01756+K09458+K00963+K18532+K11161+K00940+K01495+K00826+K00275+K15376+K00457+K10105+K01077+K01749+K00699+K15734+K00858+K01939+K13800+K00861+K00012+K00382
ko00910	Nitrogen metabolism	5/1198	11/2535	0.66091	0.999999	Mdes004548/Mdes005472/Mdes000204/Mdes014969/Mdes010179	5	Click here to show KEGG pathway	K01672+K00264+K01915
ko00640	Propanoate metabolism	11/1198	25/2535	0.700288	0.999999	Mdes004373/Mdes004118/Mdes003652/Mdes002454/Mdes005610/Mdes004837/Mdes011295/Mdes000456/Mdes007737/Mdes003162/Mdes006856	11	Click here to show KEGG pathway	K00382+K00626+K07515+K00232+K01900+K05605+K00016+K01899+K11262+K14729
ko00534	Glycosaminoglycan biosynthesis - heparan sulfate / heparin	5/1198	12/2535	0.74939	0.999999	Mdes009905/Mdes004808/Mdes004202/Mdes015019/Mdes004201	5	Click here to show KEGG pathway	K02370+K10158+K08104+K00733
ko00900	Terpenoid backbone biosynthesis	7/1198	17/2535	0.77148	0.999999	Mdes004373/Mdes000879/Mdes003204/Mdes008718/Mdes010155/Mdes005610/Mdes001513	7	Click here to show KEGG pathway	K01641+K00587+K01597+K12504+K00804+K00626
ko00532	Glycosaminoglycan biosynthesis - chondroitin sulfate / dermatan sulfate	4/1198	10/2535	0.779934	0.999999	Mdes004808/Mdes003379/Mdes006744/Mdes015019	4	Click here to show KEGG pathway	K00747+K00733+K10158+K13499
ko00770	Pantothenate and CoA biosynthesis	6/1198	15/2535	0.794059	0.999999	Mdes009429/Mdes008602/Mdes001773/Mdes001980/Mdes003628/Mdes004009	6	Click here to show KEGG pathway	K00826+K00128+K08069+K09680+K18966
ko04142	Lysosome	36/1198	83/2535	0.797226	0.999999	Mdes010833/Mdes001322/Mdes010676/Mdes006184/Mdes012025/Mdes000195/Mdes008256/Mdes000792/Mdes005284/Mdes016856/Mdes005323/Mdes016151/Mdes000016/Mdes009843/Mdes014772/Mdes005785/Mdes005358/Mdes005674/Mdes006592/Mdes009892/Mdes006160/Mdes009014/Mdes008719/Mdes007644/Mdes010627/Mdes002617/Mdes015745/Mdes008374/Mdes011681/Mdes001307/Mdes002027/Mdes002825/Mdes013575/Mdes003987/Mdes017168/Mdes002741	36	Click here to show KEGG pathway	K01197+K04646+K13443+K12311+K01205+K06497+K01373+K12398+K01135+K12309+K12385+K01074+K01363+K01201+K01052+K01217+K19363+K12387+K12373+K12350+K01192+K06546+K01204+K01136+K01565+K01206+K01365+K01189+K06564
ko00380	Tryptophan metabolism	8/1198	20/2535	0.809353	0.999999	Mdes004373/Mdes004118/Mdes005610/Mdes001980/Mdes008193/Mdes000123/Mdes007737/Mdes010031	8	Click here to show KEGG pathway	K00502+K03781+K00252+K00128+K07515+K00626+K00382
ko00760	Nicotinate and nicotinamide metabolism	8/1198	20/2535	0.809353	0.999999	Mdes000639/Mdes006596/Mdes004102/Mdes010834/Mdes013323/Mdes003607/Mdes014451/Mdes014083	8	Click here to show KEGG pathway	K00323+K01239+K00858+K03783+K19970+K00763
ko04141	Protein processing in endoplasmic reticulum	47/1198	108/2535	0.814243	0.999999	Mdes003576/Mdes003287/Mdes003538/Mdes015467/Mdes001028/Mdes001238/Mdes006877/Mdes001013/Mdes004141/Mdes011923/Mdes004894/Mdes011175/Mdes009450/Mdes016089/Mdes002942/Mdes008722/Mdes007778/Mdes001679/Mdes003558/Mdes005293/Mdes003683/Mdes005790/Mdes005062/Mdes007255/Mdes012892/Mdes000482/Mdes006953/Mdes004834/Mdes003908/Mdes003408/Mdes012267/Mdes010296/Mdes008318/Mdes007128/Mdes010966/Mdes013265/Mde…	47	Click here to show KEGG pathway	K08054+K10575+K08056+K13525+K10956+K24348+K03237+K03868+K07151+K08057+K04079+K14014+K09486+K05546+K14020+K09490+K10597+K09586+K12670+K03283+K13984+K09525+K09517+K09502+K09487+K09584+K09580+K10086+K04523+K10839+K08852+K01230+K09485+K04440+K09542+K04571+K04556+K12667+K08288+K12669+K09562+K10636+K12666
ko04624	Toll and Imd signaling pathway	17/1198	41/2535	0.817564	0.999999	Mdes005955/Mdes014988/Mdes000197/Mdes005098/Mdes003057/Mdes015441/Mdes014635/Mdes004372/Mdes009959/Mdes000748/Mdes012664/Mdes014875/Mdes001530/Mdes007490/Mdes014468/Mdes012251/Mdes001096	17	Click here to show KEGG pathway	K18809+K10704+K04448+K20694+K07209+K16060+K24076+K01446+K04733+K10380+K20697+K04440+K04432+K20668+K04730+K20674
ko00563	Glycosylphosphatidylinositol (GPI)-anchor biosynthesis	10/1198	25/2535	0.82401	0.999999	Mdes008020/Mdes016290/Mdes006124/Mdes003928/Mdes001142/Mdes005212/Mdes004935/Mdes009282/Mdes008110/Mdes019386	10	Click here to show KEGG pathway	K05290+K03434+K05289+K05286+K05291+K05292+K03861+K23362+K05293+K05294
ko00511	Other glycan degradation	6/1198	16/2535	0.849837	0.999999	Mdes000792/Mdes007644/Mdes010627/Mdes008374/Mdes001307/Mdes002027	6	Click here to show KEGG pathway	K01201+K12311+K12309+K01206+K12373+K01192
ko03410	Base excision repair	6/1198	16/2535	0.849837	0.999999	Mdes004745/Mdes010603/Mdes006379/Mdes000605/Mdes008633/Mdes009641	6	Click here to show KEGG pathway	K10747+K10803+K02328+K10771+K04802+K02324
ko00330	Arginine and proline metabolism	10/1198	26/2535	0.864738	0.999999	Mdes018899/Mdes018900/Mdes000602/Mdes011793/Mdes003803/Mdes015342/Mdes001980/Mdes001453/Mdes010589/Mdes015004	10	Click here to show KEGG pathway	K01476+K14455+K00472+K00797+K13240+K00802+K00934+K00128
ko03440	Homologous recombination	10/1198	26/2535	0.864738	0.999999	Mdes004745/Mdes014904/Mdes020146/Mdes015710/Mdes006276/Mdes013267/Mdes014090/Mdes008610/Mdes009922/Mdes011968	10	Click here to show KEGG pathway	K10739+K07466+K10728+K10740+K10881+K03111+K02328+K10871
ko04320	Dorso-ventral axis formation	10/1198	28/2535	0.923424	0.999999	Mdes010430/Mdes000193/Mdes007514/Mdes016408/Mdes014449/Mdes001547/Mdes002972/Mdes000230/Mdes009887/Mdes003376	10	Click here to show KEGG pathway	K04368+K02360+K02599+K02156+K03102+K03211+K02104
ko04140	Autophagy - animal	29/1198	73/2535	0.923748	0.999999	Mdes010430/Mdes008794/Mdes010711/Mdes004141/Mdes007271/Mdes010163/Mdes001629/Mdes010161/Mdes005284/Mdes002285/Mdes000249/Mdes006628/Mdes005785/Mdes004913/Mdes010229/Mdes014052/Mdes001746/Mdes006636/Mdes007464/Mdes007459/Mdes006622/Mdes012433/Mdes013736/Mdes001605/Mdes003200/Mdes012664/Mdes014711/Mdes005760/Mdes010701	29	Click here to show KEGG pathway	K08333+K04440+K08852+K16172+K16185+K08269+K00914+K01365+K19330+K14381+K17589+K07198+K08337+K21247+K18082+K03237+K17906+K21246+K17907+K05087+K08341+K17908+K01363+K08331+K17603+K21248+K07359+K04368
ko00240	Pyrimidine metabolism	12/1198	33/2535	0.925707	0.999999	Mdes002389/Mdes006781/Mdes005715/Mdes002965/Mdes002770/Mdes004993/Mdes013323/Mdes015397/Mdes004259/Mdes005718/Mdes014083/Mdes005170	12	Click here to show KEGG pathway	K19970+K13800+K10808+K01518+K16330+K03783+K00940+K10807+K00757+K00560
ko00670	One carbon pool by folate	4/1198	13/2535	0.931837	0.999999	Mdes007469/Mdes006781/Mdes000878/Mdes009968	4	Click here to show KEGG pathway	K25004+K00289+K00604+K00560
ko04068	FoxO signaling pathway	20/1198	54/2535	0.952268	0.999999	Mdes010430/Mdes008794/Mdes016180/Mdes007814/Mdes005488/Mdes003057/Mdes010161/Mdes013220/Mdes002958/Mdes019556/Mdes000449/Mdes006636/Mdes008412/Mdes012540/Mdes007459/Mdes000848/Mdes000123/Mdes005389/Mdes008506/Mdes012664	20	Click here to show KEGG pathway	K01084+K08341+K05087+K11838+K04402+K10151+K04564+K04368+K23605+K11434+K07209+K07200+K07199+K09408+K16172+K04440+K03781+K07198+K10305+K01596
ko04120	Ubiquitin mediated proteolysis	33/1198	85/2535	0.955575	0.999999	Mdes002242/Mdes005356/Mdes016342/Mdes003538/Mdes000549/Mdes000977/Mdes009946/Mdes003831/Mdes002801/Mdes010857/Mdes001667/Mdes005317/Mdes015837/Mdes004372/Mdes009753/Mdes000394/Mdes001608/Mdes003558/Mdes009910/Mdes005412/Mdes012656/Mdes003683/Mdes000902/Mdes011234/Mdes014630/Mdes006311/Mdes006268/Mdes014645/Mdes000888/Mdes016951/Mdes017239/Mdes003477/Mdes005326	33	Click here to show KEGG pathway	K06688+K10684+K10577+K10588+K03353+K04556+K03358+K10686+K10579+K07868+K10576+K03872+K20217+K04707+K10595+K03178+K10599+K04552+K10612+K10597+K16060+K08770+K03352+K10144+K10575+K10582+K10608+K16061+K10685+K03868+K02207
ko00410	beta-Alanine metabolism	8/1198	25/2535	0.960514	0.999999	Mdes009429/Mdes002454/Mdes011295/Mdes001773/Mdes001980/Mdes007737/Mdes001632/Mdes006856	8	Click here to show KEGG pathway	K00128+K14729+K01580+K18966+K05605+K00232+K07515
ko04145	Phagosome	21/1198	58/2535	0.96787	0.999999	Mdes004329/Mdes007500/Mdes007271/Mdes001617/Mdes002391/Mdes002696/Mdes016089/Mdes005284/Mdes007778/Mdes004924/Mdes000529/Mdes010977/Mdes007568/Mdes003166/Mdes003908/Mdes006836/Mdes011542/Mdes010589/Mdes016052/Mdes006524/Mdes002527	21	Click here to show KEGG pathway	K05692+K08057+K07375+K10956+K08054+K00914+K10414+K13885+K01365+K13240+K07374+K10413
ko00051	Fructose and mannose metabolism	5/1198	18/2535	0.973496	0.999999	Mdes003985/Mdes011993/Mdes003768/Mdes001072/Mdes014169	5	Click here to show KEGG pathway	K01103+K00008+K00011+K01803
ko03060	Protein export	6/1198	21/2535	0.975943	0.999999	Mdes000641/Mdes015830/Mdes007778/Mdes007128/Mdes001514/Mdes000652	6	Click here to show KEGG pathway	K03105+K09490+K10956+K03109+K03217
ko00260	Glycine, serine and threonine metabolism	8/1198	27/2535	0.980819	0.999999	Mdes004118/Mdes002470/Mdes002321/Mdes007055/Mdes001235/Mdes014051/Mdes011868/Mdes001279	8	Click here to show KEGG pathway	K01834+K00382+K01079+K01620+K00049+K01754+K00108
ko04350	TGF-beta signaling pathway	11/1198	35/2535	0.981517	0.999999	Mdes007618/Mdes006239/Mdes005511/Mdes016180/Mdes002309/Mdes007202/Mdes001438/Mdes003558/Mdes011386/Mdes011838/Mdes006741	11	Click here to show KEGG pathway	K23377+K04683+K03868+K04513+K23605+K04686+K03456+K04657+K06825+K04661
ko04392	Hippo signaling pathway - multiple species	5/1198	19/2535	0.982708	0.999999	Mdes010733/Mdes010486/Mdes014902/Mdes015435/Mdes010484	5	Click here to show KEGG pathway	K16669+K16507
ko00562	Inositol phosphate metabolism	13/1198	41/2535	0.985959	0.999999	Mdes013355/Mdes007271/Mdes011993/Mdes002783/Mdes000921/Mdes000648/Mdes009374/Mdes001746/Mdes007708/Mdes008922/Mdes001454/Mdes010247/Mdes006438	13	Click here to show KEGG pathway	K18082+K01107+K00999+K01092+K03103+K05858+K20278+K01858+K00914+K05860+K01803+K22913
ko00310	Lysine degradation	12/1198	39/2535	0.988467	0.999999	Mdes004373/Mdes004118/Mdes010774/Mdes005703/Mdes005610/Mdes004413/Mdes007893/Mdes001980/Mdes003857/Mdes007737/Mdes010031/Mdes002338	12	Click here to show KEGG pathway	K11422+K07515+K11419+K00626+K00382+K11703+K00474+K09186+K00128+K11430+K00252
ko04310	Wnt signaling pathway	24/1198	70/2535	0.990555	0.999999	Mdes002959/Mdes007028/Mdes005955/Mdes011347/Mdes001568/Mdes016180/Mdes007713/Mdes013055/Mdes013599/Mdes000593/Mdes001438/Mdes011979/Mdes003558/Mdes019556/Mdes000564/Mdes007708/Mdes005752/Mdes001040/Mdes007044/Mdes006568/Mdes012664/Mdes007715/Mdes006891/Mdes008108	24	Click here to show KEGG pathway	K00444+K03097+K04440+K03209+K05858+K19882+K02677+K00714+K04515+K01357+K00572+K10151+K03868+K02085+K04448+K22471+K23605+K03115+K05128+K02375+K04513+K23402+K04491
ko03460	Fanconi anemia pathway	8/1198	29/2535	0.991069	0.999999	Mdes015288/Mdes005058/Mdes000798/Mdes002688/Mdes006276/Mdes013267/Mdes014090/Mdes000905	8	Click here to show KEGG pathway	K10484+K07466+K10739+K03510+K06640+K10740+K06054+K15078
ko03022	Basal transcription factors	9/1198	32/2535	0.991923	0.999999	Mdes009899/Mdes012334/Mdes010109/Mdes000777/Mdes008822/Mdes007787/Mdes010775/Mdes016184/Mdes008802	9	Click here to show KEGG pathway	K10844+K03120+K02202+K03143+K10843+K03139+K03124+K10845+K03123
ko04146	Peroxisome	22/1198	67/2535	0.994602	0.999999	Mdes000919/Mdes011541/Mdes009166/Mdes006375/Mdes015176/Mdes012520/Mdes008747/Mdes003321/Mdes006921/Mdes002207/Mdes008412/Mdes007170/Mdes012394/Mdes000123/Mdes011300/Mdes004822/Mdes011377/Mdes000901/Mdes014998/Mdes011173/Mdes013232/Mdes006856	22	Click here to show KEGG pathway	K01897+K13356+K03781+K04565+K11147+K06664+K13353+K11187+K13352+K05676+K00232+K13339+K00803+K13348+K04564
ko04070	Phosphatidylinositol signaling system	17/1198	55/2535	0.995722	0.999999	Mdes012196/Mdes007271/Mdes001714/Mdes012195/Mdes003143/Mdes000648/Mdes001251/Mdes009374/Mdes010583/Mdes001746/Mdes007708/Mdes001454/Mdes007044/Mdes005921/Mdes010247/Mdes006438/Mdes011802	17	Click here to show KEGG pathway	K18082+K02183+K01107+K07756+K00999+K01092+K20278+K00901+K05858+K00914+K05860+K02677
ko04330	Notch signaling pathway	7/1198	28/2535	0.995734	0.999999	Mdes005058/Mdes016408/Mdes000095/Mdes010530/Mdes010265/Mdes009323/Mdes003376	7	Click here to show KEGG pathway	K06067+K06052+K06051+K05948+K02599+K06054
ko04341	Hedgehog signaling pathway - fly	6/1198	26/2535	0.997148	0.999999	Mdes011262/Mdes001070/Mdes003201/Mdes002674/Mdes003558/Mdes007116	6	Click here to show KEGG pathway	K24680+K06225+K03868+K06226+K06229+K06224
ko04150	mTOR signaling pathway	26/1198	83/2535	0.999067	0.999999	Mdes002959/Mdes010430/Mdes006215/Mdes008835/Mdes008794/Mdes007713/Mdes011091/Mdes003057/Mdes013599/Mdes000593/Mdes001438/Mdes001685/Mdes012218/Mdes001944/Mdes006636/Mdes007459/Mdes006622/Mdes007044/Mdes000241/Mdes013736/Mdes006568/Mdes008834/Mdes004286/Mdes007715/Mdes000875/Mdes008108	26	Click here to show KEGG pathway	K00572+K05087+K07209+K02375+K04368+K20398+K04513+K00444+K16185+K16172+K03209+K03258+K08269+K02677+K13780+K01357+K00714+K02991+K20401+K10421+K07198+K03259
ko04214	Apoptosis - fly	11/1198	45/2535	0.999572	0.999999	Mdes006991/Mdes005955/Mdes002688/Mdes003413/Mdes006989/Mdes003075/Mdes000563/Mdes012664/Mdes009953/Mdes010929/Mdes005054	11	Click here to show KEGG pathway	K03386+K07611+K02561+K04448+K17065+K06640+K01527+K20017+K09428+K16679+K04440
ko04130	SNARE interactions in vesicular transport	2/1198	19/2535	0.99991	0.999999	Mdes004191/Mdes013319	2	Click here to show KEGG pathway	K08498+K13504
ko04144	Endocytosis	34/1198	112/2535	0.999933	0.999999	Mdes008014/Mdes005356/Mdes011998/Mdes002953/Mdes009070/Mdes003380/Mdes001604/Mdes007253/Mdes016180/Mdes012025/Mdes007680/Mdes011175/Mdes000195/Mdes009026/Mdes014730/Mdes016481/Mdes006076/Mdes001438/Mdes009083/Mdes005485/Mdes005149/Mdes002570/Mdes006638/Mdes000491/Mdes007255/Mdes009840/Mdes002326/Mdes007459/Mdes002585/Mdes000116/Mdes006927/Mdes007256/Mdes008319/Mdes000393	34	Click here to show KEGG pathway	K05755+K04646+K12562+K04439+K12481+K12482+K12475+K05087+K00910+K03283+K04513+K17260+K23605+K10365+K11981+K12487+K18584+K12199+K10364+K05758+K04393+K04707+K12479+K07937+K05757+K12193+K17918+K06564+K12491+K15053+K12483+K12488
ko04013	MAPK signaling pathway - fly	24/1198	88/2535	0.99997	0.999999	Mdes010430/Mdes008991/Mdes014431/Mdes005955/Mdes016675/Mdes008829/Mdes002660/Mdes014449/Mdes005098/Mdes019090/Mdes009377/Mdes012118/Mdes015115/Mdes011512/Mdes002254/Mdes008412/Mdes016398/Mdes009887/Mdes002888/Mdes003698/Mdes012664/Mdes009953/Mdes002829/Mdes000768	24	Click here to show KEGG pathway	K06279+K20233+K16690+K03211+K04432+K20214+K04440+K16679+K02104+K20235+K20230+K04368+K07293+K20226+K04448+K09237+K04564+K20223+K20228
ko00190	Oxidative phosphorylation	20/1198	87/2535	0.999999	0.999999	Mdes001176/Mdes004255/Mdes008091/Mdes008263/Mdes002920/Mdes007725/Mdes000134/Mdes007523/Mdes011492/Mdes004451/Mdes002630/Mdes005959/Mdes015675/Mdes009581/Mdes016025/Mdes012336/Mdes002731/Mdes006098/Mdes002812/Mdes003590	20	Click here to show KEGG pathway	K02136+K11351+K02134+K03955+K03966+K03952+K02133+K02260+K03949+K03963+K03968+K00235+K02128+K03953+K03958+K03962+K11726+K03960+K03959+K03965
