# Supplementary material for: Comparative Hessian Fly Larval Transcriptomics Provides Novel Insight into Host and Nonhost Resistance
Source: Int J Mol Sci. 2021 Oct 25;22(21):11498. doi: 10.3390/ijms222111498 (PMC8583952; doi:10.3390/ijms222111498)
Supplement: Supplementary file 1 [file ijms-22-11498-s001.zip › TableS6.xlsx]

## Sheet: BP_updown
ID	Description	GeneRatio	BgRatio	pvalue	p.adjust	geneID	Count
GO:0006412	translation	92/1740	144/5413	2.38661e-15	2.84006e-13	Mdes009222/Mdes013216/Mdes009802/Mdes004498/Mdes005320/Mdes006512/Mdes003124/Mdes005831/Mdes003976/Mdes014786/Mdes019744/Mdes010313/Mdes001687/Mdes000847/Mdes001809/Mdes000881/Mdes009536/Mdes010237/Mdes011631/Mdes006152/Mdes007213/Mdes017165/Mdes004566/Mdes001354/Mdes020014/Mdes011158/Mdes001426/Mdes011412/Mdes008799/Mdes011122/Mdes001543/Mdes008923/Mdes010080/Mdes016802/Mdes018641/Mdes007876/Mde…	92
GO:0006171	cAMP biosynthetic process	18/1740	20/5413	1.16991e-07	6.96098e-06	Mdes015525/Mdes009931/Mdes015725/Mdes009932/Mdes015724/Mdes009338/Mdes016389/Mdes013805/Mdes009339/Mdes013916/Mdes018886/Mdes017292/Mdes015597/Mdes015735/Mdes018680/Mdes016568/Mdes011392/Mdes010670	18
GO:0034765	regulation of ion transmembrane transport	21/1740	26/5413	4.41768e-07	1.75235e-05	Mdes009675/Mdes002760/Mdes009099/Mdes001394/Mdes007961/Mdes001392/Mdes015953/Mdes012442/Mdes014913/Mdes010951/Mdes000557/Mdes009093/Mdes010585/Mdes016060/Mdes001814/Mdes000073/Mdes009095/Mdes007510/Mdes001395/Mdes000071/Mdes018382	21
GO:0035556	intracellular signal transduction	67/1740	138/5413	3.5934e-05	0.00106904	Mdes015525/Mdes016577/Mdes009931/Mdes007653/Mdes007708/Mdes000461/Mdes015725/Mdes009570/Mdes004151/Mdes003642/Mdes014618/Mdes009932/Mdes006768/Mdes020092/Mdes015724/Mdes006438/Mdes001217/Mdes010320/Mdes018797/Mdes009338/Mdes016389/Mdes019637/Mdes009568/Mdes008072/Mdes013805/Mdes008287/Mdes000757/Mdes009700/Mdes006218/Mdes007707/Mdes000268/Mdes006127/Mdes001714/Mdes010173/Mdes015621/Mdes002045/Mde…	67
GO:0006030	chitin metabolic process	29/1740	55/5413	0.00118197	0.0281309	Mdes007274/Mdes013891/Mdes009778/Mdes002658/Mdes009283/Mdes001515/Mdes010211/Mdes002656/Mdes001093/Mdes012731/Mdes002409/Mdes015205/Mdes001092/Mdes006879/Mdes000785/Mdes017124/Mdes012852/Mdes004454/Mdes012730/Mdes014494/Mdes007870/Mdes009367/Mdes002406/Mdes016573/Mdes001381/Mdes005154/Mdes014737/Mdes011137/Mdes015041	29
GO:0006629	lipid metabolic process	33/1740	69/5413	0.0045361	0.0864868	Mdes011541/Mdes006743/Mdes004022/Mdes016062/Mdes009616/Mdes013945/Mdes007826/Mdes008471/Mdes002311/Mdes011855/Mdes000919/Mdes014200/Mdes002310/Mdes005526/Mdes008087/Mdes006114/Mdes000911/Mdes003900/Mdes017725/Mdes015514/Mdes014323/Mdes013363/Mdes003582/Mdes002211/Mdes015241/Mdes006037/Mdes014167/Mdes004703/Mdes005304/Mdes002212/Mdes004822/Mdes011031/Mdes005552	33
GO:0007156	homophilic cell adhesion via plasma membrane adhesion molecules	16/1740	28/5413	0.0053963	0.0864868	Mdes010733/Mdes007720/Mdes003743/Mdes018320/Mdes006875/Mdes015435/Mdes016966/Mdes009081/Mdes010167/Mdes009904/Mdes013972/Mdes012450/Mdes010486/Mdes005417/Mdes014902/Mdes010484	16
GO:0051260	protein homooligomerization	11/1740	17/5413	0.00581424	0.0864868	Mdes009675/Mdes009024/Mdes010951/Mdes016524/Mdes016060/Mdes000073/Mdes007510/Mdes005972/Mdes003784/Mdes000071/Mdes010822	11
GO:0007275	multicellular organism development	32/1740	72/5413	0.0186543	0.246651	Mdes002673/Mdes001269/Mdes000094/Mdes008861/Mdes009478/Mdes007526/Mdes001270/Mdes000095/Mdes002674/Mdes003376/Mdes015792/Mdes001054/Mdes008788/Mdes011502/Mdes011897/Mdes010337/Mdes001113/Mdes008854/Mdes015274/Mdes000523/Mdes011838/Mdes001114/Mdes014671/Mdes009323/Mdes003115/Mdes017911/Mdes007527/Mdes000593/Mdes003998/Mdes002959/Mdes011262/Mdes009096	32
GO:0006260	DNA replication	39/1740	92/5413	0.0239651	0.285185	Mdes000605/Mdes003553/Mdes006656/Mdes019401/Mdes009927/Mdes009990/Mdes008917/Mdes013267/Mdes008633/Mdes015037/Mdes006276/Mdes004745/Mdes007615/Mdes002091/Mdes014090/Mdes010601/Mdes014908/Mdes011903/Mdes008712/Mdes007365/Mdes020066/Mdes008706/Mdes014050/Mdes009269/Mdes002131/Mdes008915/Mdes014034/Mdes003337/Mdes008670/Mdes005569/Mdes003704/Mdes020061/Mdes015723/Mdes014994/Mdes012648/Mdes010603/Mde…	39
GO:0006457	protein folding	32/1740	74/5413	0.0286271	0.287516	Mdes018173/Mdes005855/Mdes010156/Mdes001740/Mdes014299/Mdes005707/Mdes003908/Mdes016702/Mdes016292/Mdes000562/Mdes006634/Mdes009309/Mdes007675/Mdes003412/Mdes011097/Mdes004025/Mdes011104/Mdes011884/Mdes013265/Mdes008741/Mdes003760/Mdes000107/Mdes016089/Mdes004879/Mdes013586/Mdes015779/Mdes009589/Mdes010547/Mdes015154/Mdes003272/Mdes009752/Mdes002782	32
GO:0006334	nucleosome assembly	21/1740	45/5413	0.0289932	0.287516	Mdes016286/Mdes009226/Mdes007231/Mdes003934/Mdes008944/Mdes009145/Mdes011660/Mdes008286/Mdes003870/Mdes002298/Mdes002337/Mdes003933/Mdes009225/Mdes012113/Mdes011819/Mdes015229/Mdes007235/Mdes015119/Mdes007234/Mdes010162/Mdes003868	21
GO:0006897	endocytosis	7/1740	11/5413	0.0315671	0.28896	Mdes011393/Mdes019875/Mdes011250/Mdes005872/Mdes010191/Mdes006248/Mdes006042	7
GO:0007018	microtubule-based movement	31/1740	73/5413	0.0401059	0.3409	Mdes009156/Mdes011623/Mdes020130/Mdes008413/Mdes011018/Mdes005855/Mdes019949/Mdes017989/Mdes001863/Mdes010661/Mdes003802/Mdes018521/Mdes015472/Mdes011775/Mdes015128/Mdes002696/Mdes001989/Mdes015918/Mdes015644/Mdes009095/Mdes014914/Mdes018251/Mdes019844/Mdes001320/Mdes001894/Mdes008928/Mdes002391/Mdes009723/Mdes001283/Mdes008927/Mdes013901	31
GO:0006633	fatty acid biosynthetic process	15/1740	31/5413	0.0431532	0.342349	Mdes007029/Mdes000405/Mdes002507/Mdes015581/Mdes000404/Mdes006304/Mdes002353/Mdes002509/Mdes014851/Mdes000589/Mdes013679/Mdes009980/Mdes000588/Mdes014794/Mdes003086	15
GO:0005975	carbohydrate metabolic process	53/1740	135/5413	0.0462824	0.344225	Mdes004722/Mdes001003/Mdes001216/Mdes014899/Mdes015191/Mdes001406/Mdes008882/Mdes016151/Mdes003408/Mdes002341/Mdes000818/Mdes000907/Mdes001515/Mdes005027/Mdes007867/Mdes000910/Mdes001093/Mdes008256/Mdes012731/Mdes008719/Mdes014567/Mdes000877/Mdes001307/Mdes001092/Mdes008272/Mdes006879/Mdes007875/Mdes018269/Mdes007357/Mdes014714/Mdes004837/Mdes009773/Mdes012852/Mdes012730/Mdes008285/Mdes013754/Mde…	53
GO:0006887	exocytosis	9/1740	17/5413	0.060797	0.425579	Mdes009908/Mdes005279/Mdes002146/Mdes012228/Mdes014426/Mdes004239/Mdes009909/Mdes004241/Mdes010196	9
GO:0006869	lipid transport	6/1740	10/5413	0.0648549	0.428763	Mdes010116/Mdes007793/Mdes013528/Mdes003072/Mdes010314/Mdes009638	6
GO:0006289	nucleotide-excision repair	10/1740	20/5413	0.073534	0.460555	Mdes016184/Mdes002831/Mdes016210/Mdes004682/Mdes013841/Mdes019057/Mdes013170/Mdes008802/Mdes010775/Mdes001238	10
GO:0007166	cell surface receptor signaling pathway	11/1740	23/5413	0.0849797	0.49302	Mdes018956/Mdes001304/Mdes005356/Mdes013911/Mdes015753/Mdes008675/Mdes005414/Mdes012366/Mdes003798/Mdes009261/Mdes002928	11
GO:0006813	potassium ion transport	7/1740	13/5413	0.0870036	0.49302	Mdes008779/Mdes010769/Mdes014311/Mdes010766/Mdes012514/Mdes012513/Mdes018807	7
GO:0006352	DNA-templated transcription, initiation	12/1740	26/5413	0.0952476	0.49885	Mdes009226/Mdes015366/Mdes014797/Mdes008944/Mdes012617/Mdes016801/Mdes009225/Mdes012028/Mdes010251/Mdes007234/Mdes015360/Mdes016694	12
GO:0018105	peptidyl-serine phosphorylation	6/1740	11/5413	0.1048	0.49885	Mdes002274/Mdes007262/Mdes010191/Mdes013142/Mdes006042/Mdes008379	6
GO:0034314	Arp2/3 complex-mediated actin nucleation	6/1740	11/5413	0.1048	0.49885	Mdes003380/Mdes009026/Mdes015464/Mdes000491/Mdes016481/Mdes015476	6
GO:0051056	regulation of small GTPase mediated signal transduction	6/1740	11/5413	0.1048	0.49885	Mdes017233/Mdes014573/Mdes016400/Mdes006694/Mdes013760/Mdes006695	6
GO:0007165	signal transduction	59/1740	161/5413	0.124447	0.569586	Mdes001366/Mdes012807/Mdes008083/Mdes015965/Mdes012308/Mdes005075/Mdes003811/Mdes002323/Mdes007218/Mdes008277/Mdes005842/Mdes009364/Mdes005843/Mdes000619/Mdes006979/Mdes006006/Mdes012629/Mdes010320/Mdes004895/Mdes012427/Mdes010180/Mdes007254/Mdes007253/Mdes012091/Mdes014043/Mdes008995/Mdes003339/Mdes015212/Mdes003812/Mdes008060/Mdes010322/Mdes007108/Mdes009638/Mdes008674/Mdes002198/Mdes005197/Mde…	59
GO:0006950	response to stress	10/1740	22/5413	0.134206	0.591501	Mdes018173/Mdes013911/Mdes016702/Mdes012397/Mdes005414/Mdes009261/Mdes011884/Mdes013265/Mdes002958/Mdes002782	10
GO:0006520	cellular amino acid metabolic process	7/1740	15/5413	0.175119	0.744257	Mdes015342/Mdes007627/Mdes016413/Mdes013025/Mdes002321/Mdes015004/Mdes005993	7
GO:0009253	peptidoglycan catabolic process	5/1740	10/5413	0.18925	0.776577	Mdes005885/Mdes000654/Mdes014635/Mdes015794/Mdes014481	5
GO:0008360	regulation of cell shape	6/1740	13/5413	0.212403	0.842532	Mdes002274/Mdes007262/Mdes010191/Mdes006042/Mdes008379/Mdes005935	6
GO:0006265	DNA topological change	7/1740	16/5413	0.229264	0.87172	Mdes009366/Mdes014071/Mdes015188/Mdes005913/Mdes018392/Mdes005839/Mdes019939	7
GO:0006099	tricarboxylic acid cycle	13/1740	33/5413	0.236426	0.87172	Mdes015331/Mdes015086/Mdes000638/Mdes014584/Mdes000456/Mdes004159/Mdes016434/Mdes004804/Mdes006273/Mdes001278/Mdes000023/Mdes013769/Mdes002920	13
GO:0035023	regulation of Rho protein signal transduction	14/1740	36/5413	0.241737	0.87172	Mdes019875/Mdes011421/Mdes000863/Mdes008287/Mdes000757/Mdes004101/Mdes007485/Mdes001699/Mdes008350/Mdes000760/Mdes003403/Mdes004316/Mdes011420/Mdes003672	14
GO:0008152	metabolic process	45/1740	129/5413	0.279028	0.976598	Mdes016406/Mdes016430/Mdes004832/Mdes006940/Mdes012677/Mdes001581/Mdes001678/Mdes015774/Mdes001812/Mdes012520/Mdes008364/Mdes003522/Mdes019262/Mdes003987/Mdes014650/Mdes001619/Mdes002741/Mdes007078/Mdes014379/Mdes011240/Mdes006874/Mdes008914/Mdes010209/Mdes014967/Mdes016868/Mdes002617/Mdes015548/Mdes009631/Mdes014517/Mdes006184/Mdes004368/Mdes007544/Mdes015855/Mdes004257/Mdes003772/Mdes008221/Mde…	45
GO:0008643	carbohydrate transport	5/1740	12/5413	0.334695	0.999996	Mdes009991/Mdes006837/Mdes000944/Mdes006235/Mdes011345	5
GO:0045892	negative regulation of transcription, DNA-templated	7/1740	18/5413	0.349781	0.999996	Mdes002513/Mdes000789/Mdes007197/Mdes012046/Mdes019611/Mdes011653/Mdes017778	7
GO:0016042	lipid catabolic process	9/1740	25/5413	0.411731	0.999996	Mdes016577/Mdes017013/Mdes007708/Mdes006438/Mdes019314/Mdes007707/Mdes007117/Mdes008211/Mdes010676	9
GO:0045087	innate immune response	8/1740	22/5413	0.412341	0.999996	Mdes008083/Mdes004722/Mdes005075/Mdes005842/Mdes006006/Mdes005847/Mdes000197/Mdes014635	8
GO:0001522	pseudouridine synthesis	7/1740	19/5413	0.412604	0.999996	Mdes015839/Mdes015170/Mdes015169/Mdes012237/Mdes017364/Mdes015072/Mdes004507	7
GO:0045454	cell redox homeostasis	17/1740	50/5413	0.441379	0.999996	Mdes012959/Mdes011762/Mdes003108/Mdes003413/Mdes004207/Mdes014901/Mdes018769/Mdes015402/Mdes011761/Mdes008722/Mdes006411/Mdes005210/Mdes012957/Mdes007559/Mdes016387/Mdes007170/Mdes016297	17
GO:0009058	biosynthetic process	14/1740	41/5413	0.449451	0.999996	Mdes007676/Mdes015342/Mdes002095/Mdes007627/Mdes003251/Mdes006146/Mdes010672/Mdes003253/Mdes013063/Mdes016895/Mdes015004/Mdes008933/Mdes009968/Mdes011549	14
GO:0015991	ATP hydrolysis coupled proton transport	6/1740	17/5413	0.480089	0.999996	Mdes003751/Mdes002217/Mdes009781/Mdes004035/Mdes010941/Mdes003214	6
GO:0009405	pathogenesis	5/1740	14/5413	0.486057	0.999996	Mdes016071/Mdes005956/Mdes003273/Mdes014462/Mdes011476	5
GO:0006730	one-carbon metabolic process	4/1740	11/5413	0.493224	0.999996	Mdes010595/Mdes019965/Mdes010594/Mdes009968	4
GO:0006486	protein glycosylation	11/1740	33/5413	0.507137	0.999996	Mdes002802/Mdes012754/Mdes011605/Mdes006877/Mdes008173/Mdes003437/Mdes013455/Mdes000512/Mdes002942/Mdes001780/Mdes010914	11
GO:0007155	cell adhesion	10/1740	30/5413	0.513022	0.999996	Mdes008340/Mdes011446/Mdes003743/Mdes006155/Mdes002862/Mdes020106/Mdes007815/Mdes007112/Mdes019316/Mdes010261	10
GO:0006355	regulation of transcription, DNA-templated	113/1740	353/5413	0.543172	0.999996	Mdes010265/Mdes017580/Mdes011056/Mdes013886/Mdes007068/Mdes000531/Mdes001269/Mdes007392/Mdes018147/Mdes013361/Mdes004417/Mdes002156/Mdes000250/Mdes006080/Mdes009502/Mdes007952/Mdes005368/Mdes013217/Mdes009478/Mdes016184/Mdes012143/Mdes009280/Mdes015798/Mdes016210/Mdes011560/Mdes018808/Mdes001270/Mdes009480/Mdes014680/Mdes003780/Mdes004521/Mdes004895/Mdes017940/Mdes001458/Mdes018037/Mdes015792/Mde…	113
GO:0000160	phosphorelay signal transduction system	6/1740	18/5413	0.545243	0.999996	Mdes007952/Mdes014000/Mdes005767/Mdes007956/Mdes016870/Mdes011946	6
GO:0006396	RNA processing	17/1740	53/5413	0.556211	0.999996	Mdes007921/Mdes014477/Mdes001069/Mdes004376/Mdes014596/Mdes008112/Mdes010094/Mdes013367/Mdes004487/Mdes005830/Mdes006493/Mdes010054/Mdes014634/Mdes006355/Mdes010468/Mdes014222/Mdes011458	17
GO:0006270	DNA replication initiation	5/1740	15/5413	0.557248	0.999996	Mdes001391/Mdes011478/Mdes000606/Mdes000213/Mdes013698	5
GO:0008033	tRNA processing	10/1740	31/5413	0.56213	0.999996	Mdes006502/Mdes015170/Mdes001037/Mdes012237/Mdes019042/Mdes008729/Mdes011741/Mdes015687/Mdes005780/Mdes004507	10
GO:0006814	sodium ion transport	4/1740	12/5413	0.572488	0.999996	Mdes008779/Mdes003399/Mdes000303/Mdes018807	4
GO:0007017	microtubule-based process	4/1740	12/5413	0.572488	0.999996	Mdes007568/Mdes007500/Mdes001617/Mdes009726	4
GO:0055085	transmembrane transport	49/1740	155/5413	0.587722	0.999996	Mdes006229/Mdes015589/Mdes002558/Mdes020105/Mdes009611/Mdes006776/Mdes015976/Mdes008677/Mdes014932/Mdes003268/Mdes006425/Mdes006488/Mdes010403/Mdes010744/Mdes006220/Mdes011247/Mdes014382/Mdes005006/Mdes012135/Mdes003203/Mdes013372/Mdes001483/Mdes020020/Mdes003399/Mdes011958/Mdes009604/Mdes004705/Mdes006222/Mdes015036/Mdes010401/Mdes001920/Mdes003362/Mdes003105/Mdes009871/Mdes003366/Mdes000740/Mde…	49
GO:0006310	DNA recombination	23/1740	73/5413	0.590762	0.999996	Mdes009927/Mdes011986/Mdes013267/Mdes008633/Mdes009985/Mdes006276/Mdes018054/Mdes019247/Mdes012222/Mdes014090/Mdes019362/Mdes003463/Mdes008712/Mdes005135/Mdes007365/Mdes018449/Mdes017055/Mdes007691/Mdes003704/Mdes015723/Mdes019483/Mdes007495/Mdes006067	23
GO:0007186	G protein-coupled receptor signaling pathway	4/1740	13/5413	0.644205	0.999996	Mdes015400/Mdes000461/Mdes006127/Mdes007829	4
GO:0000723	telomere maintenance	14/1740	46/5413	0.652289	0.999996	Mdes011986/Mdes018054/Mdes019247/Mdes012222/Mdes010157/Mdes019362/Mdes003463/Mdes005135/Mdes007365/Mdes018449/Mdes017055/Mdes019483/Mdes007495/Mdes006067	14
GO:0007219	Notch signaling pathway	6/1740	20/5413	0.662834	0.999996	Mdes000094/Mdes000095/Mdes003376/Mdes015274/Mdes014671/Mdes009323	6
GO:0006094	gluconeogenesis	3/1740	10/5413	0.672504	0.999996	Mdes005488/Mdes009755/Mdes005389	3
GO:0006298	mismatch repair	3/1740	10/5413	0.672504	0.999996	Mdes000860/Mdes008118/Mdes009705	3
GO:0006402	mRNA catabolic process	3/1740	10/5413	0.672504	0.999996	Mdes014477/Mdes013367/Mdes006493	3
GO:0006915	apoptotic process	5/1740	17/5413	0.682723	0.999996	Mdes004108/Mdes012669/Mdes019923/Mdes019619/Mdes006086	5
GO:0016055	Wnt signaling pathway	5/1740	17/5413	0.682723	0.999996	Mdes001041/Mdes006891/Mdes012256/Mdes000593/Mdes002959	5
GO:0006281	DNA repair	35/1740	116/5413	0.70956	0.999996	Mdes000605/Mdes002513/Mdes009927/Mdes011986/Mdes013267/Mdes013209/Mdes018797/Mdes009985/Mdes006276/Mdes018054/Mdes019247/Mdes012222/Mdes014090/Mdes003445/Mdes019362/Mdes014908/Mdes014633/Mdes003463/Mdes008712/Mdes007365/Mdes008706/Mdes002441/Mdes018449/Mdes017055/Mdes020146/Mdes015723/Mdes018806/Mdes019483/Mdes007495/Mdes009641/Mdes011858/Mdes000416/Mdes007699/Mdes005444/Mdes006067	35
GO:0030036	actin cytoskeleton organization	6/1740	21/5413	0.713831	0.999996	Mdes009470/Mdes004040/Mdes008240/Mdes017383/Mdes006510/Mdes014730	6
GO:0050482	arachidonic acid secretion	5/1740	18/5413	0.7356	0.999996	Mdes006767/Mdes005000/Mdes009312/Mdes019748/Mdes011566	5
GO:0008654	phospholipid biosynthetic process	3/1740	11/5413	0.739734	0.999996	Mdes010247/Mdes014041/Mdes014794	3
GO:0009116	nucleoside metabolic process	3/1740	11/5413	0.739734	0.999996	Mdes013323/Mdes016135/Mdes002770	3
GO:0006397	mRNA processing	9/1740	32/5413	0.746875	0.999996	Mdes001414/Mdes001156/Mdes015781/Mdes001166/Mdes000251/Mdes000363/Mdes000362/Mdes004515/Mdes005780	9
GO:0050909	sensory perception of taste	6/1740	22/5413	0.75924	0.999996	Mdes003811/Mdes018897/Mdes014043/Mdes003812/Mdes007108/Mdes007667	6
GO:0006338	chromatin remodeling	4/1740	15/5413	0.762088	0.999996	Mdes002513/Mdes003125/Mdes011532/Mdes000416	4
GO:0006811	ion transport	5/1740	19/5413	0.781722	0.999996	Mdes013274/Mdes013305/Mdes013303/Mdes019759/Mdes005125	5
GO:0031047	gene silencing by RNA	5/1740	19/5413	0.781722	0.999996	Mdes016377/Mdes007478/Mdes004376/Mdes004287/Mdes016420	5
GO:0036297	interstrand cross-link repair	11/1740	40/5413	0.786221	0.999996	Mdes017723/Mdes002831/Mdes000520/Mdes000466/Mdes000518/Mdes019601/Mdes018248/Mdes015085/Mdes000418/Mdes000519/Mdes006437	11
GO:0051301	cell division	11/1740	40/5413	0.786221	0.999996	Mdes010242/Mdes003705/Mdes013039/Mdes002010/Mdes013572/Mdes012668/Mdes015691/Mdes007563/Mdes009420/Mdes007586/Mdes005935	11
GO:0030154	cell differentiation	3/1740	12/5413	0.795482	0.999996	Mdes003376/Mdes006046/Mdes015274	3
GO:0055114	oxidation-reduction process	3/1740	12/5413	0.795482	0.999996	Mdes013270/Mdes007617/Mdes008323	3
GO:0007015	actin filament organization	4/1740	16/5413	0.808409	0.999996	Mdes004042/Mdes015228/Mdes014858/Mdes009244	4
GO:0006644	phospholipid metabolic process	5/1740	20/5413	0.821351	0.999996	Mdes006767/Mdes005000/Mdes009312/Mdes019748/Mdes011566	5
GO:0007264	small GTPase mediated signal transduction	6/1740	24/5413	0.833652	0.999996	Mdes019432/Mdes011033/Mdes004581/Mdes004580/Mdes003672/Mdes002024	6
GO:0046854	phosphatidylinositol phosphorylation	3/1740	13/5413	0.840865	0.999996	Mdes009374/Mdes000648/Mdes008262	3
GO:0006313	transposition, DNA-mediated	17/1740	63/5413	0.845857	0.999996	Mdes006575/Mdes019536/Mdes020154/Mdes013261/Mdes013110/Mdes012818/Mdes018612/Mdes013680/Mdes012773/Mdes019021/Mdes019929/Mdes019279/Mdes018161/Mdes000175/Mdes018506/Mdes019791/Mdes019306	17
GO:0006511	ubiquitin-dependent protein catabolic process	19/1740	71/5413	0.866462	0.999996	Mdes011535/Mdes016106/Mdes001508/Mdes019092/Mdes013113/Mdes000449/Mdes003454/Mdes019184/Mdes001579/Mdes006083/Mdes001475/Mdes001831/Mdes004494/Mdes007698/Mdes011317/Mdes016490/Mdes010051/Mdes019424/Mdes000238	19
GO:0000226	microtubule cytoskeleton organization	3/1740	14/5413	0.877247	0.999996	Mdes011250/Mdes009470/Mdes016390	3
GO:0001732	formation of cytoplasmic translation initiation complex	3/1740	14/5413	0.877247	0.999996	Mdes018334/Mdes011004/Mdes003807	3
GO:0015986	ATP synthesis coupled proton transport	4/1740	18/5413	0.878933	0.999996	Mdes011464/Mdes006731/Mdes016019/Mdes008879	4
GO:0000278	mitotic cell cycle	2/1740	10/5413	0.881505	0.999996	Mdes019323/Mdes011386	2
GO:0006464	cellular protein modification process	2/1740	10/5413	0.881505	0.999996	Mdes003333/Mdes010942	2
GO:0006807	nitrogen compound metabolic process	2/1740	10/5413	0.881505	0.999996	Mdes015335/Mdes003628	2
GO:0032012	regulation of ARF protein signal transduction	2/1740	10/5413	0.881505	0.999996	Mdes001119/Mdes007637	2
GO:0051726	regulation of cell cycle	2/1740	10/5413	0.881505	0.999996	Mdes002958/Mdes014810	2
GO:0016579	protein deubiquitination	11/1740	44/5413	0.883067	0.999996	Mdes011535/Mdes018381/Mdes016106/Mdes019092/Mdes013113/Mdes000449/Mdes003454/Mdes019184/Mdes001475/Mdes007698/Mdes019424	11
GO:0008299	isoprenoid biosynthetic process	3/1740	15/5413	0.906037	0.999996	Mdes014330/Mdes001513/Mdes003149	3
GO:0006979	response to oxidative stress	5/1740	23/5413	0.906435	0.999996	Mdes001004/Mdes000213/Mdes004254/Mdes011896/Mdes009520	5
GO:0006325	chromatin organization	2/1740	11/5413	0.913009	0.999996	Mdes014633/Mdes003919	2
GO:0006367	transcription initiation from RNA polymerase II promoter	2/1740	11/5413	0.913009	0.999996	Mdes008593/Mdes010775	2
GO:0016226	iron-sulfur cluster assembly	2/1740	11/5413	0.913009	0.999996	Mdes007267/Mdes006929	2
GO:0060271	cilium assembly	2/1740	11/5413	0.913009	0.999996	Mdes006030/Mdes010173	2
GO:0042254	ribosome biogenesis	3/1740	16/5413	0.928567	0.999996	Mdes009246/Mdes020014/Mdes003746	3
GO:0045944	positive regulation of transcription by RNA polymerase II	3/1740	16/5413	0.928567	0.999996	Mdes013716/Mdes014092/Mdes000183	3
GO:0006189	'de novo' IMP biosynthetic process	2/1740	12/5413	0.936515	0.999996	Mdes007861/Mdes000049	2
GO:0006368	transcription elongation from RNA polymerase II promoter	2/1740	12/5413	0.936515	0.999996	Mdes010721/Mdes007486	2
GO:0006914	autophagy	3/1740	17/5413	0.946028	0.999996	Mdes000249/Mdes002285/Mdes010161	3
GO:0006751	glutathione catabolic process	2/1740	13/5413	0.953905	0.999996	Mdes017468/Mdes011050	2
GO:0006351	transcription, DNA-templated	93/1740	332/5413	0.958955	0.999996	Mdes010265/Mdes003639/Mdes017580/Mdes008904/Mdes013716/Mdes014226/Mdes007068/Mdes001269/Mdes007392/Mdes018147/Mdes013361/Mdes002156/Mdes007952/Mdes014092/Mdes005368/Mdes006209/Mdes014596/Mdes007762/Mdes007764/Mdes007549/Mdes004570/Mdes007526/Mdes001270/Mdes008647/Mdes010078/Mdes001054/Mdes006804/Mdes018891/Mdes002061/Mdes017436/Mdes002727/Mdes013446/Mdes009076/Mdes001881/Mdes010374/Mdes016496/Mde…	93
GO:0006364	rRNA processing	4/1740	23/5413	0.965903	0.999996	Mdes008405/Mdes014948/Mdes001626/Mdes007916	4
GO:0006541	glutamine metabolic process	2/1740	14/5413	0.966682	0.999996	Mdes008305/Mdes002245	2
GO:0016567	protein ubiquitination	2/1740	15/5413	0.976012	0.999996	Mdes015766/Mdes008959	2
GO:0007049	cell cycle	5/1740	34/5413	0.994267	0.999996	Mdes010242/Mdes003705/Mdes014489/Mdes015691/Mdes005935	5
GO:0006744	ubiquinone biosynthetic process	1/1740	14/5413	0.995648	0.999996	Mdes013490	1
GO:0016192	vesicle-mediated transport	9/1740	53/5413	0.996088	0.999996	Mdes003313/Mdes003312/Mdes007730/Mdes012923/Mdes013319/Mdes012025/Mdes003314/Mdes016262/Mdes003605	9
GO:0006357	regulation of transcription by RNA polymerase II	7/1740	45/5413	0.996663	0.999996	Mdes015813/Mdes004570/Mdes016128/Mdes013177/Mdes000680/Mdes011666/Mdes002264	7
GO:0006096	glycolytic process	1/1740	15/5413	0.997051	0.999996	Mdes009755	1
GO:0007076	mitotic chromosome condensation	1/1740	15/5413	0.997051	0.999996	Mdes011487	1
GO:0000724	double-strand break repair via homologous recombination	1/1740	17/5413	0.998646	0.999996	Mdes014576	1
GO:0015031	protein transport	7/1740	55/5413	0.999778	0.999996	Mdes014347/Mdes016075/Mdes002285/Mdes013952/Mdes008449/Mdes004218/Mdes007424	7
GO:0006886	intracellular protein transport	13/1740	84/5413	0.99986	0.999996	Mdes009908/Mdes016120/Mdes014585/Mdes002632/Mdes003817/Mdes008402/Mdes010504/Mdes011128/Mdes017728/Mdes012025/Mdes002005/Mdes012518/Mdes009909	13
GO:0000398	mRNA splicing, via spliceosome	1/1740	27/5413	0.999972	0.999996	Mdes001257	1
GO:0015074	DNA integration	27/1740	159/5413	0.999996	0.999996	Mdes015543/Mdes012849/Mdes019102/Mdes018485/Mdes012835/Mdes018939/Mdes019635/Mdes019960/Mdes017733/Mdes019163/Mdes012834/Mdes017618/Mdes019368/Mdes018612/Mdes012646/Mdes013473/Mdes017858/Mdes019929/Mdes012037/Mdes017983/Mdes013761/Mdes019364/Mdes013076/Mdes018756/Mdes017957/Mdes019444/Mdes012558	27

## Sheet: CC_updown
ID	Description	GeneRatio	BgRatio	pvalue	p.adjust	geneID	Count
GO:0005840	ribosome	75/2506	118/6947	8.86084e-10	4.2532e-08	Mdes013216/Mdes006581/Mdes006512/Mdes002222/Mdes003124/Mdes005831/Mdes003976/Mdes014786/Mdes019744/Mdes010313/Mdes001687/Mdes000847/Mdes001809/Mdes009654/Mdes006917/Mdes010237/Mdes020026/Mdes011631/Mdes006152/Mdes007213/Mdes017165/Mdes004566/Mdes001354/Mdes020014/Mdes001426/Mdes011412/Mdes008799/Mdes011122/Mdes001543/Mdes010080/Mdes016802/Mdes005699/Mdes003746/Mdes004564/Mdes000025/Mdes011267/Mde…	75
GO:0008076	voltage-gated potassium channel complex	14/2506	14/6947	6.17258e-07	1.48142e-05	Mdes009675/Mdes001394/Mdes015944/Mdes001392/Mdes015953/Mdes016183/Mdes010951/Mdes010885/Mdes016524/Mdes016060/Mdes000073/Mdes007510/Mdes001395/Mdes000071	14
GO:0005576	extracellular region	95/2506	180/6947	2.62837e-06	4.2054e-05	Mdes007274/Mdes010116/Mdes007793/Mdes006767/Mdes016071/Mdes004722/Mdes013891/Mdes009778/Mdes002658/Mdes009283/Mdes006743/Mdes006115/Mdes007292/Mdes005000/Mdes001515/Mdes016062/Mdes018860/Mdes010211/Mdes002656/Mdes009519/Mdes004342/Mdes008943/Mdes001093/Mdes006742/Mdes014952/Mdes007826/Mdes012731/Mdes002409/Mdes006116/Mdes015205/Mdes005400/Mdes004699/Mdes009239/Mdes008195/Mdes008471/Mdes001906/Mde…	95
GO:0005581	collagen trimer	10/2506	11/6947	0.000273015	0.00327618	Mdes000190/Mdes016736/Mdes017752/Mdes019357/Mdes014965/Mdes007797/Mdes009671/Mdes018409/Mdes002238/Mdes016729	10
GO:0015934	large ribosomal subunit	11/2506	14/6947	0.00146188	0.014034	Mdes009802/Mdes005320/Mdes011158/Mdes008923/Mdes018641/Mdes001626/Mdes016426/Mdes018384/Mdes012205/Mdes018383/Mdes017096	11
GO:0045211	postsynaptic membrane	23/2506	39/6947	0.00291042	0.0232833	Mdes010362/Mdes009623/Mdes010363/Mdes018784/Mdes010364/Mdes001217/Mdes003193/Mdes005576/Mdes000234/Mdes006774/Mdes016935/Mdes010366/Mdes008776/Mdes009165/Mdes010367/Mdes010368/Mdes000233/Mdes006952/Mdes008773/Mdes005572/Mdes014705/Mdes008772/Mdes016765	23
GO:0005615	extracellular space	25/2506	45/6947	0.00580538	0.0398083	Mdes005415/Mdes002673/Mdes019576/Mdes001406/Mdes011750/Mdes003830/Mdes016642/Mdes009489/Mdes003531/Mdes001572/Mdes002674/Mdes020160/Mdes019937/Mdes018960/Mdes005434/Mdes019914/Mdes007870/Mdes005759/Mdes018716/Mdes015146/Mdes001236/Mdes017701/Mdes018811/Mdes008542/Mdes006956	25
GO:0030054	cell junction	20/2506	37/6947	0.0189494	0.113696	Mdes010362/Mdes009623/Mdes010363/Mdes018784/Mdes010364/Mdes003193/Mdes005576/Mdes000234/Mdes006774/Mdes004040/Mdes010366/Mdes008776/Mdes009165/Mdes010367/Mdes010368/Mdes008773/Mdes005572/Mdes014705/Mdes008772/Mdes016765	20
GO:0016020	membrane	50/2506	111/6947	0.0310115	0.165394	Mdes008984/Mdes015965/Mdes009077/Mdes009908/Mdes015351/Mdes016990/Mdes008277/Mdes006159/Mdes015404/Mdes012629/Mdes014382/Mdes019301/Mdes010180/Mdes011439/Mdes006233/Mdes003817/Mdes015782/Mdes004959/Mdes006926/Mdes003339/Mdes015205/Mdes001828/Mdes001591/Mdes011291/Mdes005391/Mdes016275/Mdes016100/Mdes005197/Mdes005892/Mdes003826/Mdes008188/Mdes011148/Mdes004173/Mdes009682/Mdes015680/Mdes012094/Mde…	50
GO:0015935	small ribosomal subunit	12/2506	21/6947	0.0394162	0.189198	Mdes004498/Mdes001626/Mdes008179/Mdes005404/Mdes015497/Mdes007597/Mdes016838/Mdes006086/Mdes018537/Mdes019725/Mdes014947/Mdes019988	12
GO:0005743	mitochondrial inner membrane	18/2506	36/6947	0.0601406	0.262432	Mdes006229/Mdes014961/Mdes006135/Mdes006183/Mdes014584/Mdes011110/Mdes019790/Mdes006273/Mdes012976/Mdes014517/Mdes000087/Mdes000172/Mdes000023/Mdes004694/Mdes003858/Mdes001314/Mdes002920/Mdes002212	18
GO:0030286	dynein complex	11/2506	21/6947	0.0934261	0.373705	Mdes020130/Mdes017989/Mdes018521/Mdes015472/Mdes002696/Mdes015644/Mdes001320/Mdes001894/Mdes008928/Mdes002391/Mdes008927	11
GO:0000502	proteasome complex	8/2506	15/6947	0.131271	0.484692	Mdes004650/Mdes001332/Mdes005702/Mdes003523/Mdes002839/Mdes014581/Mdes013410/Mdes008344	8
GO:0005856	cytoskeleton	17/2506	39/6947	0.206706	0.708708	Mdes013047/Mdes010505/Mdes010100/Mdes014373/Mdes006855/Mdes001164/Mdes003246/Mdes008458/Mdes016688/Mdes016052/Mdes017745/Mdes009244/Mdes004490/Mdes005916/Mdes014660/Mdes014388/Mdes014128	17
GO:0000786	nucleosome	34/2506	85/6947	0.25764	0.824447	Mdes016286/Mdes009226/Mdes007231/Mdes003934/Mdes008944/Mdes003871/Mdes003218/Mdes011660/Mdes008286/Mdes009228/Mdes003870/Mdes002298/Mdes016104/Mdes003933/Mdes009225/Mdes009229/Mdes008942/Mdes005861/Mdes011819/Mdes015229/Mdes015088/Mdes016809/Mdes007235/Mdes003935/Mdes017021/Mdes015119/Mdes007234/Mdes010162/Mdes015934/Mdes008947/Mdes003868/Mdes014418/Mdes007233/Mdes006535	34
GO:0005694	chromosome	15/2506	38/6947	0.388831	0.99969	Mdes011056/Mdes004417/Mdes018094/Mdes015657/Mdes015188/Mdes008706/Mdes005913/Mdes018392/Mdes002719/Mdes009766/Mdes004753/Mdes020061/Mdes014994/Mdes005839/Mdes010213	15
GO:0005667	transcription factor complex	6/2506	14/6947	0.392093	0.99969	Mdes015069/Mdes006668/Mdes011386/Mdes018012/Mdes006237/Mdes016180	6
GO:0005719	nuclear euchromatin	5/2506	12/6947	0.447991	0.99969	Mdes000789/Mdes012046/Mdes019611/Mdes011653/Mdes017778	5
GO:0043190	ATP-binding cassette (ABC) transporter complex	6/2506	15/6947	0.470827	0.99969	Mdes006425/Mdes006220/Mdes009295/Mdes012227/Mdes003765/Mdes000743	6
GO:0005739	mitochondrion	35/2506	97/6947	0.537796	0.99969	Mdes006502/Mdes005450/Mdes014041/Mdes005328/Mdes007677/Mdes003852/Mdes000847/Mdes001037/Mdes015829/Mdes014135/Mdes000954/Mdes000888/Mdes006944/Mdes014653/Mdes005401/Mdes000456/Mdes004102/Mdes004743/Mdes000805/Mdes008019/Mdes010112/Mdes004432/Mdes004804/Mdes000820/Mdes002247/Mdes006780/Mdes017627/Mdes006465/Mdes000660/Mdes008381/Mdes012556/Mdes000387/Mdes013769/Mdes004769/Mdes011295	35
GO:0005886	plasma membrane	101/2506	281/6947	0.541562	0.99969	Mdes015525/Mdes009440/Mdes002673/Mdes009931/Mdes014493/Mdes017459/Mdes018859/Mdes002351/Mdes008677/Mdes013274/Mdes013305/Mdes001597/Mdes014686/Mdes003811/Mdes015725/Mdes012997/Mdes013752/Mdes009932/Mdes010733/Mdes007720/Mdes003852/Mdes019727/Mdes019044/Mdes010837/Mdes020093/Mdes006731/Mdes018320/Mdes015724/Mdes014065/Mdes002674/Mdes010320/Mdes006875/Mdes009338/Mdes007730/Mdes015435/Mdes016389/Mde…	101
GO:0005622	intracellular	131/2506	371/6947	0.642864	0.99969	Mdes015525/Mdes014389/Mdes016577/Mdes009931/Mdes009908/Mdes016120/Mdes009099/Mdes009702/Mdes007392/Mdes007653/Mdes007708/Mdes000461/Mdes015725/Mdes019432/Mdes009570/Mdes004151/Mdes007952/Mdes003642/Mdes001006/Mdes014618/Mdes009932/Mdes011446/Mdes011033/Mdes006768/Mdes020092/Mdes015724/Mdes006438/Mdes012442/Mdes014000/Mdes001217/Mdes018797/Mdes009338/Mdes016389/Mdes015238/Mdes019637/Mdes009568/Mde…	131
GO:0005887	integral component of plasma membrane	11/2506	33/6947	0.690233	0.99969	Mdes001234/Mdes003743/Mdes007709/Mdes008415/Mdes013154/Mdes006296/Mdes012988/Mdes011700/Mdes003527/Mdes008105/Mdes011410	11
GO:0005643	nuclear pore	5/2506	16/6947	0.740921	0.99969	Mdes014347/Mdes009263/Mdes012676/Mdes012136/Mdes008449	5
GO:0005813	centrosome	4/2506	13/6947	0.748429	0.99969	Mdes006030/Mdes009830/Mdes015668/Mdes001578	4
GO:0005764	lysosome	3/2506	10/6947	0.761144	0.99969	Mdes009119/Mdes011066/Mdes003166	3
GO:0005623	cell	18/2506	56/6947	0.772946	0.99969	Mdes003584/Mdes012959/Mdes011762/Mdes003413/Mdes004207/Mdes014901/Mdes018769/Mdes014952/Mdes015402/Mdes011761/Mdes008722/Mdes006411/Mdes005210/Mdes012957/Mdes007559/Mdes016387/Mdes007170/Mdes016297	18
GO:0000139	Golgi membrane	13/2506	45/6947	0.878776	0.99969	Mdes020087/Mdes002802/Mdes012754/Mdes017922/Mdes011605/Mdes008173/Mdes003437/Mdes007705/Mdes013455/Mdes001780/Mdes018579/Mdes010914/Mdes011345	13
GO:0000145	exocyst	2/2506	10/6947	0.92443	0.99969	Mdes002146/Mdes005744	2
GO:0005759	mitochondrial matrix	2/2506	10/6947	0.92443	0.99969	Mdes007506/Mdes011104	2
GO:0005852	eukaryotic translation initiation factor 3 complex	3/2506	14/6947	0.9281	0.99969	Mdes018334/Mdes011004/Mdes003807	3
GO:0016282	eukaryotic 43S preinitiation complex	3/2506	14/6947	0.9281	0.99969	Mdes018334/Mdes011004/Mdes003807	3
GO:0033290	eukaryotic 48S preinitiation complex	3/2506	14/6947	0.9281	0.99969	Mdes018334/Mdes011004/Mdes003807	3
GO:0016459	myosin complex	16/2506	59/6947	0.944979	0.99969	Mdes009655/Mdes017892/Mdes018602/Mdes004757/Mdes018881/Mdes007628/Mdes012258/Mdes008424/Mdes008436/Mdes019912/Mdes007564/Mdes013292/Mdes006863/Mdes014815/Mdes013519/Mdes007716	16
GO:0005874	microtubule	15/2506	56/6947	0.947182	0.99969	Mdes011623/Mdes007568/Mdes011250/Mdes002917/Mdes001863/Mdes003680/Mdes007500/Mdes019844/Mdes008502/Mdes016390/Mdes001617/Mdes019318/Mdes009723/Mdes001283/Mdes004958	15
GO:0005794	Golgi apparatus	3/2506	15/6947	0.947979	0.99969	Mdes002285/Mdes000512/Mdes006908	3
GO:0005654	nucleoplasm	3/2506	17/6947	0.973334	0.99969	Mdes005060/Mdes011775/Mdes006780	3
GO:0005777	peroxisome	2/2506	13/6947	0.975277	0.99969	Mdes012399/Mdes004822	2
GO:0005829	cytosol	6/2506	30/6947	0.982685	0.99969	Mdes016600/Mdes011775/Mdes003204/Mdes000888/Mdes007579/Mdes013098	6
GO:0009279	cell outer membrane	2/2506	14/6947	0.983139	0.99969	Mdes002296/Mdes009420	2
GO:0000796	condensin complex	1/2506	10/6947	0.988643	0.99969	Mdes011487	1
GO:0005783	endoplasmic reticulum	5/2506	28/6947	0.989964	0.99969	Mdes003908/Mdes000602/Mdes000812/Mdes016089/Mdes013586	5
GO:0000922	spindle pole	1/2506	11/6947	0.992746	0.99969	Mdes004958	1
GO:0031011	Ino80 complex	1/2506	11/6947	0.992746	0.99969	Mdes014633	1
GO:0005730	nucleolus	13/2506	59/6947	0.993351	0.99969	Mdes005060/Mdes017451/Mdes013210/Mdes009246/Mdes014156/Mdes012605/Mdes001626/Mdes015688/Mdes006780/Mdes002526/Mdes004979/Mdes001962/Mdes010054	13
GO:0005737	cytoplasm	142/2506	468/6947	0.997046	0.99969	Mdes009070/Mdes016044/Mdes016386/Mdes007568/Mdes014477/Mdes001615/Mdes005060/Mdes010596/Mdes009718/Mdes002625/Mdes014842/Mdes016077/Mdes012753/Mdes010156/Mdes005601/Mdes017609/Mdes012503/Mdes014478/Mdes000549/Mdes004428/Mdes018156/Mdes004022/Mdes002274/Mdes010629/Mdes003705/Mdes001508/Mdes014065/Mdes016183/Mdes007116/Mdes018148/Mdes007397/Mdes019892/Mdes007262/Mdes006742/Mdes015943/Mdes008668/Mde…	142
GO:0005789	endoplasmic reticulum membrane	8/2506	47/6947	0.998857	0.99969	Mdes003852/Mdes019583/Mdes015467/Mdes001166/Mdes008458/Mdes002942/Mdes005389/Mdes003086	8
GO:0016592	mediator complex	2/2506	24/6947	0.99969	0.99969	Mdes004570/Mdes013177	2

## Sheet: MF_updown
ID	Description	GeneRatio	BgRatio	pvalue	p.adjust	geneID	Count
GO:0003735	structural constituent of ribosome	94/3087	142/9261	7.78611e-16	1.40929e-13	Mdes013216/Mdes009802/Mdes004498/Mdes005320/Mdes006512/Mdes003124/Mdes005831/Mdes003976/Mdes014786/Mdes019744/Mdes010313/Mdes001687/Mdes000847/Mdes001809/Mdes009654/Mdes010237/Mdes011631/Mdes006152/Mdes007213/Mdes017165/Mdes004566/Mdes001354/Mdes020014/Mdes011158/Mdes001426/Mdes011412/Mdes008799/Mdes011122/Mdes001543/Mdes008923/Mdes010080/Mdes016802/Mdes018641/Mdes007876/Mdes005699/Mdes004564/Mde…	94
GO:0004930	G protein-coupled receptor activity	71/3087	101/9261	2.60288e-14	2.3556e-12	Mdes009294/Mdes002444/Mdes001704/Mdes001234/Mdes011814/Mdes018870/Mdes018372/Mdes001304/Mdes000267/Mdes004872/Mdes014854/Mdes004864/Mdes013911/Mdes006903/Mdes017136/Mdes015753/Mdes001620/Mdes015043/Mdes019301/Mdes020118/Mdes005216/Mdes002520/Mdes015521/Mdes010745/Mdes000575/Mdes009446/Mdes002693/Mdes009052/Mdes005414/Mdes011076/Mdes017538/Mdes009727/Mdes013880/Mdes000308/Mdes003798/Mdes009261/Mde…	71
GO:0005249	voltage-gated potassium channel activity	24/3087	25/9261	5.68363e-11	3.42912e-09	Mdes009675/Mdes002760/Mdes009099/Mdes001394/Mdes015944/Mdes001392/Mdes015953/Mdes016183/Mdes012442/Mdes010951/Mdes010885/Mdes016524/Mdes009093/Mdes016060/Mdes001814/Mdes000073/Mdes009095/Mdes007510/Mdes001395/Mdes007475/Mdes006296/Mdes000071/Mdes007476/Mdes007477	24
GO:0052689	carboxylic ester hydrolase activity	31/3087	43/9261	2.1931e-07	9.92378e-06	Mdes006115/Mdes016062/Mdes004342/Mdes008943/Mdes006116/Mdes009239/Mdes007327/Mdes008471/Mdes002311/Mdes011110/Mdes011855/Mdes014200/Mdes003902/Mdes004341/Mdes002310/Mdes006114/Mdes008948/Mdes003900/Mdes017725/Mdes003904/Mdes006035/Mdes013363/Mdes009240/Mdes002211/Mdes006037/Mdes011410/Mdes004703/Mdes002212/Mdes006036/Mdes011031/Mdes005552	31
GO:0004016	adenylate cyclase activity	19/3087	22/9261	4.10351e-07	1.48547e-05	Mdes015525/Mdes009931/Mdes015725/Mdes009932/Mdes003852/Mdes015724/Mdes009338/Mdes016389/Mdes013805/Mdes009339/Mdes013916/Mdes018886/Mdes017292/Mdes015597/Mdes015735/Mdes018680/Mdes016568/Mdes011392/Mdes010670	19
GO:0005509	calcium ion binding	113/3087	233/9261	8.83583e-07	2.66548e-05	Mdes015240/Mdes016643/Mdes016577/Mdes011686/Mdes013047/Mdes008504/Mdes006337/Mdes016071/Mdes019875/Mdes001431/Mdes000094/Mdes007708/Mdes002842/Mdes002734/Mdes008432/Mdes018956/Mdes014436/Mdes011802/Mdes003642/Mdes010583/Mdes003375/Mdes010733/Mdes007720/Mdes017269/Mdes006142/Mdes004251/Mdes017005/Mdes005356/Mdes007961/Mdes015999/Mdes003743/Mdes018320/Mdes006239/Mdes000095/Mdes010020/Mdes018860/Mde…	113
GO:0005044	scavenger receptor activity	12/3087	14/9261	8.11845e-05	0.0020992	Mdes015782/Mdes015205/Mdes001591/Mdes016275/Mdes016100/Mdes006538/Mdes004173/Mdes012094/Mdes001183/Mdes005661/Mdes015041/Mdes003166	12
GO:0008061	chitin binding	36/3087	66/9261	0.000300217	0.00679241	Mdes007274/Mdes001216/Mdes001406/Mdes013891/Mdes009778/Mdes002658/Mdes009283/Mdes001515/Mdes010211/Mdes002656/Mdes000910/Mdes001093/Mdes012731/Mdes002409/Mdes012836/Mdes015205/Mdes001092/Mdes006879/Mdes000785/Mdes020112/Mdes017124/Mdes012852/Mdes004454/Mdes012730/Mdes014494/Mdes007870/Mdes009367/Mdes002406/Mdes016573/Mdes001381/Mdes013801/Mdes007352/Mdes005154/Mdes014737/Mdes011137/Mdes015041	36
GO:0008236	serine-type peptidase activity	15/3087	21/9261	0.000398626	0.0080168	Mdes017074/Mdes001929/Mdes000939/Mdes012727/Mdes016619/Mdes004982/Mdes016885/Mdes016531/Mdes015765/Mdes015493/Mdes013578/Mdes016859/Mdes011901/Mdes018903/Mdes016961	15
GO:0015020	glucuronosyltransferase activity	9/3087	11/9261	0.00136331	0.0246759	Mdes016406/Mdes016430/Mdes015774/Mdes019262/Mdes014379/Mdes006874/Mdes015548/Mdes015855/Mdes008221	9
GO:0005328	neurotransmitter:sodium symporter activity	14/3087	21/9261	0.00180702	0.0297337	Mdes002926/Mdes017232/Mdes000014/Mdes019794/Mdes013199/Mdes014778/Mdes000697/Mdes003422/Mdes014715/Mdes013351/Mdes013123/Mdes007550/Mdes015533/Mdes008346	14
GO:0004553	hydrolase activity, hydrolyzing O-glycosyl compounds	29/3087	56/9261	0.00323328	0.0487687	Mdes004722/Mdes014899/Mdes015191/Mdes016151/Mdes003408/Mdes000818/Mdes001515/Mdes007867/Mdes000910/Mdes008719/Mdes014567/Mdes007875/Mdes018269/Mdes014714/Mdes012852/Mdes008285/Mdes013754/Mdes000028/Mdes015185/Mdes015673/Mdes015434/Mdes012251/Mdes015670/Mdes014566/Mdes013801/Mdes007352/Mdes017168/Mdes015104/Mdes019201	29
GO:0005507	copper ion binding	11/3087	16/9261	0.00401066	0.0518987	Mdes009131/Mdes014876/Mdes015404/Mdes002218/Mdes006135/Mdes012094/Mdes012976/Mdes018770/Mdes009881/Mdes003610/Mdes009130	11
GO:0022848	acetylcholine-gated cation-selective channel activity	10/3087	14/9261	0.00401427	0.0518987	Mdes005576/Mdes000234/Mdes016935/Mdes008776/Mdes000233/Mdes008773/Mdes005572/Mdes014705/Mdes008772/Mdes016765	10
GO:0019843	rRNA binding	17/3087	30/9261	0.00713994	0.0795296	Mdes004498/Mdes006512/Mdes019744/Mdes019892/Mdes018641/Mdes005401/Mdes018306/Mdes007222/Mdes005404/Mdes018384/Mdes016838/Mdes018537/Mdes016055/Mdes019725/Mdes018383/Mdes019988/Mdes014301	17
GO:0004298	threonine-type endopeptidase activity	10/3087	15/9261	0.00845731	0.0795296	Mdes001508/Mdes000865/Mdes006083/Mdes003973/Mdes001831/Mdes010963/Mdes004494/Mdes016490/Mdes010051/Mdes001997	10
GO:0005201	extracellular matrix structural constituent	10/3087	15/9261	0.00845731	0.0795296	Mdes016736/Mdes017752/Mdes015909/Mdes019357/Mdes014965/Mdes009671/Mdes018409/Mdes002141/Mdes002238/Mdes016729	10
GO:0005544	calcium-dependent phospholipid binding	9/3087	13/9261	0.00878138	0.0795296	Mdes016643/Mdes002842/Mdes017005/Mdes005279/Mdes012228/Mdes003511/Mdes014748/Mdes006202/Mdes010196	9
GO:0005262	calcium channel activity	8/3087	11/9261	0.0087878	0.0795296	Mdes015257/Mdes012637/Mdes009563/Mdes007020/Mdes016015/Mdes007760/Mdes012638/Mdes007758	8
GO:0005543	phospholipid binding	8/3087	11/9261	0.0087878	0.0795296	Mdes011393/Mdes002196/Mdes011250/Mdes003642/Mdes001217/Mdes005872/Mdes002472/Mdes000122	8
GO:0042302	structural constituent of cuticle	32/3087	67/9261	0.00977954	0.0842903	Mdes009829/Mdes003009/Mdes003044/Mdes003050/Mdes002998/Mdes005545/Mdes013391/Mdes002997/Mdes003007/Mdes003013/Mdes003048/Mdes003042/Mdes014001/Mdes003003/Mdes015586/Mdes002999/Mdes007190/Mdes013421/Mdes004917/Mdes008093/Mdes003006/Mdes003001/Mdes009684/Mdes003002/Mdes009057/Mdes003045/Mdes009178/Mdes006384/Mdes005390/Mdes006937/Mdes013932/Mdes003000	32
GO:0004722	protein serine/threonine phosphatase activity	17/3087	31/9261	0.0109642	0.0902057	Mdes017452/Mdes014325/Mdes008053/Mdes006422/Mdes017386/Mdes003770/Mdes015322/Mdes004102/Mdes014622/Mdes001893/Mdes001891/Mdes008052/Mdes010558/Mdes012615/Mdes010556/Mdes001892/Mdes001889	17
GO:0004252	serine-type endopeptidase activity	56/3087	130/9261	0.012382	0.0974408	Mdes000065/Mdes008022/Mdes006460/Mdes008029/Mdes007199/Mdes013589/Mdes001298/Mdes003989/Mdes018398/Mdes001530/Mdes008549/Mdes006307/Mdes008839/Mdes016176/Mdes015782/Mdes015205/Mdes019795/Mdes016423/Mdes013702/Mdes017111/Mdes005533/Mdes016760/Mdes016584/Mdes001591/Mdes015234/Mdes018817/Mdes015484/Mdes014110/Mdes011984/Mdes010517/Mdes012239/Mdes016275/Mdes016100/Mdes014753/Mdes006740/Mdes008033/Mde…	56
GO:0004383	guanylate cyclase activity	11/3087	18/9261	0.0143525	0.108242	Mdes009570/Mdes014618/Mdes010320/Mdes009568/Mdes009700/Mdes006218/Mdes002045/Mdes015156/Mdes002048/Mdes004528/Mdes009706	11
GO:0004114	3',5'-cyclic-nucleotide phosphodiesterase activity	9/3087	14/9261	0.0173622	0.120867	Mdes008406/Mdes000619/Mdes006979/Mdes004895/Mdes012091/Mdes008060/Mdes005312/Mdes014743/Mdes018067	9
GO:0005267	potassium channel activity	9/3087	14/9261	0.0173622	0.120867	Mdes006358/Mdes006994/Mdes007811/Mdes011957/Mdes007009/Mdes001835/Mdes019818/Mdes002271/Mdes015583	9
GO:0004674	protein serine/threonine kinase activity	77/3087	189/9261	0.0187472	0.125675	Mdes008833/Mdes005537/Mdes017121/Mdes015039/Mdes001186/Mdes012653/Mdes009126/Mdes005098/Mdes008217/Mdes002273/Mdes002861/Mdes004151/Mdes012857/Mdes012324/Mdes007028/Mdes006636/Mdes014732/Mdes002274/Mdes016538/Mdes005112/Mdes013669/Mdes007763/Mdes015580/Mdes007262/Mdes007730/Mdes005495/Mdes019637/Mdes011545/Mdes015618/Mdes019367/Mdes005335/Mdes011080/Mdes019527/Mdes012479/Mdes013039/Mdes005448/Mde…	77
GO:0008233	peptidase activity	25/3087	53/9261	0.0249508	0.161289	Mdes005415/Mdes002673/Mdes009098/Mdes002674/Mdes003430/Mdes005468/Mdes020160/Mdes007290/Mdes013957/Mdes002125/Mdes002522/Mdes008366/Mdes007618/Mdes007311/Mdes002124/Mdes002122/Mdes002119/Mdes003427/Mdes007306/Mdes008741/Mdes007798/Mdes003795/Mdes002916/Mdes002120/Mdes001434	25
GO:0003779	actin binding	43/3087	100/9261	0.0269004	0.167896	Mdes010353/Mdes020105/Mdes011393/Mdes006337/Mdes007321/Mdes011250/Mdes017269/Mdes003969/Mdes017892/Mdes015129/Mdes000315/Mdes004040/Mdes005872/Mdes012258/Mdes009026/Mdes008424/Mdes001164/Mdes002472/Mdes008436/Mdes014782/Mdes015464/Mdes019316/Mdes017745/Mdes013264/Mdes006271/Mdes009083/Mdes008240/Mdes017383/Mdes002588/Mdes015823/Mdes004490/Mdes013292/Mdes006299/Mdes005916/Mdes014660/Mdes014730/Mde…	43
GO:0004970	ionotropic glutamate receptor activity	22/3087	46/9261	0.0288151	0.168243	Mdes010362/Mdes009623/Mdes018859/Mdes012997/Mdes010363/Mdes018784/Mdes010837/Mdes010364/Mdes002876/Mdes003193/Mdes006774/Mdes019661/Mdes018802/Mdes010366/Mdes002874/Mdes009165/Mdes010367/Mdes010368/Mdes002873/Mdes020157/Mdes014239/Mdes015991	22
GO:0030246	carbohydrate binding	22/3087	46/9261	0.0288151	0.168243	Mdes004722/Mdes002802/Mdes001318/Mdes008432/Mdes003408/Mdes001767/Mdes018988/Mdes012754/Mdes009112/Mdes011605/Mdes008173/Mdes003437/Mdes005078/Mdes002386/Mdes013455/Mdes004204/Mdes013754/Mdes012251/Mdes008565/Mdes007465/Mdes008387/Mdes011032	22
GO:0003777	microtubule motor activity	32/3087	72/9261	0.0318215	0.178476	Mdes009156/Mdes011623/Mdes020130/Mdes008413/Mdes011018/Mdes009099/Mdes005855/Mdes019949/Mdes017989/Mdes001863/Mdes010661/Mdes003802/Mdes018521/Mdes015472/Mdes011775/Mdes015128/Mdes002696/Mdes001989/Mdes015918/Mdes004935/Mdes009095/Mdes014914/Mdes018251/Mdes019844/Mdes001320/Mdes001894/Mdes008928/Mdes002391/Mdes009723/Mdes001283/Mdes008927/Mdes013901	32
GO:0005230	extracellular ligand-gated ion channel activity	12/3087	22/9261	0.0325399	0.178476	Mdes009099/Mdes001597/Mdes013752/Mdes005579/Mdes009093/Mdes001220/Mdes014429/Mdes009095/Mdes004147/Mdes014682/Mdes006851/Mdes004146	12
GO:0004888	transmembrane signaling receptor activity	18/3087	37/9261	0.0380597	0.196052	Mdes001597/Mdes005579/Mdes005576/Mdes000234/Mdes016935/Mdes011502/Mdes012366/Mdes015638/Mdes008776/Mdes001220/Mdes014429/Mdes014682/Mdes000233/Mdes008773/Mdes005572/Mdes008772/Mdes011262/Mdes009096	18
GO:0017056	structural constituent of nuclear pore	7/3087	11/9261	0.0385388	0.196052	Mdes001006/Mdes014347/Mdes012676/Mdes005979/Mdes012136/Mdes020121/Mdes008449	7
GO:0000166	nucleotide binding	32/3087	73/9261	0.0389938	0.196052	Mdes000605/Mdes000065/Mdes007653/Mdes015725/Mdes009570/Mdes006656/Mdes014618/Mdes014478/Mdes009932/Mdes019401/Mdes011940/Mdes015366/Mdes009990/Mdes006768/Mdes010979/Mdes015724/Mdes009338/Mdes015037/Mdes009568/Mdes009700/Mdes006218/Mdes009339/Mdes011903/Mdes020066/Mdes015156/Mdes017292/Mdes015597/Mdes015735/Mdes016568/Mdes015360/Mdes009706/Mdes012648	32
GO:0005216	ion channel activity	9/3087	16/9261	0.0498137	0.243683	Mdes002317/Mdes006295/Mdes015638/Mdes004238/Mdes019997/Mdes006111/Mdes002145/Mdes007259/Mdes011507	9
GO:0004672	protein kinase activity	79/3087	203/9261	0.0527022	0.251029	Mdes017004/Mdes020062/Mdes005067/Mdes006126/Mdes009126/Mdes018778/Mdes015148/Mdes010195/Mdes017403/Mdes011689/Mdes004244/Mdes015042/Mdes014433/Mdes014369/Mdes005179/Mdes015143/Mdes007034/Mdes002272/Mdes002274/Mdes009794/Mdes008676/Mdes010320/Mdes003228/Mdes011057/Mdes011409/Mdes015810/Mdes013879/Mdes016221/Mdes014163/Mdes007269/Mdes018836/Mdes004101/Mdes014993/Mdes001246/Mdes003638/Mdes008399/Mde…	79
GO:0004089	carbonate dehydratase activity	7/3087	12/9261	0.0663214	0.279167	Mdes011973/Mdes011969/Mdes005472/Mdes007794/Mdes000204/Mdes014240/Mdes009356	7
GO:0102336	3-oxo-arachidoyl-CoA synthase activity	7/3087	12/9261	0.0663214	0.279167	Mdes000405/Mdes002507/Mdes015581/Mdes000404/Mdes002353/Mdes002509/Mdes013679	7
GO:0102337	3-oxo-cerotoyl-CoA synthase activity	7/3087	12/9261	0.0663214	0.279167	Mdes000405/Mdes002507/Mdes015581/Mdes000404/Mdes002353/Mdes002509/Mdes013679	7
GO:0102338	3-oxo-lignoceronyl-CoA synthase activity	7/3087	12/9261	0.0663214	0.279167	Mdes000405/Mdes002507/Mdes015581/Mdes000404/Mdes002353/Mdes002509/Mdes013679	7
GO:0102756	very-long-chain 3-ketoacyl-CoA synthase activity	7/3087	12/9261	0.0663214	0.279167	Mdes000405/Mdes002507/Mdes015581/Mdes000404/Mdes002353/Mdes002509/Mdes013679	7
GO:0002161	aminoacyl-tRNA editing activity	11/3087	22/9261	0.0784958	0.322903	Mdes016077/Mdes019221/Mdes001650/Mdes007579/Mdes010422/Mdes017278/Mdes014578/Mdes014314/Mdes020100/Mdes020101/Mdes019222	11
GO:0000049	tRNA binding	16/3087	35/9261	0.086339	0.347275	Mdes001615/Mdes016077/Mdes005601/Mdes019744/Mdes018148/Mdes019892/Mdes007579/Mdes018641/Mdes009947/Mdes014314/Mdes020100/Mdes020101/Mdes016838/Mdes017934/Mdes019988/Mdes016511	16
GO:0004222	metalloendopeptidase activity	26/3087	62/9261	0.0971421	0.382233	Mdes010116/Mdes016421/Mdes006730/Mdes007682/Mdes005452/Mdes008231/Mdes011965/Mdes000595/Mdes007473/Mdes004489/Mdes009320/Mdes015981/Mdes001641/Mdes011604/Mdes017045/Mdes002284/Mdes008260/Mdes006078/Mdes001420/Mdes011375/Mdes011520/Mdes011519/Mdes002399/Mdes002398/Mdes009009/Mdes006494	26
GO:0004523	RNA-DNA hybrid ribonuclease activity	7/3087	13/9261	0.103383	0.38984	Mdes016386/Mdes016053/Mdes018300/Mdes018611/Mdes017501/Mdes018712/Mdes010725	7
GO:0017137	Rab GTPase binding	7/3087	13/9261	0.103383	0.38984	Mdes009908/Mdes003817/Mdes004239/Mdes017855/Mdes009909/Mdes004241/Mdes011285	7
GO:0005272	sodium channel activity	9/3087	18/9261	0.107384	0.396662	Mdes014870/Mdes009877/Mdes008332/Mdes007831/Mdes000303/Mdes014447/Mdes006570/Mdes009123/Mdes003966	9
GO:0051082	unfolded protein binding	25/3087	61/9261	0.128804	0.460366	Mdes018173/Mdes016600/Mdes014299/Mdes005707/Mdes003908/Mdes016702/Mdes016292/Mdes006634/Mdes009309/Mdes007675/Mdes011097/Mdes004025/Mdes011884/Mdes013265/Mdes008741/Mdes000107/Mdes016089/Mdes004879/Mdes013586/Mdes015779/Mdes009589/Mdes010547/Mdes003272/Mdes009752/Mdes002782	25
GO:0020037	heme binding	52/3087	136/9261	0.129716	0.460366	Mdes020144/Mdes013947/Mdes008006/Mdes009570/Mdes013653/Mdes006454/Mdes014618/Mdes007746/Mdes003064/Mdes009247/Mdes001004/Mdes000213/Mdes011837/Mdes017144/Mdes019560/Mdes003231/Mdes009568/Mdes010194/Mdes000749/Mdes011667/Mdes009700/Mdes006218/Mdes013667/Mdes001053/Mdes009566/Mdes016137/Mdes016205/Mdes004254/Mdes011896/Mdes014206/Mdes006944/Mdes007238/Mdes010669/Mdes007346/Mdes011353/Mdes015156/Mde…	52
GO:0004867	serine-type endopeptidase inhibitor activity	7/3087	14/9261	0.149288	0.509834	Mdes017443/Mdes008265/Mdes009489/Mdes002522/Mdes007797/Mdes007798/Mdes001429	7
GO:0010181	FMN binding	7/3087	14/9261	0.149288	0.509834	Mdes016147/Mdes012980/Mdes004548/Mdes005115/Mdes006100/Mdes004694/Mdes010589	7
GO:0022857	transmembrane transporter activity	48/3087	127/9261	0.163582	0.548303	Mdes008896/Mdes007334/Mdes012416/Mdes004796/Mdes000278/Mdes002188/Mdes000875/Mdes006843/Mdes007694/Mdes019675/Mdes006559/Mdes014175/Mdes000086/Mdes012099/Mdes010943/Mdes006399/Mdes009991/Mdes015350/Mdes014491/Mdes014655/Mdes005133/Mdes010858/Mdes000944/Mdes000279/Mdes009796/Mdes000051/Mdes006235/Mdes003128/Mdes014768/Mdes014427/Mdes018438/Mdes001957/Mdes012227/Mdes011082/Mdes005711/Mdes015343/Mde…	48
GO:0003951	NAD+ kinase activity	8/3087	17/9261	0.171648	0.561767	Mdes006596/Mdes012195/Mdes001714/Mdes004102/Mdes012490/Mdes005295/Mdes017641/Mdes018832	8
GO:0004181	metallocarboxypeptidase activity	6/3087	12/9261	0.177578	0.561767	Mdes003667/Mdes016190/Mdes006783/Mdes008540/Mdes010846/Mdes016399	6
GO:0004499	N,N-dimethylaniline monooxygenase activity	6/3087	12/9261	0.177578	0.561767	Mdes001865/Mdes014718/Mdes007374/Mdes007373/Mdes003656/Mdes003582	6
GO:0050660	flavin adenine dinucleotide binding	31/3087	80/9261	0.180014	0.561767	Mdes010450/Mdes003759/Mdes003543/Mdes001865/Mdes014718/Mdes005091/Mdes005710/Mdes001552/Mdes007374/Mdes001727/Mdes003528/Mdes014013/Mdes007088/Mdes008906/Mdes004548/Mdes011209/Mdes010031/Mdes016434/Mdes010451/Mdes008657/Mdes005210/Mdes007373/Mdes018963/Mdes006100/Mdes003656/Mdes008566/Mdes000023/Mdes003582/Mdes010589/Mdes007055/Mdes016387	31
GO:0003887	DNA-directed DNA polymerase activity	15/3087	36/9261	0.186788	0.573028	Mdes000605/Mdes003553/Mdes006656/Mdes019401/Mdes002831/Mdes009990/Mdes015037/Mdes004745/Mdes007615/Mdes014908/Mdes011903/Mdes020066/Mdes005569/Mdes012648/Mdes005444	15
GO:0003746	translation elongation factor activity	13/3087	31/9261	0.20235	0.610422	Mdes004428/Mdes018156/Mdes006742/Mdes004743/Mdes010523/Mdes002257/Mdes007956/Mdes002521/Mdes017222/Mdes012556/Mdes015395/Mdes019988/Mdes001717	13
GO:0004180	carboxypeptidase activity	5/3087	10/9261	0.213017	0.621873	Mdes009077/Mdes006926/Mdes005391/Mdes017409/Mdes018903	5
GO:0016831	carboxy-lyase activity	5/3087	10/9261	0.213017	0.621873	Mdes019132/Mdes013453/Mdes001773/Mdes009453/Mdes005993	5
GO:0051537	2 iron, 2 sulfur cluster binding	8/3087	18/9261	0.22306	0.639568	Mdes002915/Mdes006929/Mdes006183/Mdes014584/Mdes007421/Mdes014103/Mdes002920/Mdes002911	8
GO:0030170	pyridoxal phosphate binding	20/3087	51/9261	0.226146	0.639568	Mdes015342/Mdes007946/Mdes001632/Mdes016919/Mdes005027/Mdes012418/Mdes019132/Mdes013453/Mdes007627/Mdes016413/Mdes006974/Mdes013962/Mdes003251/Mdes001773/Mdes006840/Mdes006146/Mdes015004/Mdes005993/Mdes014690/Mdes011549	20
GO:0005506	iron ion binding	39/3087	105/9261	0.23153	0.644721	Mdes020144/Mdes013947/Mdes008006/Mdes006454/Mdes007746/Mdes003064/Mdes009247/Mdes008193/Mdes011837/Mdes017144/Mdes019560/Mdes003231/Mdes006766/Mdes013667/Mdes016137/Mdes016205/Mdes014206/Mdes007238/Mdes010601/Mdes004548/Mdes010669/Mdes007346/Mdes011353/Mdes003065/Mdes000602/Mdes006168/Mdes004413/Mdes008189/Mdes010393/Mdes003637/Mdes015703/Mdes003766/Mdes010404/Mdes005656/Mdes008881/Mdes009232/Mde…	39
GO:0016987	sigma factor activity	6/3087	13/9261	0.241174	0.65153	Mdes014797/Mdes012617/Mdes016801/Mdes012028/Mdes010251/Mdes016694	6
GO:0042803	protein homodimerization activity	6/3087	13/9261	0.241174	0.65153	Mdes012418/Mdes000877/Mdes014319/Mdes004102/Mdes011104/Mdes014810	6
GO:0009982	pseudouridine synthase activity	7/3087	16/9261	0.262414	0.698485	Mdes015839/Mdes015170/Mdes015169/Mdes012237/Mdes017364/Mdes015072/Mdes004507	7
GO:0008138	protein tyrosine/serine/threonine phosphatase activity	8/3087	19/9261	0.279164	0.721838	Mdes019472/Mdes000763/Mdes015839/Mdes015169/Mdes016863/Mdes012237/Mdes001105/Mdes013521	8
GO:0008289	lipid binding	8/3087	19/9261	0.279164	0.721838	Mdes010116/Mdes007793/Mdes013528/Mdes010314/Mdes009638/Mdes012420/Mdes004605/Mdes012421	8
GO:0050661	NADP binding	13/3087	33/9261	0.284933	0.72628	Mdes001865/Mdes014718/Mdes002079/Mdes007374/Mdes016343/Mdes012061/Mdes019970/Mdes018462/Mdes007373/Mdes020082/Mdes003656/Mdes003582/Mdes010589	13
GO:0004715	non-membrane spanning protein tyrosine kinase activity	5/3087	11/9261	0.288907	0.72628	Mdes003851/Mdes005797/Mdes006255/Mdes005764/Mdes009665	5
GO:0004003	ATP-dependent DNA helicase activity	10/3087	25/9261	0.304196	0.744047	Mdes003658/Mdes013209/Mdes009985/Mdes010157/Mdes005135/Mdes007365/Mdes003018/Mdes019057/Mdes010775/Mdes000416	10
GO:0016614	oxidoreductase activity, acting on CH-OH group of donors	10/3087	25/9261	0.304196	0.744047	Mdes010450/Mdes003759/Mdes005710/Mdes001727/Mdes014013/Mdes007088/Mdes008906/Mdes010451/Mdes018963/Mdes007055	10
GO:0008237	metallopeptidase activity	12/3087	31/9261	0.32227	0.766195	Mdes009077/Mdes013301/Mdes006926/Mdes013476/Mdes007182/Mdes013877/Mdes008674/Mdes005391/Mdes006353/Mdes015628/Mdes013025/Mdes005880	12
GO:0016788	hydrolase activity, acting on ester bonds	12/3087	31/9261	0.32227	0.766195	Mdes000065/Mdes007676/Mdes017013/Mdes002832/Mdes009892/Mdes002095/Mdes011078/Mdes020162/Mdes014987/Mdes007117/Mdes016895/Mdes010676	12
GO:0016758	transferase activity, transferring hexosyl groups	7/3087	17/9261	0.32595	0.766195	Mdes001760/Mdes016176/Mdes003522/Mdes015031/Mdes014967/Mdes004257/Mdes003772	7
GO:0016705	oxidoreductase activity, acting on paired donors, with incorporation or reduction of molecular oxygen	30/3087	84/9261	0.359558	0.834358	Mdes020144/Mdes013947/Mdes008006/Mdes006454/Mdes007746/Mdes003064/Mdes009247/Mdes011837/Mdes019560/Mdes003231/Mdes006766/Mdes013667/Mdes016137/Mdes016205/Mdes014206/Mdes007238/Mdes010669/Mdes007346/Mdes011353/Mdes003065/Mdes006168/Mdes010393/Mdes003637/Mdes015703/Mdes003766/Mdes010404/Mdes005656/Mdes008881/Mdes009232/Mdes016658	30
GO:0005089	Rho guanyl-nucleotide exchange factor activity	13/3087	35/9261	0.375652	0.86067	Mdes019875/Mdes011421/Mdes000863/Mdes008287/Mdes000757/Mdes004101/Mdes001699/Mdes008350/Mdes000760/Mdes003403/Mdes004316/Mdes011420/Mdes003672	13
GO:0008536	Ran GTPase binding	7/3087	18/9261	0.391426	0.885601	Mdes014585/Mdes002829/Mdes008402/Mdes010504/Mdes011128/Mdes017728/Mdes002005	7
GO:0004601	peroxidase activity	6/3087	16/9261	0.453064	0.996399	Mdes001004/Mdes000213/Mdes004254/Mdes011896/Mdes006411/Mdes009520	6
GO:0003697	single-stranded DNA binding	7/3087	19/9261	0.456912	0.996399	Mdes009718/Mdes009927/Mdes008917/Mdes004682/Mdes008915/Mdes015723/Mdes018849	7
GO:0080019	fatty-acyl-CoA reductase (alcohol-forming) activity	7/3087	19/9261	0.456912	0.996399	Mdes011541/Mdes009616/Mdes000919/Mdes005526/Mdes000911/Mdes004822/Mdes016354	7
GO:0009055	electron transfer activity	18/3087	52/9261	0.473929	0.999863	Mdes013653/Mdes001552/Mdes006929/Mdes004207/Mdes017144/Mdes000749/Mdes014584/Mdes006944/Mdes005210/Mdes001278/Mdes007421/Mdes007559/Mdes013898/Mdes016387/Mdes014103/Mdes002920/Mdes016297/Mdes002911	18
GO:0016887	ATPase activity	31/3087	91/9261	0.480289	0.999863	Mdes017252/Mdes007461/Mdes001225/Mdes017989/Mdes002831/Mdes010095/Mdes006220/Mdes000860/Mdes005140/Mdes006485/Mdes004002/Mdes008398/Mdes017674/Mdes013841/Mdes015472/Mdes011775/Mdes017125/Mdes005543/Mdes002696/Mdes008735/Mdes015218/Mdes002213/Mdes001281/Mdes015680/Mdes019844/Mdes010989/Mdes009284/Mdes017244/Mdes001894/Mdes002391/Mdes000743	31
GO:0046982	protein heterodimerization activity	26/3087	77/9261	0.510802	0.999863	Mdes009226/Mdes007231/Mdes008944/Mdes003871/Mdes003218/Mdes009228/Mdes011957/Mdes016104/Mdes003933/Mdes009225/Mdes009229/Mdes008942/Mdes005861/Mdes015088/Mdes016809/Mdes007235/Mdes003935/Mdes017021/Mdes007234/Mdes015934/Mdes008947/Mdes003868/Mdes014418/Mdes007233/Mdes002964/Mdes006535	26
GO:0004725	protein tyrosine phosphatase activity	16/3087	47/9261	0.513719	0.999863	Mdes019472/Mdes007578/Mdes000763/Mdes005606/Mdes015839/Mdes005457/Mdes015169/Mdes016863/Mdes012237/Mdes003893/Mdes001746/Mdes007816/Mdes010605/Mdes014237/Mdes010604/Mdes013521	16
GO:0051015	actin filament binding	14/3087	41/9261	0.514658	0.999863	Mdes009655/Mdes011446/Mdes018602/Mdes000890/Mdes004757/Mdes018881/Mdes007628/Mdes000054/Mdes019912/Mdes007564/Mdes014858/Mdes009244/Mdes003521/Mdes010261	14
GO:0003678	DNA helicase activity	12/3087	35/9261	0.515826	0.999863	Mdes011986/Mdes018054/Mdes019247/Mdes012222/Mdes019362/Mdes003463/Mdes013698/Mdes018449/Mdes017055/Mdes019483/Mdes007495/Mdes006067	12
GO:0008234	cysteine-type peptidase activity	11/3087	32/9261	0.516528	0.999863	Mdes015364/Mdes014276/Mdes017072/Mdes012222/Mdes003463/Mdes006538/Mdes017326/Mdes017055/Mdes004463/Mdes007495/Mdes005323	11
GO:0003707	steroid hormone receptor activity	8/3087	23/9261	0.519382	0.999863	Mdes002061/Mdes002727/Mdes010374/Mdes002725/Mdes009383/Mdes010696/Mdes008342/Mdes004670	8
GO:0004177	aminopeptidase activity	5/3087	14/9261	0.524557	0.999863	Mdes007859/Mdes000420/Mdes007182/Mdes015628/Mdes001735	5
GO:0003700	DNA-binding transcription factor activity	85/3087	257/9261	0.559471	0.999863	Mdes015069/Mdes015813/Mdes014226/Mdes006763/Mdes008861/Mdes016061/Mdes000527/Mdes015544/Mdes008991/Mdes007762/Mdes004165/Mdes007764/Mdes007549/Mdes004539/Mdes007526/Mdes014797/Mdes006910/Mdes008647/Mdes009950/Mdes009868/Mdes010929/Mdes008857/Mdes008987/Mdes007765/Mdes005271/Mdes010934/Mdes000525/Mdes009862/Mdes006804/Mdes002061/Mdes016128/Mdes013446/Mdes012617/Mdes006762/Mdes010374/Mdes016801/Mde…	85
GO:0004497	monooxygenase activity	22/3087	67/9261	0.580342	0.999863	Mdes020144/Mdes008006/Mdes007746/Mdes009247/Mdes011837/Mdes019560/Mdes003231/Mdes013667/Mdes016137/Mdes016205/Mdes014206/Mdes007238/Mdes010669/Mdes006168/Mdes010393/Mdes003637/Mdes015703/Mdes003766/Mdes010404/Mdes008881/Mdes009232/Mdes016658	22
GO:0102965	alcohol-forming fatty acyl-CoA reductase activity	6/3087	18/9261	0.587885	0.999863	Mdes011541/Mdes009616/Mdes000919/Mdes005526/Mdes000911/Mdes004822	6
GO:0016787	hydrolase activity	36/3087	110/9261	0.58968	0.999863	Mdes001003/Mdes001843/Mdes012677/Mdes005194/Mdes000564/Mdes003751/Mdes007073/Mdes014990/Mdes010433/Mdes005828/Mdes011066/Mdes012744/Mdes019314/Mdes008364/Mdes007275/Mdes005459/Mdes012289/Mdes017258/Mdes010912/Mdes000696/Mdes007147/Mdes002739/Mdes012878/Mdes009453/Mdes012271/Mdes008211/Mdes008276/Mdes000948/Mdes001736/Mdes001454/Mdes003607/Mdes008111/Mdes005304/Mdes014024/Mdes013734/Mdes013412	36
GO:0003684	damaged DNA binding	5/3087	15/9261	0.596051	0.999863	Mdes006379/Mdes010157/Mdes005135/Mdes009593/Mdes001238	5
GO:0015035	protein disulfide oxidoreductase activity	5/3087	15/9261	0.596051	0.999863	Mdes012959/Mdes004207/Mdes012957/Mdes007559/Mdes016297	5
GO:0046933	proton-transporting ATP synthase activity, rotational mechanism	5/3087	15/9261	0.596051	0.999863	Mdes011464/Mdes006731/Mdes016019/Mdes008879/Mdes010941	5
GO:0016757	transferase activity, transferring glycosyl groups	15/3087	46/9261	0.596579	0.999863	Mdes002802/Mdes015351/Mdes013593/Mdes019583/Mdes012754/Mdes011605/Mdes002971/Mdes015467/Mdes008173/Mdes009438/Mdes003437/Mdes013455/Mdes011490/Mdes011950/Mdes004939	15
GO:0008146	sulfotransferase activity	4/3087	12/9261	0.607028	0.999863	Mdes004202/Mdes004201/Mdes007705/Mdes003701	4
GO:0016791	phosphatase activity	4/3087	12/9261	0.607028	0.999863	Mdes003873/Mdes014146/Mdes013902/Mdes000921	4
GO:0003824	catalytic activity	46/3087	142/9261	0.625535	0.999863	Mdes004832/Mdes007946/Mdes018094/Mdes003764/Mdes006940/Mdes015366/Mdes001581/Mdes001812/Mdes015826/Mdes001093/Mdes012520/Mdes006807/Mdes012731/Mdes014376/Mdes009034/Mdes009005/Mdes001099/Mdes007973/Mdes010333/Mdes003710/Mdes014650/Mdes000299/Mdes001619/Mdes009773/Mdes006883/Mdes012730/Mdes011240/Mdes000091/Mdes008914/Mdes006146/Mdes007789/Mdes010209/Mdes009631/Mdes014517/Mdes005028/Mdes004753/Mde…	46
GO:0000287	magnesium ion binding	22/3087	69/9261	0.645047	0.999863	Mdes016386/Mdes014477/Mdes000585/Mdes004827/Mdes015331/Mdes014596/Mdes001168/Mdes012748/Mdes018300/Mdes019637/Mdes015086/Mdes016135/Mdes000638/Mdes012479/Mdes000456/Mdes004804/Mdes014263/Mdes013367/Mdes009947/Mdes006780/Mdes018712/Mdes013769	22
GO:0035091	phosphatidylinositol binding	6/3087	19/9261	0.648334	0.999863	Mdes016120/Mdes005855/Mdes018752/Mdes004117/Mdes006076/Mdes006271	6
GO:0043565	sequence-specific DNA binding	72/3087	223/9261	0.655762	0.999863	Mdes013886/Mdes006763/Mdes000531/Mdes007392/Mdes008861/Mdes002156/Mdes016061/Mdes000250/Mdes009478/Mdes009280/Mdes015544/Mdes007549/Mdes018808/Mdes008647/Mdes009480/Mdes004521/Mdes010929/Mdes010934/Mdes001458/Mdes015792/Mdes001054/Mdes010338/Mdes008858/Mdes006804/Mdes002061/Mdes007118/Mdes002727/Mdes018896/Mdes001457/Mdes018102/Mdes013446/Mdes006762/Mdes001671/Mdes010374/Mdes005767/Mdes002157/Mde…	72
GO:0008134	transcription factor binding	5/3087	16/9261	0.661045	0.999863	Mdes007392/Mdes007116/Mdes011386/Mdes015279/Mdes002553	5
GO:0005085	guanyl-nucleotide exchange factor activity	4/3087	13/9261	0.677725	0.999863	Mdes019432/Mdes011033/Mdes004581/Mdes004580	4
GO:0003755	peptidyl-prolyl cis-trans isomerase activity	11/3087	36/9261	0.697085	0.999863	Mdes019516/Mdes005855/Mdes000562/Mdes009696/Mdes016157/Mdes003412/Mdes002851/Mdes007980/Mdes003760/Mdes015154/Mdes005919	11
GO:0003995	acyl-CoA dehydrogenase activity	3/3087	10/9261	0.700985	0.999863	Mdes003528/Mdes010031/Mdes008657	3
GO:0005516	calmodulin binding	3/3087	10/9261	0.700985	0.999863	Mdes000315/Mdes001886/Mdes010589	3
GO:0030983	mismatched DNA binding	3/3087	10/9261	0.700985	0.999863	Mdes000860/Mdes008118/Mdes009705	3
GO:0003690	double-stranded DNA binding	6/3087	20/9261	0.703022	0.999863	Mdes017471/Mdes018037/Mdes018396/Mdes007691/Mdes001095/Mdes012307	6
GO:0008017	microtubule binding	26/3087	84/9261	0.716472	0.999863	Mdes009156/Mdes011623/Mdes008413/Mdes013047/Mdes011018/Mdes009099/Mdes011250/Mdes019949/Mdes002917/Mdes001863/Mdes010661/Mdes011775/Mdes015128/Mdes015918/Mdes001164/Mdes004935/Mdes009095/Mdes014914/Mdes018251/Mdes019844/Mdes016390/Mdes007601/Mdes017855/Mdes009723/Mdes001283/Mdes013901	26
GO:0003682	chromatin binding	5/3087	17/9261	0.718815	0.999863	Mdes009718/Mdes009280/Mdes001325/Mdes013908/Mdes019442	5
GO:0071949	FAD binding	8/3087	27/9261	0.724867	0.999863	Mdes020105/Mdes002082/Mdes007883/Mdes002083/Mdes009368/Mdes013490/Mdes006536/Mdes002911	8
GO:0032549	ribonucleoside binding	4/3087	14/9261	0.738992	0.999863	Mdes003639/Mdes007731/Mdes003226/Mdes013447	4
GO:0000155	phosphorelay sensor kinase activity	14/3087	47/9261	0.745984	0.999863	Mdes014389/Mdes009702/Mdes007392/Mdes012442/Mdes015542/Mdes003791/Mdes001814/Mdes007956/Mdes012630/Mdes017033/Mdes015681/Mdes005568/Mdes016821/Mdes015394	14
GO:0008408	3'-5' exonuclease activity	6/3087	21/9261	0.751629	0.999863	Mdes015964/Mdes016828/Mdes014908/Mdes015416/Mdes005569/Mdes005144	6
GO:0036459	thiol-dependent ubiquitinyl hydrolase activity	9/3087	31/9261	0.754129	0.999863	Mdes011535/Mdes018381/Mdes016106/Mdes019092/Mdes000449/Mdes003454/Mdes019184/Mdes007698/Mdes019424	9
GO:0005198	structural molecule activity	8/3087	28/9261	0.765611	0.999863	Mdes015885/Mdes002862/Mdes012025/Mdes017745/Mdes003075/Mdes005916/Mdes014660/Mdes010261	8
GO:0004713	protein tyrosine kinase activity	3/3087	11/9261	0.766044	0.999863	Mdes013516/Mdes019798/Mdes007716	3
GO:0008324	cation transmembrane transporter activity	3/3087	11/9261	0.766044	0.999863	Mdes006014/Mdes009635/Mdes010764	3
GO:0016779	nucleotidyltransferase activity	3/3087	11/9261	0.766044	0.999863	Mdes010672/Mdes007242/Mdes008933	3
GO:0004623	phospholipase A2 activity	5/3087	18/9261	0.769172	0.999863	Mdes006767/Mdes005000/Mdes009312/Mdes019748/Mdes011566	5
GO:0000981	DNA-binding transcription factor activity, RNA polymerase II-specific	4/3087	15/9261	0.79097	0.999863	Mdes000208/Mdes006467/Mdes007019/Mdes015614	4
GO:0016491	oxidoreductase activity	42/3087	138/9261	0.792564	0.999863	Mdes004259/Mdes007676/Mdes006254/Mdes008151/Mdes012261/Mdes007677/Mdes002095/Mdes003985/Mdes002082/Mdes007969/Mdes006195/Mdes002455/Mdes014163/Mdes017308/Mdes005515/Mdes010601/Mdes007970/Mdes018745/Mdes019955/Mdes004289/Mdes003768/Mdes013542/Mdes007767/Mdes009348/Mdes002083/Mdes005173/Mdes008023/Mdes007432/Mdes014804/Mdes009995/Mdes008566/Mdes008757/Mdes004805/Mdes006536/Mdes009881/Mdes016895/Mde…	42
GO:0016829	lyase activity	6/3087	22/9261	0.794154	0.999863	Mdes006996/Mdes006974/Mdes006840/Mdes007858/Mdes002321/Mdes011549	6
GO:0061630	ubiquitin protein ligase activity	6/3087	22/9261	0.794154	0.999863	Mdes000549/Mdes015766/Mdes015905/Mdes015947/Mdes018244/Mdes001675	6
GO:0016747	transferase activity, transferring acyl groups other than amino-acyl groups	11/3087	39/9261	0.80102	0.999863	Mdes006345/Mdes014176/Mdes014122/Mdes017977/Mdes013732/Mdes009053/Mdes010854/Mdes014794/Mdes009814/Mdes005610/Mdes009254	11
GO:0001227	DNA-binding transcription repressor activity, RNA polymerase II-specific	3/3087	12/9261	0.819049	0.999863	Mdes017471/Mdes018396/Mdes012307	3
GO:0004540	ribonuclease activity	3/3087	12/9261	0.819049	0.999863	Mdes008112/Mdes015781/Mdes001166	3
GO:0019706	protein-cysteine S-palmitoyltransferase activity	3/3087	12/9261	0.819049	0.999863	Mdes006594/Mdes019078/Mdes003731	3
GO:0004803	transposase activity	15/3087	54/9261	0.844729	0.999863	Mdes006575/Mdes019536/Mdes020154/Mdes013261/Mdes013110/Mdes012818/Mdes013680/Mdes012773/Mdes019021/Mdes019279/Mdes018161/Mdes000175/Mdes018506/Mdes019791/Mdes019306	15
GO:0004386	helicase activity	25/3087	87/9261	0.848322	0.999863	Mdes001391/Mdes007033/Mdes011900/Mdes014983/Mdes001225/Mdes000606/Mdes014065/Mdes003780/Mdes000213/Mdes001927/Mdes007808/Mdes010358/Mdes008485/Mdes007973/Mdes013536/Mdes011585/Mdes010543/Mdes000458/Mdes012414/Mdes000804/Mdes002504/Mdes009891/Mdes007425/Mdes006355/Mdes016793	25
GO:0003924	GTPase activity	42/3087	142/9261	0.852593	0.999863	Mdes007568/Mdes016338/Mdes008277/Mdes004428/Mdes018156/Mdes012748/Mdes010180/Mdes004152/Mdes000410/Mdes006742/Mdes003339/Mdes007500/Mdes012403/Mdes004923/Mdes001828/Mdes007347/Mdes001943/Mdes005623/Mdes002257/Mdes016351/Mdes010656/Mdes005197/Mdes002521/Mdes003826/Mdes006289/Mdes008188/Mdes011148/Mdes020150/Mdes017222/Mdes012435/Mdes000941/Mdes011611/Mdes012556/Mdes008929/Mdes005346/Mdes015648/Mde…	42
GO:0004984	olfactory receptor activity	27/3087	94/9261	0.856529	0.999863	Mdes014493/Mdes017459/Mdes002351/Mdes019727/Mdes019044/Mdes020093/Mdes020094/Mdes019073/Mdes014544/Mdes018935/Mdes020152/Mdes003930/Mdes003706/Mdes012347/Mdes018934/Mdes011699/Mdes018946/Mdes015432/Mdes018953/Mdes018910/Mdes019037/Mdes018908/Mdes018931/Mdes019535/Mdes004318/Mdes018927/Mdes019577	27
GO:0005319	lipid transporter activity	3/3087	13/9261	0.861446	0.999863	Mdes011250/Mdes007824/Mdes011203	3
GO:0005525	GTP binding	55/3087	185/9261	0.871117	0.999863	Mdes007568/Mdes010242/Mdes005488/Mdes010864/Mdes016338/Mdes012826/Mdes008277/Mdes004428/Mdes018156/Mdes012748/Mdes010180/Mdes004152/Mdes000410/Mdes006742/Mdes003339/Mdes007500/Mdes012403/Mdes004923/Mdes014873/Mdes001828/Mdes000456/Mdes007347/Mdes001943/Mdes000174/Mdes005623/Mdes002257/Mdes016351/Mdes010656/Mdes005197/Mdes002521/Mdes004092/Mdes003826/Mdes006289/Mdes008188/Mdes011148/Mdes004093/Mde…	55
GO:0016740	transferase activity	30/3087	106/9261	0.887798	0.999863	Mdes008945/Mdes006281/Mdes000373/Mdes014330/Mdes007496/Mdes006872/Mdes011039/Mdes008687/Mdes003866/Mdes006311/Mdes000158/Mdes007648/Mdes008690/Mdes005293/Mdes003803/Mdes005531/Mdes009788/Mdes006831/Mdes003253/Mdes007559/Mdes009980/Mdes011050/Mdes001513/Mdes018383/Mdes003683/Mdes002869/Mdes009698/Mdes005304/Mdes004046/Mdes010581	30
GO:0005549	odorant binding	32/3087	113/9261	0.893418	0.999863	Mdes016515/Mdes014493/Mdes017459/Mdes002351/Mdes019727/Mdes019044/Mdes020093/Mdes015157/Mdes020094/Mdes010457/Mdes019073/Mdes005520/Mdes014544/Mdes018935/Mdes020152/Mdes003930/Mdes003706/Mdes018964/Mdes012347/Mdes018934/Mdes011699/Mdes018946/Mdes015432/Mdes018953/Mdes018910/Mdes019037/Mdes010456/Mdes018908/Mdes018931/Mdes019535/Mdes018927/Mdes019577	32
GO:0015078	proton transmembrane transporter activity	3/3087	14/9261	0.894843	0.999863	Mdes003751/Mdes004035/Mdes003214	3
GO:0005086	ARF guanyl-nucleotide exchange factor activity	2/3087	10/9261	0.896077	0.999863	Mdes001119/Mdes007637	2
GO:0016746	transferase activity, transferring acyl groups	4/3087	18/9261	0.898559	0.999863	Mdes000186/Mdes007035/Mdes003169/Mdes008886	4
GO:0003899	DNA-directed 5'-3' RNA polymerase activity	11/3087	44/9261	0.912017	0.999863	Mdes003639/Mdes008904/Mdes006159/Mdes010078/Mdes010578/Mdes007731/Mdes001693/Mdes003226/Mdes013447/Mdes008421/Mdes017933	11
GO:0016301	kinase activity	29/3087	105/9261	0.913768	0.999863	Mdes013919/Mdes006080/Mdes004151/Mdes007952/Mdes010102/Mdes003631/Mdes000585/Mdes009970/Mdes005356/Mdes000907/Mdes010095/Mdes008426/Mdes008125/Mdes016135/Mdes013557/Mdes013491/Mdes009225/Mdes014799/Mdes014340/Mdes002060/Mdes001840/Mdes007577/Mdes010410/Mdes012006/Mdes006503/Mdes011793/Mdes009926/Mdes004416/Mdes003263	29
GO:0008083	growth factor activity	3/3087	15/9261	0.920811	0.999863	Mdes005680/Mdes004699/Mdes013978	3
GO:0017048	Rho GTPase binding	2/3087	11/9261	0.924974	0.999863	Mdes007485/Mdes008240	2
GO:0005215	transporter activity	6/3087	27/9261	0.928345	0.999863	Mdes014382/Mdes003399/Mdes011958/Mdes006222/Mdes009871/Mdes012117	6
GO:0051539	4 iron, 4 sulfur cluster binding	11/3087	46/9261	0.938757	0.999863	Mdes000605/Mdes006656/Mdes019401/Mdes006929/Mdes019892/Mdes003554/Mdes014584/Mdes007365/Mdes004694/Mdes002920/Mdes001501	11
GO:0031177	phosphopantetheine binding	4/3087	20/9261	0.93975	0.999863	Mdes007676/Mdes002095/Mdes013063/Mdes016895	4
GO:0004843	thiol-dependent ubiquitin-specific protease activity	3/3087	16/9261	0.94078	0.999863	Mdes013113/Mdes001579/Mdes001475	3
GO:0005102	signaling receptor binding	2/3087	12/9261	0.946158	0.999863	Mdes000593/Mdes002959	2
GO:0036374	glutathione hydrolase activity	2/3087	12/9261	0.946158	0.999863	Mdes017468/Mdes011050	2
GO:0003774	motor activity	16/3087	65/9261	0.951371	0.999863	Mdes009655/Mdes017892/Mdes018602/Mdes004757/Mdes018881/Mdes007628/Mdes012258/Mdes008424/Mdes008436/Mdes019912/Mdes007564/Mdes013292/Mdes006863/Mdes014815/Mdes013519/Mdes007716	16
GO:0004519	endonuclease activity	5/3087	25/9261	0.954012	0.999863	Mdes005854/Mdes016780/Mdes004682/Mdes007397/Mdes009641	5
GO:0016853	isomerase activity	5/3087	25/9261	0.954012	0.999863	Mdes011193/Mdes003108/Mdes014904/Mdes000702/Mdes016868	5
GO:0004842	ubiquitin-protein transferase activity	30/3087	114/9261	0.957616	0.999863	Mdes017723/Mdes018956/Mdes010120/Mdes005356/Mdes012919/Mdes010349/Mdes013045/Mdes000520/Mdes000466/Mdes000518/Mdes019601/Mdes012981/Mdes010286/Mdes014256/Mdes018248/Mdes007674/Mdes008832/Mdes016350/Mdes000888/Mdes015085/Mdes012840/Mdes017805/Mdes007366/Mdes000418/Mdes000519/Mdes016048/Mdes015225/Mdes013285/Mdes006437/Mdes014864	30
GO:0051287	NAD binding	9/3087	41/9261	0.961105	0.999863	Mdes005030/Mdes000877/Mdes000638/Mdes013270/Mdes004804/Mdes017469/Mdes015195/Mdes011868/Mdes004694	9
GO:0004402	histone acetyltransferase activity	2/3087	13/9261	0.961561	0.999863	Mdes014649/Mdes003957	2
GO:0005096	GTPase activator activity	10/3087	45/9261	0.963372	0.999863	Mdes005957/Mdes009364/Mdes017233/Mdes012427/Mdes014573/Mdes016400/Mdes006680/Mdes006694/Mdes013760/Mdes006695	10
GO:0004190	aspartic-type endopeptidase activity	13/3087	56/9261	0.963714	0.999863	Mdes015543/Mdes012849/Mdes019102/Mdes018485/Mdes006910/Mdes019418/Mdes013056/Mdes011906/Mdes012646/Mdes013473/Mdes011991/Mdes018552/Mdes019266	13
GO:0003712	transcription coregulator activity	5/3087	26/9261	0.964426	0.999863	Mdes004570/Mdes013177/Mdes011386/Mdes000660/Mdes003957	5
GO:0003723	RNA binding	97/3087	335/9261	0.964495	0.999863	Mdes007921/Mdes016044/Mdes004930/Mdes009802/Mdes014477/Mdes018767/Mdes005320/Mdes013137/Mdes009915/Mdes004082/Mdes001983/Mdes009246/Mdes009470/Mdes012587/Mdes015839/Mdes012503/Mdes000199/Mdes001069/Mdes004376/Mdes008405/Mdes004695/Mdes010498/Mdes014596/Mdes010997/Mdes008112/Mdes015170/Mdes016053/Mdes003780/Mdes010237/Mdes011631/Mdes015169/Mdes001156/Mdes005708/Mdes010998/Mdes000193/Mdes012237/Mde…	97
GO:0008168	methyltransferase activity	19/3087	78/9261	0.967602	0.999863	Mdes009222/Mdes015171/Mdes018987/Mdes007880/Mdes011162/Mdes011899/Mdes008405/Mdes015460/Mdes001109/Mdes014125/Mdes005683/Mdes014948/Mdes009362/Mdes017814/Mdes002247/Mdes010912/Mdes005453/Mdes019397/Mdes010054	19
GO:0043022	ribosome binding	2/3087	14/9261	0.97268	0.999863	Mdes001626/Mdes004769	2
GO:0003964	RNA-directed DNA polymerase activity	8/3087	39/9261	0.973702	0.999863	Mdes019628/Mdes017429/Mdes012151/Mdes018589/Mdes015203/Mdes004771/Mdes012149/Mdes016912	8
GO:0051536	iron-sulfur cluster binding	3/3087	19/9261	0.976085	0.999863	Mdes015885/Mdes015218/Mdes010223	3
GO:0004012	phospholipid-translocating ATPase activity	1/3087	10/9261	0.982701	0.999863	Mdes001168	1
GO:0008565	protein transporter activity	1/3087	10/9261	0.982701	0.999863	Mdes009976	1
GO:0031625	ubiquitin protein ligase binding	1/3087	10/9261	0.982701	0.999863	Mdes000549	1
GO:0042626	ATPase activity, coupled to transmembrane movement of substances	7/3087	38/9261	0.986981	0.999863	Mdes004267/Mdes007331/Mdes002094/Mdes001987/Mdes003527/Mdes012848/Mdes006625	7
GO:0004518	nuclease activity	1/3087	11/9261	0.988473	0.999863	Mdes005444	1
GO:0046983	protein dimerization activity	64/3087	244/9261	0.993743	0.999863	Mdes005046/Mdes017471/Mdes003895/Mdes018757/Mdes008904/Mdes013716/Mdes007068/Mdes013168/Mdes018749/Mdes005368/Mdes019936/Mdes018591/Mdes007526/Mdes019496/Mdes020038/Mdes015706/Mdes000683/Mdes005176/Mdes018871/Mdes012639/Mdes015266/Mdes010933/Mdes017890/Mdes019334/Mdes018077/Mdes012691/Mdes008589/Mdes019603/Mdes019300/Mdes007139/Mdes006046/Mdes007140/Mdes013552/Mdes001490/Mdes007956/Mdes006668/Mde…	64
GO:0018024	histone-lysine N-methyltransferase activity	4/3087	28/9261	0.993968	0.999863	Mdes011056/Mdes004417/Mdes006415/Mdes019442	4
GO:0003713	transcription coactivator activity	1/3087	13/9261	0.994883	0.999863	Mdes005208	1
GO:0016874	ligase activity	21/3087	96/9261	0.995134	0.999863	Mdes010120/Mdes010356/Mdes002116/Mdes010349/Mdes000483/Mdes008832/Mdes000158/Mdes000468/Mdes012840/Mdes007078/Mdes017627/Mdes000240/Mdes007366/Mdes009815/Mdes013063/Mdes002619/Mdes006437/Mdes014388/Mdes018806/Mdes010606/Mdes018350	21
GO:0004129	cytochrome-c oxidase activity	1/3087	14/9261	0.996591	0.999863	Mdes014940	1
GO:0008137	NADH dehydrogenase (ubiquinone) activity	3/3087	27/9261	0.998221	0.999863	Mdes014961/Mdes011110/Mdes004694	3
GO:0016620	oxidoreductase activity, acting on the aldehyde or oxo group of donors, NAD or NADP as acceptor	1/3087	16/9261	0.998487	0.999863	Mdes009968	1
GO:0003743	translation initiation factor activity	10/3087	68/9261	0.999863	0.999863	Mdes018334/Mdes011004/Mdes003807/Mdes003464/Mdes002521/Mdes010974/Mdes002851/Mdes008929/Mdes006215/Mdes004141	10

## Sheet: KO_updown
ID	Description	GeneRatio	BgRatio	pvalue	p.adjust	geneID	Count	KEGG pathway link	KO_IDs
ko03010	Ribosome	76/775	108/2535	3.53782e-18	3.92698e-16	Mdes007468/Mdes013216/Mdes009802/Mdes004498/Mdes005320/Mdes003124/Mdes005831/Mdes003976/Mdes014786/Mdes010313/Mdes001687/Mdes000881/Mdes009536/Mdes009654/Mdes006917/Mdes010237/Mdes011631/Mdes006152/Mdes007213/Mdes017165/Mdes004566/Mdes001354/Mdes011158/Mdes001426/Mdes011412/Mdes008799/Mdes011122/Mdes001543/Mdes008923/Mdes010080/Mdes007876/Mdes005699/Mdes003746/Mdes004564/Mdes000025/Mdes014709/Mde…	76	Click here to show KEGG pathway	K02930+K02920+K02947+K02918+K02935+K02925+K02962+K02899+K02900+K02911+K02889+K02941+K02879+K02980+K02912+K02985+K02995+K02961+K02884+K02937+K02971+K02901+K02907+K02992+K02896+K02908+K02894+K02921+K02883+K02958+K02991+K02987+K02957+K02874+K02951+K02902+K02997+K02876+K02865+K02973+K02926+K02891+K02924+K02934+K02887+K02903+K02888+K02898+K02976+K02923+K02919+K02974+K02882+K02984+K02956+K02983+K02996+…
ko04080	Neuroactive ligand-receptor interaction	44/775	65/2535	4.67704e-10	2.59576e-08	Mdes000414/Mdes002444/Mdes009623/Mdes001597/Mdes002976/Mdes000413/Mdes004864/Mdes005038/Mdes003193/Mdes005216/Mdes015521/Mdes008675/Mdes002693/Mdes009052/Mdes013154/Mdes002874/Mdes001220/Mdes000691/Mdes011984/Mdes000308/Mdes005808/Mdes002691/Mdes008033/Mdes013400/Mdes002928/Mdes004679/Mdes006795/Mdes001370/Mdes004147/Mdes011817/Mdes006851/Mdes004146/Mdes000113/Mdes001719/Mdes012988/Mdes018893/Mde…	44	Click here to show KEGG pathway	K04239+K05213+K01312+K05195+K04170+K04615+K04610+K05175+K04148+K04223+K04224+K04157+K05181+K04131+K05052+K08375+K04284+K04145+K05210+K04153+K04194+K05194+K05208+K04134+K04163+K04578+K04577+K04144
ko00230	Purine metabolism	44/775	81/2535	5.32932e-06	0.000197185	Mdes004993/Mdes008406/Mdes000065/Mdes009931/Mdes004259/Mdes013323/Mdes007653/Mdes015397/Mdes014618/Mdes014478/Mdes000585/Mdes001572/Mdes006768/Mdes000619/Mdes002628/Mdes006979/Mdes010320/Mdes004895/Mdes009568/Mdes007126/Mdes013805/Mdes012091/Mdes007861/Mdes009700/Mdes008060/Mdes002045/Mdes002965/Mdes015156/Mdes014263/Mdes008422/Mdes012399/Mdes000049/Mdes002739/Mdes014034/Mdes013098/Mdes007622/Mde…	44	Click here to show KEGG pathway	K03783+K08042+K01081+K13293+K12322+K08048+K00939+K01769+K01756+K12318+K01519+K10807+K13763+K10808+K01239+K13755+K18438+K18437+K00873+K19572+K13761+K15779+K00365+K01587+K01768+K00940+K08049+K01477+K13758+K00942+K12323+K12319+K01951+K01518+K13988+K08043+K01487
ko04745	Phototransduction - fly	18/775	30/2535	0.00075002	0.020813	Mdes011686/Mdes007708/Mdes014436/Mdes011802/Mdes012637/Mdes010583/Mdes009563/Mdes007020/Mdes008424/Mdes008468/Mdes012311/Mdes003143/Mdes006303/Mdes002953/Mdes016052/Mdes014651/Mdes007044/Mdes007716	18	Click here to show KEGG pathway	K02183+K13807+K13805+K04967+K08834+K05692+K02677+K00910+K05858+K07972+K13804+K13803
ko03030	DNA replication	18/775	33/2535	0.0033417	0.0741857	Mdes000605/Mdes001391/Mdes006656/Mdes000606/Mdes013267/Mdes016053/Mdes008633/Mdes000213/Mdes006276/Mdes004745/Mdes003554/Mdes014090/Mdes013698/Mdes006780/Mdes003337/Mdes008404/Mdes010603/Mdes002964	18	Click here to show KEGG pathway	K10745+K10740+K04799+K02209+K02685+K02324+K02326+K10747+K04802+K02542+K02328+K02541+K10743+K10739+K10756+K07466+K02540+K02320
ko03050	Proteasome	18/775	37/2535	0.0153426	0.202571	Mdes004650/Mdes001720/Mdes001332/Mdes001508/Mdes005702/Mdes000865/Mdes002839/Mdes006083/Mdes003973/Mdes001831/Mdes010963/Mdes004494/Mdes001180/Mdes013410/Mdes010051/Mdes001997/Mdes016374/Mdes007280	18	Click here to show KEGG pathway	K03063+K03039+K02729+K03033+K02736+K02726+K02734+K03032+K11599+K02728+K03028+K02731+K03037+K02730+K02725+K02735+K03030+K03035
ko00500	Starch and sucrose metabolism	12/775	22/2535	0.0160061	0.202571	Mdes012418/Mdes010894/Mdes012500/Mdes009755/Mdes005532/Mdes003650/Mdes000028/Mdes014263/Mdes000216/Mdes007633/Mdes005389/Mdes009774	12	Click here to show KEGG pathway	K01187+K01810+K00688+K15779+K00700+K01194+K01196+K01084+K00693+K01176
ko00020	Citrate cycle (TCA cycle)	14/775	27/2535	0.0164247	0.202571	Mdes005488/Mdes000638/Mdes014624/Mdes014584/Mdes000456/Mdes004159/Mdes004804/Mdes008087/Mdes006273/Mdes001278/Mdes000023/Mdes013769/Mdes002920/Mdes001501	14	Click here to show KEGG pathway	K00237+K01900+K00235+K00164+K00161+K01648+K00030+K01681+K00236+K00234+K01596+K00031
ko01040	Biosynthesis of unsaturated fatty acids	14/775	27/2535	0.0164247	0.202571	Mdes007029/Mdes000405/Mdes004022/Mdes002507/Mdes015581/Mdes000404/Mdes006304/Mdes002353/Mdes002509/Mdes005173/Mdes014851/Mdes013679/Mdes009029/Mdes000588	14	Click here to show KEGG pathway	K00507+K10247+K10250+K10251+K10258+K10249
ko00480	Glutathione metabolism	19/775	41/2535	0.0233614	0.208003	Mdes004259/Mdes002079/Mdes008668/Mdes006189/Mdes013476/Mdes000638/Mdes011039/Mdes008687/Mdes003866/Mdes013877/Mdes008690/Mdes005306/Mdes003803/Mdes001453/Mdes018462/Mdes014034/Mdes011050/Mdes005170/Mdes010581	19	Click here to show KEGG pathway	K00310+K00797+K00036+K00033+K18592+K11140+K00799+K10807+K10808+K00802+K00031
ko00052	Galactose metabolism	12/775	23/2535	0.0243607	0.208003	Mdes014126/Mdes003985/Mdes008719/Mdes001307/Mdes009730/Mdes003768/Mdes004204/Mdes014263/Mdes000216/Mdes007633/Mdes005389/Mdes004110	12	Click here to show KEGG pathway	K01084+K01785+K15779+K01189+K00965+K12309+K01784+K00011+K01187
ko00980	Metabolism of xenobiotics by cytochrome P450	12/775	23/2535	0.0243607	0.208003	Mdes009246/Mdes006189/Mdes003522/Mdes011039/Mdes008687/Mdes003866/Mdes008690/Mdes005306/Mdes006874/Mdes003772/Mdes008221/Mdes010581	12	Click here to show KEGG pathway	K00699+K00121+K00799
ko00982	Drug metabolism - cytochrome P450	12/775	23/2535	0.0243607	0.208003	Mdes009246/Mdes006189/Mdes003522/Mdes011039/Mdes008687/Mdes003866/Mdes008690/Mdes005306/Mdes006874/Mdes003772/Mdes008221/Mdes010581	12	Click here to show KEGG pathway	K00699+K00121+K00799
ko00983	Drug metabolism - other enzymes	21/775	47/2535	0.027656	0.219273	Mdes004259/Mdes015397/Mdes014478/Mdes010433/Mdes006189/Mdes008364/Mdes003522/Mdes011039/Mdes008687/Mdes003866/Mdes008690/Mdes005306/Mdes002965/Mdes002770/Mdes006874/Mdes014034/Mdes003772/Mdes008221/Mdes002245/Mdes005170/Mdes010581	21	Click here to show KEGG pathway	K01951+K03927+K00940+K00757+K00699+K10807+K10808+K01519+K00799
ko01212	Fatty acid metabolism	22/775	52/2535	0.0469105	0.339068	Mdes007029/Mdes007676/Mdes000405/Mdes004022/Mdes002507/Mdes015581/Mdes000404/Mdes012520/Mdes003528/Mdes006304/Mdes002353/Mdes002509/Mdes008886/Mdes005173/Mdes008657/Mdes014851/Mdes013679/Mdes006160/Mdes007544/Mdes009029/Mdes000588/Mdes005610	22	Click here to show KEGG pathway	K09479+K10249+K00249+K01897+K18660+K00665+K01074+K00626+K10250+K00507+K10247+K10251+K08765+K10258
ko00270	Cysteine and methionine metabolism	12/775	25/2535	0.0498385	0.339068	Mdes015342/Mdes010595/Mdes004837/Mdes006974/Mdes003251/Mdes003803/Mdes001453/Mdes001826/Mdes015195/Mdes007858/Mdes015004/Mdes005339	12	Click here to show KEGG pathway	K00797+K00016+K01758+K08964+K08963+K00789+K00815+K00058+K14455+K00456+K00802
ko00561	Glycerolipid metabolism	20/775	47/2535	0.0533236	0.339068	Mdes011753/Mdes013470/Mdes016062/Mdes003985/Mdes012195/Mdes007826/Mdes008719/Mdes014122/Mdes005515/Mdes008471/Mdes001714/Mdes002311/Mdes003768/Mdes005338/Mdes007117/Mdes005295/Mdes015514/Mdes014323/Mdes002212/Mdes011031	20	Click here to show KEGG pathway	K14073+K14074+K14457+K00011+K14452+K00002+K01080+K14075+K01189+K00901+K13517
ko00350	Tyrosine metabolism	8/775	15/2535	0.054984	0.339068	Mdes015342/Mdes009246/Mdes003251/Mdes008189/Mdes016640/Mdes003610/Mdes015004/Mdes016425	8	Click here to show KEGG pathway	K00503+K00121+K00815+K14455+K00451+K01557+K00501
ko00830	Retinol metabolism	9/775	18/2535	0.0657841	0.384317	Mdes010391/Mdes009246/Mdes009853/Mdes004381/Mdes003522/Mdes014264/Mdes006874/Mdes003772/Mdes008221	9	Click here to show KEGG pathway	K15734+K00699+K11161+K00121
ko00220	Arginine biosynthesis	8/775	16/2535	0.081369	0.39865	Mdes015342/Mdes010179/Mdes013025/Mdes006146/Mdes008305/Mdes010589/Mdes015004/Mdes018899	8	Click here to show KEGG pathway	K14455+K01476+K01915+K13240+K00814+K14677+K01425
ko00531	Glycosaminoglycan degradation	8/775	16/2535	0.081369	0.39865	Mdes016151/Mdes008256/Mdes001307/Mdes003987/Mdes002741/Mdes006592/Mdes002617/Mdes006184	8	Click here to show KEGG pathway	K12309+K01217+K01205+K01565+K01136+K01197+K01135
ko03410	Base excision repair	8/775	16/2535	0.081369	0.39865	Mdes000605/Mdes008633/Mdes004745/Mdes006379/Mdes006780/Mdes010603/Mdes009641/Mdes002964	8	Click here to show KEGG pathway	K10771+K04799+K10803+K02324+K02326+K10747+K04802+K02328
ko00062	Fatty acid elongation	11/775	24/2535	0.0826031	0.39865	Mdes000405/Mdes004022/Mdes002507/Mdes015581/Mdes000404/Mdes002353/Mdes002509/Mdes005173/Mdes013679/Mdes006160/Mdes009029	11	Click here to show KEGG pathway	K10247+K10250+K01074+K10258+K10251+K10249
ko01200	Carbon metabolism	31/775	83/2535	0.108425	0.501466	Mdes015342/Mdes009246/Mdes005030/Mdes000585/Mdes002341/Mdes002079/Mdes000638/Mdes001235/Mdes014624/Mdes007327/Mdes014584/Mdes000456/Mdes009755/Mdes008272/Mdes004159/Mdes004804/Mdes006146/Mdes018462/Mdes006273/Mdes003327/Mdes001278/Mdes015195/Mdes000023/Mdes013095/Mdes013769/Mdes002002/Mdes015004/Mdes002920/Mdes005610/Mdes011295/Mdes001501	31	Click here to show KEGG pathway	K00121+K00031+K01070+K01681+K14455+K00058+K00234+K00236+K00615+K00030+K00161+K01810+K01057+K01807+K00029+K00626+K05605+K01053+K00814+K00164+K00235+K00616+K00033+K01079+K00036+K01900+K00873+K00237
ko00030	Pentose phosphate pathway	9/775	20/2535	0.123996	0.541947	Mdes002341/Mdes002079/Mdes009755/Mdes008272/Mdes014263/Mdes018462/Mdes003327/Mdes013095/Mdes002002	9	Click here to show KEGG pathway	K01053+K15779+K00616+K00033+K00036+K00615+K01810+K01057+K01807
ko04213	Longevity regulating pathway - multiple species	15/775	37/2535	0.126942	0.541947	Mdes010265/Mdes009931/Mdes007653/Mdes007256/Mdes006636/Mdes006768/Mdes013805/Mdes015176/Mdes007255/Mdes011175/Mdes011377/Mdes008412/Mdes011392/Mdes004894/Mdes010670	15	Click here to show KEGG pathway	K01768+K08049+K08043+K09542+K06067+K04564+K08048+K07198+K03283+K08042+K04565
ko04145	Phagosome	22/775	58/2535	0.139145	0.561183	Mdes010977/Mdes007568/Mdes003751/Mdes002217/Mdes004267/Mdes003908/Mdes007500/Mdes002696/Mdes009781/Mdes006524/Mdes014720/Mdes004035/Mdes016052/Mdes001617/Mdes016089/Mdes010589/Mdes002391/Mdes010941/Mdes003214/Mdes003166/Mdes006625/Mdes002527	22	Click here to show KEGG pathway	K02148+K02150+K05692+K08054+K07375+K02152+K13240+K02154+K10413+K07374+K02153+K10414+K03662+K02144+K08057+K13885
ko01210	2-Oxocarboxylic acid metabolism	7/775	15/2535	0.14156	0.561183	Mdes015342/Mdes000638/Mdes004804/Mdes013025/Mdes006146/Mdes015004/Mdes001501	7	Click here to show KEGG pathway	K14677+K00814+K00030+K00031+K01681+K14455
ko03420	Nucleotide excision repair	14/775	35/2535	0.150608	0.576467	Mdes000605/Mdes016184/Mdes013267/Mdes008633/Mdes004682/Mdes006276/Mdes004745/Mdes014090/Mdes003337/Mdes008802/Mdes010603/Mdes010775/Mdes002964/Mdes001238	14	Click here to show KEGG pathway	K10739+K02328+K07466+K10756+K10845+K03143+K10740+K10846+K04802+K02324+K10747+K10839+K02326+K10843
ko00514	Other types of O-glycan biosynthesis	9/775	21/2535	0.160818	0.595025	Mdes002802/Mdes011605/Mdes002971/Mdes008173/Mdes003437/Mdes011490/Mdes000512/Mdes011950/Mdes001780	9	Click here to show KEGG pathway	K00778+K00710+K23840+K18134+K09667+K03691
ko01230	Biosynthesis of amino acids	19/775	51/2535	0.184873	0.661965	Mdes015342/Mdes000585/Mdes010595/Mdes000638/Mdes010179/Mdes001235/Mdes008272/Mdes004548/Mdes006974/Mdes004804/Mdes013025/Mdes006146/Mdes015195/Mdes013095/Mdes002321/Mdes002002/Mdes015004/Mdes018899/Mdes001501	19	Click here to show KEGG pathway	K00873+K14677+K01079+K00616+K00814+K01758+K01915+K01807+K01476+K00789+K01620+K00264+K00030+K00615+K00058+K14455+K01681+K00031
ko03430	Mismatch repair	8/775	19/2535	0.196439	0.681398	Mdes013267/Mdes008633/Mdes006276/Mdes004745/Mdes014090/Mdes009705/Mdes003337/Mdes010603	8	Click here to show KEGG pathway	K07466+K10756+K10739+K02328+K04802+K10747+K10740+K08737
ko00130	Ubiquinone and other terpenoid-quinone biosynthesis	5/775	11/2535	0.222644	0.748892	Mdes001812/Mdes001619/Mdes003251/Mdes008914/Mdes003760	5	Click here to show KEGG pathway	K00815+K01904
ko00250	Alanine, aspartate and glutamate metabolism	10/775	26/2535	0.248824	0.812337	Mdes015342/Mdes001632/Mdes010179/Mdes004548/Mdes006146/Mdes008305/Mdes000049/Mdes005730/Mdes003264/Mdes015004	10	Click here to show KEGG pathway	K13051+K01756+K00264+K00820+K14455+K01425+K01915+K01580+K00814
ko00520	Amino sugar and nucleotide sugar metabolism	14/775	39/2535	0.285354	0.843503	Mdes001216/Mdes001406/Mdes001760/Mdes001678/Mdes014126/Mdes001515/Mdes009730/Mdes009755/Mdes006879/Mdes014263/Mdes007352/Mdes005730/Mdes004110/Mdes014222	14	Click here to show KEGG pathway	K01443+K01810+K00820+K00698+K01784+K01183+K00972+K00965+K15779
ko00970	Aminoacyl-tRNA biosynthesis	13/775	36/2535	0.287794	0.843503	Mdes001615/Mdes012753/Mdes000878/Mdes008408/Mdes009268/Mdes001650/Mdes002411/Mdes004432/Mdes017627/Mdes015727/Mdes014314/Mdes002410/Mdes003728	13	Click here to show KEGG pathway	K01893+K00604+K02433+K01873+K01874+K01876+K01866+K01880+K02435+K01870+K01887+K01881+K01872
ko00010	Glycolysis / Gluconeogenesis	11/775	30/2535	0.292216	0.843503	Mdes005488/Mdes009246/Mdes000585/Mdes005515/Mdes014624/Mdes009755/Mdes004837/Mdes004204/Mdes014263/Mdes000921/Mdes005389	11	Click here to show KEGG pathway	K01596+K00121+K00002+K01810+K00161+K00016+K01084+K03103+K15779+K01785+K00873
ko00790	Folate biosynthesis	9/775	24/2535	0.295507	0.843503	Mdes003985/Mdes008193/Mdes009553/Mdes014146/Mdes008668/Mdes008303/Mdes003768/Mdes008189/Mdes006529	9	Click here to show KEGG pathway	K00011+K01077+K00501+K01307+K00502+K00310+K01495
ko00053	Ascorbate and aldarate metabolism	7/775	18/2535	0.296366	0.843503	Mdes008151/Mdes003522/Mdes005515/Mdes006874/Mdes003327/Mdes003772/Mdes008221	7	Click here to show KEGG pathway	K00699+K01053+K17744+K00002
ko00670	One carbon pool by folate	5/775	13/2535	0.362763	0.946557	Mdes000878/Mdes005865/Mdes006781/Mdes007469/Mdes009968	5	Click here to show KEGG pathway	K13403+K00289+K00560+K00604+K25004
ko00430	Taurine and hypotaurine metabolism	4/775	10/2535	0.365578	0.946557	Mdes001632/Mdes001773/Mdes011050/Mdes005339	4	Click here to show KEGG pathway	K18966+K00456+K18592+K01580
ko00532	Glycosaminoglycan biosynthesis - chondroitin sulfate / dermatan sulfate	4/775	10/2535	0.365578	0.946557	Mdes006744/Mdes007705/Mdes003379/Mdes004049	4	Click here to show KEGG pathway	K00746+K01017+K13499+K00747
ko03013	Nucleocytoplasmic transport	36/775	111/2535	0.366684	0.946557	Mdes005513/Mdes001414/Mdes013758/Mdes011004/Mdes007542/Mdes001006/Mdes004428/Mdes002822/Mdes009754/Mdes005097/Mdes009364/Mdes003477/Mdes001156/Mdes009025/Mdes005259/Mdes009263/Mdes007236/Mdes008485/Mdes012676/Mdes001075/Mdes001079/Mdes005979/Mdes009321/Mdes002257/Mdes005499/Mdes011128/Mdes010974/Mdes012414/Mdes011526/Mdes008000/Mdes002777/Mdes008449/Mdes006428/Mdes004218/Mdes004562/Mdes004141	36	Click here to show KEGG pathway	K03253+K13171+K14298+K07936+K14315+K14301+K14310+K13175+K18655+K14311+K14300+K14305+K14317+K12875+K01164+K14289+K12812+K14309+K14314+K13174+K12172+K10577+K09291+K12877+K14284+K03257+K12160+K12882+K03237+K14304+K14323+K14319+K14324+K14303+K03231
ko04142	Lysosome	27/775	83/2535	0.387454	0.954722	Mdes000016/Mdes016151/Mdes009892/Mdes011078/Mdes008376/Mdes008256/Mdes008719/Mdes001307/Mdes002027/Mdes003987/Mdes009781/Mdes002741/Mdes002825/Mdes006592/Mdes009843/Mdes012025/Mdes002617/Mdes006184/Mdes006160/Mdes008374/Mdes005674/Mdes017168/Mdes010676/Mdes001322/Mdes005323/Mdes010941/Mdes003214	27	Click here to show KEGG pathway	K12387+K01052+K02154+K04646+K01197+K01204+K01373+K03662+K01206+K01135+K06497+K02144+K12385+K13443+K19363+K01565+K12309+K01217+K01205+K01189+K01136+K01074+K01201
ko00620	Pyruvate metabolism	10/775	29/2535	0.389502	0.954722	Mdes005488/Mdes009246/Mdes005030/Mdes000585/Mdes005515/Mdes014624/Mdes004837/Mdes001254/Mdes011868/Mdes005610	10	Click here to show KEGG pathway	K00873+K00049+K01069+K00626+K00029+K00016+K00161+K00002+K01596+K00121
ko02010	ABC transporters	9/775	26/2535	0.396989	0.954722	Mdes004002/Mdes009295/Mdes005543/Mdes007331/Mdes002094/Mdes002213/Mdes001987/Mdes009284/Mdes003527	9	Click here to show KEGG pathway	K05679+K05684+K05673+K05665+K05658+K05655
ko00040	Pentose and glucuronate interconversions	8/775	23/2535	0.405057	0.954722	Mdes003985/Mdes003522/Mdes005515/Mdes003768/Mdes006874/Mdes012006/Mdes003772/Mdes008221	8	Click here to show KEGG pathway	K00011+K00002+K00699+K00854
ko04070	Phosphatidylinositol signaling system	18/775	55/2535	0.412853	0.954722	Mdes010247/Mdes006118/Mdes007708/Mdes011802/Mdes010583/Mdes009374/Mdes006438/Mdes012195/Mdes001714/Mdes008468/Mdes001746/Mdes003038/Mdes003143/Mdes000648/Mdes005295/Mdes008262/Mdes007044/Mdes001454	18	Click here to show KEGG pathway	K18082+K20278+K02183+K00999+K01092+K01107+K13024+K05860+K05858+K00981+K00901+K02677
ko00910	Nitrogen metabolism	4/775	11/2535	0.447255	0.999999	Mdes005472/Mdes010179/Mdes000204/Mdes004548	4	Click here to show KEGG pathway	K01672+K00264+K01915
ko00590	Arachidonic acid metabolism	6/775	18/2535	0.487156	0.999999	Mdes014196/Mdes011566/Mdes005880/Mdes007559/Mdes008211/Mdes011050	6	Click here to show KEGG pathway	K05309+K16343+K18592+K01254+K15730+K01047
ko04215	Apoptosis - multiple species	6/775	18/2535	0.487156	0.999999	Mdes000549/Mdes014873/Mdes006944/Mdes006989/Mdes010655/Mdes009953	6	Click here to show KEGG pathway	K16679+K20017+K08738+K08731+K16943+K16061
ko00564	Glycerophospholipid metabolism	18/775	58/2535	0.519461	0.999999	Mdes011753/Mdes010247/Mdes014041/Mdes013470/Mdes000186/Mdes012195/Mdes007035/Mdes002098/Mdes000877/Mdes005459/Mdes001714/Mdes003038/Mdes005338/Mdes011566/Mdes010672/Mdes005295/Mdes008211/Mdes014171	18	Click here to show KEGG pathway	K01080+K01047+K00999+K00967+K16343+K13517+K01613+K00623+K01049+K00981+K00006+K13515+K00901
ko00330	Arginine and proline metabolism	8/775	26/2535	0.56534	0.999999	Mdes015342/Mdes000602/Mdes003803/Mdes001453/Mdes011793/Mdes010589/Mdes015004/Mdes018899	8	Click here to show KEGG pathway	K14455+K00934+K00802+K01476+K13240+K00472+K00797
ko00240	Pyrimidine metabolism	10/775	33/2535	0.579281	0.999999	Mdes004993/Mdes000065/Mdes004259/Mdes013323/Mdes015397/Mdes002965/Mdes002770/Mdes014034/Mdes006781/Mdes005170	10	Click here to show KEGG pathway	K01518+K00560+K00940+K00757+K10807+K10808+K01081+K03783
ko00565	Ether lipid metabolism	6/775	20/2535	0.605937	0.999999	Mdes005338/Mdes011566/Mdes015541/Mdes008211/Mdes004257/Mdes019408	6	Click here to show KEGG pathway	K01047+K01080+K20656+K16343+K04628
ko00760	Nicotinate and nicotinamide metabolism	6/775	20/2535	0.605937	0.999999	Mdes000065/Mdes013323/Mdes006596/Mdes000639/Mdes004102/Mdes003607	6	Click here to show KEGG pathway	K00323+K01239+K00858+K03783+K01081
ko00071	Fatty acid degradation	8/775	27/2535	0.614556	0.999999	Mdes009246/Mdes012520/Mdes003528/Mdes008886/Mdes010031/Mdes008657/Mdes016868/Mdes005610	8	Click here to show KEGG pathway	K00626+K13238+K00252+K08765+K00249+K00121+K09479+K01897
ko00061	Fatty acid biosynthesis	3/775	10/2535	0.632721	0.999999	Mdes007676/Mdes012520/Mdes007544	3	Click here to show KEGG pathway	K00665+K18660+K01897
ko00600	Sphingolipid metabolism	8/775	28/2535	0.660678	0.999999	Mdes000650/Mdes008719/Mdes001307/Mdes013289/Mdes002027/Mdes017337/Mdes005338/Mdes004257	8	Click here to show KEGG pathway	K01201+K12353+K01189+K12309+K01441+K04628+K01080+K23727
ko03020	RNA polymerase	8/775	28/2535	0.660678	0.999999	Mdes008904/Mdes015366/Mdes010078/Mdes010578/Mdes007731/Mdes015163/Mdes001693/Mdes015360	8	Click here to show KEGG pathway	K03013+K03009+K03014+K03016+K03010+K03012+K03011
ko00981	Insect hormone biosynthesis	3/775	11/2535	0.70227	0.999999	Mdes002918/Mdes010669/Mdes011353	3	Click here to show KEGG pathway	K10719+K10722+K14939
ko04137	Mitophagy - animal	8/775	29/2535	0.703359	0.999999	Mdes007124/Mdes007028/Mdes003454/Mdes000888/Mdes002285/Mdes005752/Mdes009910/Mdes010161	8	Click here to show KEGG pathway	K15637+K04556+K08770+K08341+K17907+K03115+K11851+K03097
ko04392	Hippo signaling pathway - multiple species	5/775	19/2535	0.736609	0.999999	Mdes010733/Mdes015435/Mdes010486/Mdes014902/Mdes010484	5	Click here to show KEGG pathway	K16507+K16669
ko03015	mRNA surveillance pathway	17/775	62/2535	0.750264	0.999999	Mdes001414/Mdes013758/Mdes004695/Mdes007663/Mdes009754/Mdes001156/Mdes009025/Mdes009686/Mdes007236/Mdes008485/Mdes002661/Mdes000032/Mdes012414/Mdes008000/Mdes006149/Mdes003649/Mdes016882	17	Click here to show KEGG pathway	K14396+K12877+K14284+K12882+K14323+K14324+K12875+K12812+K18655+K14411+K14402+K14398+K13171+K14407+K14401
ko00260	Glycine, serine and threonine metabolism	7/775	27/2535	0.765172	0.999999	Mdes001235/Mdes006974/Mdes003810/Mdes015195/Mdes011868/Mdes007055/Mdes002321	7	Click here to show KEGG pathway	K01079+K00049+K01758+K00552+K01620+K00108+K00058
ko00860	Porphyrin and chlorophyll metabolism	6/775	24/2535	0.790216	0.999999	Mdes000024/Mdes003522/Mdes004007/Mdes006874/Mdes003772/Mdes008221	6	Click here to show KEGG pathway	K00699+K01749+K01599
ko01240	Biosynthesis of cofactors	29/775	109/2535	0.847553	0.999999	Mdes010391/Mdes015397/Mdes008151/Mdes009853/Mdes000585/Mdes006596/Mdes010595/Mdes000024/Mdes009553/Mdes014146/Mdes004381/Mdes016147/Mdes007126/Mdes003522/Mdes005515/Mdes008303/Mdes004102/Mdes005865/Mdes004007/Mdes002965/Mdes014264/Mdes006874/Mdes000049/Mdes003327/Mdes013098/Mdes009815/Mdes006529/Mdes003772/Mdes008221	29	Click here to show KEGG pathway	K00940+K01495+K00873+K00699+K15734+K01053+K00275+K01307+K10105+K01599+K00789+K01077+K01756+K13403+K00939+K01749+K00858+K11161+K00002+K17744
ko04512	ECM-receptor interaction	4/775	18/2535	0.848825	0.999999	Mdes006843/Mdes002579/Mdes002141/Mdes002238	4	Click here to show KEGG pathway	K19719+K06237+K06258+K08131
ko04136	Autophagy - other	5/775	22/2535	0.850316	0.999999	Mdes000249/Mdes002285/Mdes010701/Mdes010161/Mdes001605	5	Click here to show KEGG pathway	K17908+K17907+K08341+K17906
ko03440	Homologous recombination	6/775	26/2535	0.853527	0.999999	Mdes013267/Mdes006276/Mdes004745/Mdes014090/Mdes014904/Mdes020146	6	Click here to show KEGG pathway	K10739+K02328+K07466+K10871+K10728+K10740
ko04141	Protein processing in endoplasmic reticulum	28/775	108/2535	0.881699	0.999999	Mdes007256/Mdes012267/Mdes003408/Mdes001679/Mdes006877/Mdes009484/Mdes003908/Mdes016702/Mdes007255/Mdes015467/Mdes000888/Mdes000809/Mdes008722/Mdes011175/Mdes001028/Mdes010966/Mdes005293/Mdes014298/Mdes013265/Mdes016089/Mdes002942/Mdes014964/Mdes002619/Mdes003683/Mdes004894/Mdes002782/Mdes004141/Mdes001238	28	Click here to show KEGG pathway	K12666+K07151+K03283+K08057+K14014+K04079+K09586+K08288+K14020+K04556+K14018+K08056+K10575+K08054+K09485+K03237+K10636+K12670+K05546+K09562+K24348+K12667+K09542+K09487+K10839
ko00650	Butanoate metabolism	3/775	15/2535	0.883331	0.999999	Mdes001632/Mdes002437/Mdes005610	3	Click here to show KEGG pathway	K00626+K01580+K00019
ko04391	Hippo signaling pathway - fly	13/775	54/2535	0.886257	0.999999	Mdes010733/Mdes014037/Mdes015435/Mdes002961/Mdes012337/Mdes016052/Mdes010486/Mdes014902/Mdes009953/Mdes003516/Mdes006863/Mdes005113/Mdes010484	13	Click here to show KEGG pathway	K16669+K16507+K16676+K16674+K16689+K06094+K16679+K05692+K06630+K16677
ko00190	Oxidative phosphorylation	22/775	87/2535	0.887796	0.999999	Mdes011464/Mdes003751/Mdes002217/Mdes004267/Mdes014940/Mdes000749/Mdes006183/Mdes014584/Mdes006944/Mdes009781/Mdes000299/Mdes001025/Mdes004035/Mdes006273/Mdes001278/Mdes000023/Mdes004694/Mdes003858/Mdes002920/Mdes010941/Mdes003214/Mdes006625	22	Click here to show KEGG pathway	K00411+K00235+K00418+K02152+K08738+K00237+K02150+K00415+K02148+K03942+K00236+K00234+K02268+K02144+K00413+K02153+K03662+K02154+K00416+K02136
ko04320	Dorso-ventral axis formation	6/775	28/2535	0.900253	0.999999	Mdes006811/Mdes003376/Mdes016408/Mdes000193/Mdes001547/Mdes004347	6	Click here to show KEGG pathway	K03102+K02360+K02174+K02177+K02599
ko00511	Other glycan degradation	3/775	16/2535	0.909437	0.999999	Mdes001307/Mdes002027/Mdes008374	3	Click here to show KEGG pathway	K12309+K01201+K01206
ko00562	Inositol phosphate metabolism	9/775	41/2535	0.919791	0.999999	Mdes010247/Mdes007708/Mdes009374/Mdes006438/Mdes001746/Mdes000648/Mdes008262/Mdes001454/Mdes000921	9	Click here to show KEGG pathway	K00999+K20278+K01107+K01092+K18082+K05858+K03103+K05860
ko00640	Propanoate metabolism	5/775	25/2535	0.919965	0.999999	Mdes000456/Mdes004837/Mdes013769/Mdes005610/Mdes011295	5	Click here to show KEGG pathway	K05605+K00626+K00016+K01900
ko00534	Glycosaminoglycan biosynthesis - heparan sulfate / heparin	2/775	12/2535	0.921666	0.999999	Mdes004202/Mdes004201	2	Click here to show KEGG pathway	K08104
ko00592	alpha-Linolenic acid metabolism	2/775	12/2535	0.921666	0.999999	Mdes011566/Mdes008211	2	Click here to show KEGG pathway	K01047+K16343
ko00900	Terpenoid backbone biosynthesis	3/775	17/2535	0.930129	0.999999	Mdes003204/Mdes001513/Mdes005610	3	Click here to show KEGG pathway	K01597+K00804+K00626
ko04068	FoxO signaling pathway	12/775	54/2535	0.936287	0.999999	Mdes005488/Mdes007819/Mdes015544/Mdes006636/Mdes019556/Mdes000449/Mdes012540/Mdes002958/Mdes008412/Mdes005389/Mdes010161/Mdes016180	12	Click here to show KEGG pathway	K07198+K04402+K11838+K10151+K01596+K09385+K23605+K15010+K10305+K08341+K01084+K04564
ko04310	Wnt signaling pathway	16/775	70/2535	0.942971	0.999999	Mdes001041/Mdes007708/Mdes018870/Mdes007028/Mdes019556/Mdes000564/Mdes001568/Mdes006891/Mdes005752/Mdes007061/Mdes007044/Mdes003115/Mdes000593/Mdes014568/Mdes016180/Mdes002959	16	Click here to show KEGG pathway	K05858+K23605+K02085+K22471+K02677+K10151+K23491+K04510+K00714+K04491+K00444+K03115+K03097+K19882+K08399
ko00510	N-Glycan biosynthesis	7/775	35/2535	0.944746	0.999999	Mdes005309/Mdes003408/Mdes006877/Mdes015467/Mdes005293/Mdes000512/Mdes002942	7	Click here to show KEGG pathway	K00738+K00778+K12667+K12670+K05546+K12666+K07151
ko00051	Fructose and mannose metabolism	3/775	18/2535	0.946389	0.999999	Mdes003985/Mdes003768/Mdes014169	3	Click here to show KEGG pathway	K00011+K01103
ko00630	Glyoxylate and dicarboxylate metabolism	5/775	27/2535	0.948741	0.999999	Mdes011193/Mdes010179/Mdes011868/Mdes005610/Mdes001501	5	Click here to show KEGG pathway	K00049+K01816+K01915+K00626+K01681
ko00513	Various types of N-glycan biosynthesis	5/775	28/2535	0.959282	0.999999	Mdes005309/Mdes006877/Mdes015467/Mdes005293/Mdes002942	5	Click here to show KEGG pathway	K00738+K12670+K12667+K12666+K07151
ko04330	Notch signaling pathway	5/775	28/2535	0.959282	0.999999	Mdes010265/Mdes000095/Mdes003376/Mdes016408/Mdes009323	5	Click here to show KEGG pathway	K06052+K06051+K02599+K06067
ko04624	Toll and Imd signaling pathway	8/775	41/2535	0.962239	0.999999	Mdes005098/Mdes001530/Mdes000197/Mdes000748/Mdes014635/Mdes012251/Mdes007490/Mdes014468	8	Click here to show KEGG pathway	K04432+K20674+K04730+K10704+K01446+K20697+K10380+K18809
ko00770	Pantothenate and CoA biosynthesis	2/775	15/2535	0.968437	0.999999	Mdes001773/Mdes003628	2	Click here to show KEGG pathway	K18966+K08069
ko00380	Tryptophan metabolism	3/775	20/2535	0.968897	0.999999	Mdes008193/Mdes010031/Mdes005610	3	Click here to show KEGG pathway	K00626+K00502+K00252
ko00563	Glycosylphosphatidylinositol (GPI)-anchor biosynthesis	4/775	25/2535	0.971463	0.999999	Mdes009282/Mdes008020/Mdes005212/Mdes004935	4	Click here to show KEGG pathway	K05292+K05291+K05293+K05289
ko04146	Peroxisome	14/775	67/2535	0.973198	0.999999	Mdes011541/Mdes012520/Mdes000901/Mdes000638/Mdes000909/Mdes015176/Mdes010333/Mdes000919/Mdes005526/Mdes003321/Mdes011377/Mdes008412/Mdes007170/Mdes004822	14	Click here to show KEGG pathway	K13348+K04564+K13349+K01897+K01796+K13353+K11187+K13356+K00031+K04565
ko03018	RNA degradation	10/775	51/2535	0.973443	0.999999	Mdes002072/Mdes007605/Mdes000251/Mdes003372/Mdes001793/Mdes010439/Mdes011097/Mdes006138/Mdes006493/Mdes000686	10	Click here to show KEGG pathway	K04043+K12619+K12581+K03679+K04077+K00962+K12611+K12599+K12602+K14443
ko00310	Lysine degradation	7/775	39/2535	0.976155	0.999999	Mdes019955/Mdes012329/Mdes010031/Mdes004413/Mdes010774/Mdes005462/Mdes005610	7	Click here to show KEGG pathway	K00474+K04462+K00626+K14157+K11430+K18201+K00252
ko04350	TGF-beta signaling pathway	6/775	35/2535	0.977863	0.999999	Mdes006239/Mdes004699/Mdes007618/Mdes011386/Mdes011838/Mdes016180	6	Click here to show KEGG pathway	K04686+K04683+K23377+K06825+K04662+K23605
ko04341	Hedgehog signaling pathway - fly	4/775	26/2535	0.97795	0.999999	Mdes002674/Mdes007116/Mdes004699/Mdes011262	4	Click here to show KEGG pathway	K06226+K06224+K04662+K06229
ko04214	Apoptosis - fly	8/775	45/2535	0.983562	0.999999	Mdes006811/Mdes003413/Mdes010929/Mdes000388/Mdes006944/Mdes006989/Mdes009953/Mdes003075	8	Click here to show KEGG pathway	K09428+K20015+K08738+K20017+K16679+K03386+K02174+K07611
ko00280	Valine, leucine and isoleucine degradation	5/775	32/2535	0.984472	0.999999	Mdes003909/Mdes008657/Mdes007544/Mdes005610/Mdes011295	5	Click here to show KEGG pathway	K00249+K18660+K05605+K08683+K00626
ko00410	beta-Alanine metabolism	3/775	25/2535	0.992554	0.999999	Mdes001632/Mdes001773/Mdes011295	3	Click here to show KEGG pathway	K05605+K01580+K18966
ko04150	mTOR signaling pathway	15/775	83/2535	0.997048	0.999999	Mdes000875/Mdes006636/Mdes002217/Mdes001510/Mdes004267/Mdes001685/Mdes009781/Mdes001944/Mdes004035/Mdes008835/Mdes007044/Mdes000593/Mdes006215/Mdes002959/Mdes006625	15	Click here to show KEGG pathway	K02144+K03259+K00444+K02991+K00714+K20401+K07198+K02152+K20403+K02148+K02677+K13780+K02150+K10421
ko03460	Fanconi anemia pathway	3/775	29/2535	0.997752	0.999999	Mdes013267/Mdes006276/Mdes014090	3	Click here to show KEGG pathway	K10740+K07466+K10739
ko04140	Autophagy - animal	12/775	73/2535	0.998362	0.999999	Mdes010711/Mdes006628/Mdes000249/Mdes006636/Mdes001629/Mdes002285/Mdes001746/Mdes010701/Mdes003200/Mdes010161/Mdes001605/Mdes004141	12	Click here to show KEGG pathway	K07198+K21247+K17589+K17906+K18082+K19330+K21246+K08341+K17907+K03237+K17908
ko04130	SNARE interactions in vesicular transport	1/775	19/2535	0.999053	0.999999	Mdes013319	1	Click here to show KEGG pathway	K13504
ko03022	Basal transcription factors	3/775	32/2535	0.999106	0.999999	Mdes016184/Mdes008802/Mdes010775	3	Click here to show KEGG pathway	K10843+K03143+K10845
ko04144	Endocytosis	20/775	112/2535	0.999395	0.999999	Mdes009070/Mdes002585/Mdes007256/Mdes005356/Mdes007253/Mdes003380/Mdes007637/Mdes007255/Mdes006076/Mdes009026/Mdes001943/Mdes011175/Mdes002953/Mdes012025/Mdes009083/Mdes014730/Mdes000491/Mdes002326/Mdes016481/Mdes016180	20	Click here to show KEGG pathway	K05758+K03283+K12562+K04646+K04707+K10364+K18584+K12199+K05755+K23605+K01528+K12479+K04439+K00910+K10365+K17918+K18441+K17260
ko03060	Protein export	1/775	21/2535	0.999547	0.999999	Mdes000641	1	Click here to show KEGG pathway	K03217
ko04013	MAPK signaling pathway - fly	13/775	88/2535	0.999849	0.999999	Mdes005098/Mdes013716/Mdes008991/Mdes008829/Mdes004699/Mdes002829/Mdes008069/Mdes002254/Mdes009377/Mdes009953/Mdes004490/Mdes008412/Mdes009665	13	Click here to show KEGG pathway	K04432+K20230+K20235+K20225+K16679+K07364+K20214+K05759+K04662+K04564+K09260+K20223+K09237
ko04120	Ubiquitin mediated proteolysis	11/775	85/2535	0.999968	0.999999	Mdes006268/Mdes010120/Mdes000549/Mdes005356/Mdes003477/Mdes000888/Mdes010857/Mdes006311/Mdes012656/Mdes009910/Mdes003683	11	Click here to show KEGG pathway	K04707+K10576+K10685+K10590+K04556+K10575+K10582+K10686+K16061+K08770+K10577
ko03008	Ribosome biogenesis in eukaryotes	7/775	66/2535	0.999976	0.999999	Mdes008405/Mdes007028/Mdes007236/Mdes000251/Mdes005752/Mdes004218/Mdes004562	7	Click here to show KEGG pathway	K12619+K07936+K03097+K03115+K14284+K14563+K01164
ko03040	Spliceosome	13/775	109/2535	0.999999	0.999999	Mdes013758/Mdes007256/Mdes009754/Mdes003122/Mdes009025/Mdes000181/Mdes018572/Mdes008485/Mdes007255/Mdes011175/Mdes009206/Mdes004515/Mdes011458	13	Click here to show KEGG pathway	K03283+K12896+K12741+K12846+K12875+K12812+K12842+K12882+K12877+K12891+K12822
