# Supplementary material for: Comparative Hessian Fly Larval Transcriptomics Provides Novel Insight into Host and Nonhost Resistance
Source: Int J Mol Sci. 2021 Oct 25;22(21):11498. doi: 10.3390/ijms222111498 (PMC8583952; doi:10.3390/ijms222111498)
Supplement: Supplementary file 1 [file ijms-22-11498-s001.zip › TableS7.xlsx]

## Sheet: Proteases
		A3		V3		Bd3
Class	Gene_id	MeanLog2FC	FC	MeanLog2FC	FC	MeanLog2FC	FC	Hit_id (nr)	Hit_description (nr)	Aedes aegypti	Description (Aedes aegypti)	Anopheles gambiae	Description (Anopheles gambiae)	Drosophila melanogaster	Description (Drosophila melanogaster)
Metalloproteases	Mdes013301	-3.9987	-15.9856	-2.9247	-7.59316	-2.68022	-6.40954	KNC31388	hypothetical protein FF38_09730 [Lucilia cuprina]|Lucilia cuprina|Eukaryota	AAEL012110-PB	protease m1 zinc metalloprotease	AGAP000129-PA	NA	FBpp0110455	NA
	Mdes013476	-3.90768	-15.0082	-2.88215	-7.37247	-2.72003	-6.58886	XP_001861871	protease m1 zinc metalloprotease [Culex quinquefasciatus]|Culex quinquefasciatus|Eukaryota	AAEL012110-PB	protease m1 zinc metalloprotease	AGAP000129-PA	NA	FBpp0110455	NA
	Mdes003345	nd	nd	-1.44644	-2.72535	nd	nd	XP_001663710	AAEL013525-PA [Aedes aegypti]|Aedes aegypti|Eukaryota	AAEL013525-PA	Timp-3, putative	AGAP003319-PA	NA	FBpp0081722	Tissue inhibitor of metalloproteases [Source:FlyBase;Acc:FBgn0025879]
	Mdes011987	nd	nd	-1.11786	-2.17024	nd	nd	XP_316862	AGAP000885-PA [Anopheles gambiae str. PEST]|Anopheles gambiae str. PEST|Eukaryota	AAEL012217-PA	protease m1 zinc metalloprotease	AGAP000885-PA	aminopeptidase N [Source:VB Community Annotation]	FBpp0084769	NA
	Mdes000513	nd	nd	1.01652	2.02303	nd	nd	XP_001861713	matrix metalloproteinase [Culex quinquefasciatus]|Culex quinquefasciatus|Eukaryota	AAEL005666-PL	matrix metalloproteinase	AGAP006904-PC	matrix metalloprotease 1 [Source:VB Community Annotation]	FBpp0271771	Matrix metalloproteinase 1 [Source:FlyBase;Acc:FBgn0035049]
	Mdes006883	nd	nd	1.64493	3.12732	1.14039	2.20441	KFB49344	AGAP006616-PA-like protein [Anopheles sinensis]|Anopheles sinensis|Eukaryota	AAEL012278-PA	metalloprotease	AGAP006616-PA	Presequence protease, mitochondrial [Source:VB Community Annotation]	FBpp0110537	NA
	Mdes008231	nd	nd	1.73542	3.32977	1.11683	2.1687	KFB48787	AGAP006949-PA-like protein [Anopheles sinensis]|Anopheles sinensis|Eukaryota	AAEL008565-PA	Metalloprotease m41 ftsh	AGAP006949-PA	AFG3 family protein [Source:VB Community Annotation]	FBpp0075012	NA
	Mdes000595	nd	nd	2.6611	6.32514	1.75844	3.38332	XP_001850227	metalloproteinase [Culex quinquefasciatus]|Culex quinquefasciatus|Eukaryota	AAEL022361-PB	NA	AGAP004620-PC	Envelysin [Source:VB Community Annotation]	FBpp0083770	NA
	Mdes011375	nd	nd	2.97142	7.8431	3.78627	13.7969	XP_001843240	matrix metalloproteinase [Culex quinquefasciatus]|Culex quinquefasciatus|Eukaryota	AAEL028229-PA	NA	AGAP003929-PA	matrix metalloprotease 3 [Source:VB Community Annotation]	FBpp0292980	Matrix metalloproteinase 1 [Source:FlyBase;Acc:FBgn0035049]
	Mdes013877	nd	nd	3.1726	9.01672	2.93647	7.65534	XP_005179455	PREDICTED: aminopeptidase N-like [Musca domestica]|Musca domestica|Eukaryota	AAEL012783-PA	protease m1 zinc metalloprotease	AGAP004809-PA	alanyl aminopeptidase N 1 [Source:VB Community Annotation]	FBpp0312341	NA
Aspartate protease	Mdes002550	-1.42735	-2.68953	nd	nd	nd	nd	XP_001867326	lysosomal aspartic protease [Culex quinquefasciatus]|Culex quinquefasciatus|Eukaryota	AAEL006169-PA	Lysosomal aspartic protease Precursor (EC 3.4.23.-)	AGAP003277-PD	cathepsin D [Source:VB Community Annotation]	FBpp0087972	NA
	Mdes007902	nd	nd	-2.72124	-6.59439	nd	nd	XP_005499288	PREDICTED: cathepsin D [Columba livia]|Columba livia|Eukaryota	AAEL006169-PA	Lysosomal aspartic protease Precursor (EC 3.4.23.-)	AGAP003277-PD	cathepsin D [Source:VB Community Annotation]	FBpp0079729	NA
	Mdes007318	nd	nd	-1.6643	-3.1696	nd	nd	AOD75397	cathepsin D-like protein [Tyrophagus putrescentiae]|Tyrophagus putrescentiae|Eukaryota	AAEL006169-PA	Lysosomal aspartic protease Precursor (EC 3.4.23.-)	AGAP003277-PD	cathepsin D [Source:VB Community Annotation]	FBpp0079729	NA
	Mdes012927	nd	nd	-1.43892	-2.71118	nd	nd	AKO90276	cathepsin D [Tigriopus japonicus]|Tigriopus japonicus|Eukaryota	AAEL006169-PA	Lysosomal aspartic protease Precursor (EC 3.4.23.-)	AGAP003277-PD	cathepsin D [Source:VB Community Annotation]	FBpp0087972	NA
Cysteine Protease	Mdes013114	nd	nd	1.14968	2.21864	nd	nd	XP_006959499	cysteine proteinase [Wallemia mellicola CBS 633.66]|Wallemia sebi CBS 633.66|Eukaryota	AAEL008952-PB	sentrin/sumo-specific protease	NA	NA	FBpp0074462	NA
	Mdes002335	nd	nd	-3.01782	-8.09941	nd	nd	XP_003742671	PREDICTED: sentrin-specific protease 1-like [Metaseiulus occidentalis]|Metaseiulus occidentalis|Eukaryota	AAEL008952-PB	sentrin/sumo-specific protease	NA	NA	FBpp0074462	NA
	Mdes018668	nd	nd	nd	nd	3.26856	9.63682	KYN99695	putative OTU-like cysteine protease [Plasmodium gaboni]|Plasmodium gaboni|Eukaryota	NA	NA	AGAP006160-PA	NA	NA	NA
	Mdes016756	nd	nd	nd	nd	2.21834	4.65358	ABR88030	digestive cysteine protease [Dermestes frischii]|Dermestes frischii|Eukaryota	NA	NA	NA	NA	NA	NA
	Mdes019423	nd	nd	nd	nd	-1.80709	-3.49936	XP_017466678	PREDICTED: uncharacterized protein LOC108359358 [Rhagoletis zephyria]|Rhagoletis zephyria|Eukaryota	AAEL008952-PB	sentrin/sumo-specific protease	NA	NA	FBpp0074462	NA
	Mdes017072	nd	nd	1.71942	3.29304	1.75836	3.38314	XP_002011644	uncharacterized protein Dmoj_GI11140 [Drosophila mojavensis]|Drosophila mojavensis|Eukaryota	AAEL008952-PB	sentrin/sumo-specific protease	NA	NA	FBpp0289914	NA
Caspase	Mdes015489	nd	nd	1.53155	2.89095	1.10867	2.15647	XP_001655876	AAEL012143-PA, partial [Aedes aegypti]|Aedes aegypti|Eukaryota	AAEL012143-PB	CASPS7: caspase (short)	AGAP000830-PA	short caspase 7 [Source:VB Community Annotation]	FBpp0084848	Death related ICE-like caspase [Source:FlyBase;Acc:FBgn0019972]
	Mdes010596	nd	nd	1.55478	2.93789	1.56424	2.95722	KXJ84059	hypothetical protein RP20_CCG021664 [Aedes albopictus]|Aedes albopictus|Eukaryota	AAEL012143-PB	CASPS7: caspase (short)	AGAP000830-PA	short caspase 7 [Source:VB Community Annotation]	FBpp0084848	Death related ICE-like caspase [Source:FlyBase;Acc:FBgn0019972]
Thiol protease	Mdes007290	-1.44332	-2.71946	-2.00381	-4.01059	-1.20572	-2.30652	AAV84258	thiol protease-like [Culicoides sonorensis]|Culicoides sonorensis|Eukaryota	AAEL006011-PA	NA	AGAP009527-PA	NA	FBpp0305613	NA
Thymus-specific protease	Mdes000939	nd	nd	1.48759	2.8042	1.41946	2.67485	ETN63801	thymus-specific serine protease [Anopheles darlingi]|Anopheles darlingi|Eukaryota	AAEL009038-PB	prolylcarboxypeptidase, putative	AGAP005914-PA	NA	FBpp0076608	NA
	Mdes001929	nd	nd	1.97657	3.93556	2.3065	4.94682	ETN59152	thymus-specific serine protease [Anopheles darlingi]|Anopheles darlingi|Eukaryota	AAEL012351-PB	prolylcarboxypeptidase, putative	AGAP001240-PA	NA	FBpp0083170	NA
Ubiquitin-specific protease	Mdes008875	nd	nd	1.77662	3.42623	nd	nd	XP_004521410	PREDICTED: ubiquitin carboxyl-terminal hydrolase 14 [Ceratitis capitata]|Ceratitis capitata|Eukaryota	AAEL010496-PA	NA	AGAP009348-PA	ubiquitin carboxyl-terminal hydrolase 14 [Source:VB Community Annotation]	FBpp0304059	Ubiquitin specific protease 14 [Source:FlyBase;Acc:FBgn0032216]
	Mdes004989	nd	nd	-3.40388	-10.5845	nd	nd	XP_014367708	PREDICTED: ubiquitin carboxyl-terminal hydrolase 7 isoform X3 [Papilio machaon]|Papilio machaon|Eukaryota	AAEL019825-PF	NA	AGAP008530-PA	ubiquitin carboxyl-terminal hydrolase 7 [Source:VB Community Annotation]	FBpp0309600	Ubiquitin-specific protease 7 [Source:FlyBase;Acc:FBgn0030366]
	Mdes000449	nd	nd	1.45557	2.74264	1.058	2.08205	XP_007903089	PREDICTED: ubiquitin carboxyl-terminal hydrolase 7 isoform X5 [Callorhinchus milii]|Callorhinchus milii|Eukaryota	AAEL019825-PF	NA	AGAP008530-PA	ubiquitin carboxyl-terminal hydrolase 7 [Source:VB Community Annotation]	FBpp0073474	Ubiquitin-specific protease 7 [Source:FlyBase;Acc:FBgn0030366]
	Mdes007698	1.99201	3.97791	2.40369	5.29155	2.52181	5.74304	XP_004225844	PREDICTED: ubiquitin carboxyl-terminal hydrolase 7-like [Ciona intestinalis]|Ciona intestinalis|Eukaryota	AAEL019825-PF	NA	AGAP008530-PA	ubiquitin carboxyl-terminal hydrolase 7 [Source:VB Community Annotation]	FBpp0073474	Ubiquitin-specific protease 7 [Source:FlyBase;Acc:FBgn0030366]
	Mdes019092	nd	nd	nd	nd	1.47585	2.78147	XP_012547030	PREDICTED: ubiquitin carboxyl-terminal hydrolase 7-like isoform X5 [Bombyx mori]|Bombyx mori|Eukaryota	AAEL019825-PF	NA	AGAP008530-PA	ubiquitin carboxyl-terminal hydrolase 7 [Source:VB Community Annotation]	FBpp0309600	Ubiquitin-specific protease 7 [Source:FlyBase;Acc:FBgn0030366]
	Mdes019424	nd	nd	-1.04413	-2.06212	-1.16944	-2.24924	XP_314931	AGAP008805-PA [Anopheles gambiae str. PEST]|Anopheles gambiae str. PEST|Eukaryota	AAEL004980-PA	Ubiquitinyl hydrolase 1	AGAP008805-PA	ubiquitin carboxyl-terminal hydrolase 3 [Source:VB Community Annotation]	FBpp0086664	Ubiquitin specific protease 20/33 [Source:FlyBase;Acc:FBgn0033916]
	Mdes016106	nd	nd	-1.04922	-2.06941	-1.09154	-2.13101	KFB38037	AGAP008805-PA-like protein [Anopheles sinensis]|Anopheles sinensis|Eukaryota	AAEL004980-PA	Ubiquitinyl hydrolase 1	AGAP008805-PA	ubiquitin carboxyl-terminal hydrolase 3 [Source:VB Community Annotation]	FBpp0083419	Ubiquitin specific protease 8 [Source:FlyBase;Acc:FBgn0038862]
	Mdes003454	nd	nd	-1.54148	-2.91094	-1.20688	-2.30837	KXJ82344	hypothetical protein RP20_CCG014222 [Aedes albopictus]|Aedes albopictus|Eukaryota	AAEL027209-PA	NA	AGAP000269-PA	ubiquitin carboxyl-terminal hydrolase 30 [Source:VB Community Annotation]	FBpp0310141	Ubiquitin specific protease 30 [Source:FlyBase;Acc:FBgn0029819]
	Mdes011535	nd	nd	nd	nd	-1.09364	-2.13413	XP_011185067	PREDICTED: dual specificity protein kinase splB isoform X1 [Bactrocera cucurbitae]|Bactrocera cucurbitae|Eukaryota	AAEL010854-PC	ubiquitin specific protease 2,	AGAP001052-PB	ubiquitin carboxyl-terminal hydrolase 2/21 [Source:VB Community Annotation]	FBpp0308589	Ubiquitin specific protease 2 [Source:FlyBase;Acc:FBgn0031187]
	Mdes012014	nd	nd	1.11019	2.15874	nd	nd	XP_001847129	ubiquitin carboxyl-terminal hydrolase 5 [Culex quinquefasciatus]|Culex quinquefasciatus|Eukaryota	AAEL001112-PB	NA	AGAP012248-PA	ubiquitin carboxyl-terminal hydrolase 5/13 [Source:VB Community Annotation]	FBpp0298309	Ubiquitin specific protease 5 [Source:FlyBase;Acc:FBgn0035402]
	Mdes019184	nd	nd	nd	nd	2.81148	7.02006	KNC23758	Ubiquitin carboxyl-terminal hydrolase 7 [Lucilia cuprina]|Lucilia cuprina|Eukaryota	AAEL019825-PF	NA	AGAP008530-PA	ubiquitin carboxyl-terminal hydrolase 7 [Source:VB Community Annotation]	FBpp0309600	Ubiquitin-specific protease 7 [Source:FlyBase;Acc:FBgn0030366]
	Mdes009852	nd	nd	-1.36025	-2.5673	nd	nd	ODM92918	Ubiquitin carboxyl-terminal hydrolase 7 [Orchesella cincta]|Orchesella cincta|Eukaryota	AAEL019825-PF	NA	AGAP008530-PA	ubiquitin carboxyl-terminal hydrolase 7 [Source:VB Community Annotation]	FBpp0309600	Ubiquitin-specific protease 7 [Source:FlyBase;Acc:FBgn0030366]
Serine proteases	Mdes008549	-2.80448	-6.98608	-2.27028	-4.82415	-2.2845	-4.87195	XP_001658407	AAEL007508-PA [Aedes aegypti]|Aedes aegypti|Eukaryota	AAEL007508-PA	oviductin	AGAP004569-PA	epidermis specific serine protease [Source:VB Community Annotation]	FBpp0071658	NA
	Mdes003795	-1.91925	-3.78227	-2.30427	-4.93917	-2.85643	-7.24219	KFB43072	AGAP008878-PA-like protein [Anopheles sinensis]|Anopheles sinensis|Eukaryota	AAEL024387-PA	Putative serine protease	AGAP008878-PA	defense protein [Source:VB Community Annotation]	FBpp0080212	lethal (2) 34Fc [Source:FlyBase;Acc:FBgn0261534]
	Mdes006305	1.19679	2.2923	5.00901	32.2005	2.9859	7.92218	XP_001845723	coagulation factor XI [Culex quinquefasciatus]|Culex quinquefasciatus|Eukaryota	AAEL007511-PB	serine protease	AGAP004571-PA	Oviductin [Source:VB Community Annotation]	FBpp0075456	NA
	Mdes001534	-1.85422	-3.61555	nd	nd	nd	nd	ETN62915	hypothetical protein AND_005383 [Anopheles darlingi]|Anopheles darlingi|Eukaryota	AAEL023229-PA	NA	AGAP001798-PA	NA	FBpp0082798	modular serine protease [Source:FlyBase;Acc:FBgn0051217]
	Mdes001796	nd	nd	nd	nd	-1.0907	-2.12977	XP_012158815	PREDICTED: furin-like protease 2 isoform X1 [Ceratitis capitata]|Ceratitis capitata|Eukaryota	AAEL019579-PB	NA	AGAP002915-PA	NA	FBpp0290516	Furin 2 [Source:FlyBase;Acc:FBgn0004598]
	Mdes001591	1.02289	2.03199	nd	nd	1.0952	2.13642	XP_014428180	PREDICTED: LOW QUALITY PROTEIN: transmembrane protease serine 5 [Pelodiscus sinensis]|Pelodiscus sinensis|Eukaryota	AAEL006919-PA	serine-type enodpeptidase,	AGAP002543-PA	serine-type enodpeptidase [Source:VB Community Annotation]	FBpp0082859	NA
	Mdes004189	nd	nd	-1.27721	-2.42369	-1.01723	-2.02404	XP_017475898	PREDICTED: probable Ufm1-specific protease 1 isoform X2 [Rhagoletis zephyria]|Rhagoletis zephyria|Eukaryota	AAEL011950-PC	NA	AGAP005509-PA	Ufm1-specific protease 1 [Source:VB Community Annotation]	FBpp0085517	NA
	Mdes018903	nd	nd	nd	nd	1.86432	3.64097	XP_016980441	PREDICTED: putative serine protease K12H4.7 [Drosophila rhopaloa]|Drosophila rhopaloa|Eukaryota	AAEL012351-PB	prolylcarboxypeptidase, putative	AGAP001240-PA	NA	FBpp0083169	NA
Chymotrypsin	Mdes005742	nd	nd	1.3077	2.47546	nd	nd	AAT66250	chymotrypsin precursor [Mayetiola destructor]|Mayetiola destructor|Eukaryota	AAEL010202-PA	trypsin	AGAP008296-PA	trypsin 1 [Source:VB Community Annotation]	FBpp0077252	NA
	Mdes014853	2.32321	5.00444	5.41947	42.798	2.9771	7.87401	AAT81425	chymotrypsin precursor MDP1E [Mayetiola destructor]|Mayetiola destructor|Eukaryota	AAEL011917-PA	serine-type enodpeptidase,	AGAP011918-PA	Serine-type enodpeptidase [Source:VB Community Annotation]	FBpp0112313	NA
	Mdes001869	nd	nd	1.52406	2.87599	nd	nd	ACY24348	chymotrypsin, partial [Ctenocephalides felis]|Ctenocephalides felis|Eukaryota	AAEL011230-PA	chymotrypsin, putative	AGAP003807-PA	serine-type enodpeptidase [Source:VB Community Annotation]	FBpp0082843	NA
	Mdes015186	nd	nd	1.12454	2.18032	nd	nd	XP_015595851	PREDICTED: antichymotrypsin-2-like isoform X2 [Cephus cinctus]|Cephus cinctus|Eukaryota	AAEL028034-PA	NA	AGAP003194-PA	serine protease inhibitor (serpin) 8 [Source:VB Community Annotation]	FBpp0074611	Serpin 77Ba [Source:FlyBase;Acc:FBgn0262057]
	Mdes005995	nd	nd	1.88709	3.69888	nd	nd	XP_011200994	PREDICTED: uncharacterized protein LOC105224568 [Bactrocera dorsalis]|Bactrocera dorsalis|Eukaryota	AAEL015109-PD	CLIPD10: Clip-Domain Serine Protease family D.	AGAP009000-PA	chymotrypsin like protease [Source:VB Community Annotation]	FBpp0087746	NA
	Mdes000672	nd	nd	-2.52571	-5.75855	-1.22892	-2.34392	XP_565054	AGAP007141-PA [Anopheles gambiae str. PEST]|Anopheles gambiae str. PEST|Eukaryota	AAEL022646-PA	Larval chymotrypsin-like protein	AGAP007141-PA	Serine-type enodpeptidase [Source:VB Community Annotation]	FBpp0082847	NA
Trypsin	Mdes008031	-1.60676	-3.04567	nd	nd	nd	nd	AAT66248	trypsin precursor [Mayetiola destructor]|Mayetiola destructor|Eukaryota	AAEL006425-PA	trypsin	AGAP008296-PA	trypsin 1 [Source:VB Community Annotation]	FBpp0077252	NA
	Mdes008033	nd	nd	nd	nd	1.0391	2.05495	AAT66247	trypsin precursor [Mayetiola destructor]|Mayetiola destructor|Eukaryota	AAEL007818-PB	Trypsin 3A1 Precursor (EC 3.4.21.4)	AGAP008294-PA	trypsin 3 [Source:VB Community Annotation]	FBpp0077252	NA
	Mdes008029	nd	nd	1.56232	2.95328	1.22963	2.34506	AAT81428	trypsin precursor MDP5A [Mayetiola destructor]|Mayetiola destructor|Eukaryota	AAEL007818-PA	Trypsin 3A1 Precursor (EC 3.4.21.4)	AGAP008296-PA	trypsin 1 [Source:VB Community Annotation]	FBpp0077252	NA
	Mdes005533	-1.10718	-2.15424	1.93038	3.81156	1.79094	3.4604	KRT80826	Trypsin, partial [Oryctes borbonicus]|Oryctes borbonicus|Eukaryota	AAEL011991-PA	CLIPC1: Clip-Domain Serine Protease family C.	AGAP008835-PA	CLIP-domain serine protease [Source:VB Community Annotation]	FBpp0111746	snake [Source:FlyBase;Acc:FBgn0003450]
	Mdes008030	nd	nd	-1.23289	-2.35038	nd	nd	XP_317170	AGAP008296-PA [Anopheles gambiae str. PEST]|Anopheles gambiae str. PEST|Eukaryota	AAEL006425-PA	trypsin	AGAP008296-PA	trypsin 1 [Source:VB Community Annotation]	FBpp0077252	NA
	Mdes008022	2.98196	7.9006	4.08896	17.0177	4.27784	19.3981	AAW21246	digestive serine protease II [Mayetiola destructor]|Mayetiola destructor|Eukaryota	AAEL006425-PA	trypsin	AGAP008296-PA	trypsin 1 [Source:VB Community Annotation]	FBpp0077252	NA
	Mdes008839	2.1385	4.40304	7.70124	208.115	5.62021	49.1871	ENN74540	hypothetical protein YQE_08863, partial [Dendroctonus ponderosae]|Dendroctonus ponderosae|Eukaryota	AAEL009689-PA	serine protease	AGAP008290-PA	trypsin 6 [Source:VB Community Annotation]	FBpp0084877	Jonah 99Ci [Source:FlyBase;Acc:FBgn0003358]
	Mdes013589	nd	nd	nd	nd	1.12623	2.18287	KFB48603	hypothetical protein ZHAS_00016591 [Anopheles sinensis]|Anopheles sinensis|Eukaryota	AAEL013284-PA	LT1: late trypsin 1, serine-type enodpeptidase	AGAP006385-PA	NA	FBpp0076749	Jonah 65Aiii [Source:FlyBase;Acc:FBgn0035665]
	Mdes003525	nd	nd	-3.1087	-8.62606	nd	nd	NA	NA	AAEL006123-PB	trypsin, putative	AGAP013020-PA	NA	FBpp0304588	gastrulation-defective [Source:FlyBase;Acc:FBgn0000808]
	Mdes007845	2.09906	4.28431	nd	nd	nd	nd	XP_014102061	PREDICTED: trypsin-like [Bactrocera oleae]|Bactrocera oleae|Eukaryota	AAEL011553-PA	trypsin	AGAP008296-PA	trypsin 1 [Source:VB Community Annotation]	FBpp0291596	NA
	Mdes003989	nd	nd	2.76757	6.80962	4.22041	18.641	AEX33294	putative salivary trypsin [Lucilia sericata]|Lucilia sericata|Eukaryota	AAEL006703-PA	lumbrokinase-3(1) precursor, putative	AGAP011908-PA	NA	FBpp0087875	NA
	Mdes014708	-1.44538	-2.72335	nd	nd	nd	nd	AAV84270	serine protease [Culicoides sonorensis]|Culicoides sonorensis|Eukaryota	AAEL025114-PA	NA	AGAP008293-PA	trypsin 7 [Source:VB Community Annotation]	FBpp0077252	NA
	Mdes003832	nd	nd	-3.10388	-8.59728	nd	nd	KRT85154	Trypsin [Oryctes borbonicus]|Oryctes borbonicus|Eukaryota	AAEL006123-PB	trypsin, putative	AGAP001707-PA	NA	FBpp0312566	gastrulation-defective [Source:FlyBase;Acc:FBgn0000808]
	Mdes001298	nd	nd	1.47664	2.783	1.16365	2.24023	AAF74738	putative trypsin precursor AiA1, partial [Agrotis ipsilon]|Agrotis ipsilon|Eukaryota	AAEL019767-PB	NA	AGAP013442-PA	CLIP-domain serine protease [Source:VB Community Annotation]	FBpp0308322	Serine protease 7 [Source:FlyBase;Acc:FBgn0037515]
Clip domain serine protease	Mdes011434	nd	nd	1.57642	2.9823	nd	nd	XP_012281351	PREDICTED: serine proteinase stubble-like [Orussus abietinus]|Orussus abietinus|Eukaryota	AAEL005906-PB	serine protease	AGAP002784-PA	CLIP-domain serine protease [Source:VB Community Annotation]	FBpp0082704	Stubble [Source:FlyBase;Acc:FBgn0003319]
	Mdes003891	nd	nd	-2.35879	-5.12941	nd	nd	XP_014260481	PREDICTED: tryptase-2-like isoform X2 [Cimex lectularius]|Cimex lectularius|Eukaryota	AAEL002600-PD	serine protease	AGAP011788-PA	CLIP-domain serine protease [Source:VB Community Annotation]	FBpp0079653	NA
	Mdes000011	nd	nd	nd	nd	1.23928	2.36081	XP_011186154	PREDICTED: uncharacterized protein LOC105214424 [Bactrocera cucurbitae]|Bactrocera cucurbitae|Eukaryota	AAEL001675-PD	CLIPA10: Clip-Domain Serine Protease family A. Protease homologue.	AGAP006954-PA	CLIP-domain serine protease [Source:VB Community Annotation]	FBpp0075136	NA
	Mdes017052	nd	nd	nd	nd	-1.97416	-3.92901	XP_001870518	serine protease [Culex quinquefasciatus]|Culex quinquefasciatus|Eukaryota	AAEL011991-PB	CLIPC1: Clip-Domain Serine Protease family C.	AGAP008835-PA	CLIP-domain serine protease [Source:VB Community Annotation]	FBpp0111746	snake [Source:FlyBase;Acc:FBgn0003450]
	Mdes006307	nd	nd	3.73009	13.2699	2.31147	4.96387	NP_001166078	serine protease 37 precursor [Nasonia vitripennis]|Nasonia vitripennis|Eukaryota	AAEL014567-PB	oviductin	AGAP004566-PA	Clipd1 [Source:VB Community Annotation]	FBpp0071657	NA
	Mdes003757	-4.28701	-19.5217	-2.79489	-6.93979	-3.89164	-14.8423	NP_001155060	serine protease homolog 21 precursor [Nasonia vitripennis]|Nasonia vitripennis|Eukaryota	AAEL002595-PB	serine protease	AGAP011788-PA	CLIP-domain serine protease [Source:VB Community Annotation]	FBpp0079653	NA
	Mdes002449	nd	nd	-1.5112	-2.85047	nd	nd	XP_001843380	serine protease nudel [Culex quinquefasciatus]|Culex quinquefasciatus|Eukaryota	AAEL027317-PA	NA	AGAP007280-PA	NA	FBpp0076693	nudel [Source:FlyBase;Acc:FBgn0002926]
	Mdes001489	nd	nd	nd	nd	3.27669	9.69127	KYN33194	Serine protease snake [Trachymyrmex septentrionalis]|Trachymyrmex septentrionalis|Eukaryota	AAEL011991-PB	CLIPC1: Clip-Domain Serine Protease family C.	AGAP008835-PA	CLIP-domain serine protease [Source:VB Community Annotation]	FBpp0111746	snake [Source:FlyBase;Acc:FBgn0003450]
	Mdes016423	nd	nd	-3.02264	-8.12655	-1.41268	-2.66231	XP_002422611	serine protease snake precursor, putative [Pediculus humanus corporis]|Pediculus humanus corporis|Eukaryota	AAEL011991-PA	CLIPC1: Clip-Domain Serine Protease family C.	AGAP008835-PA	CLIP-domain serine protease [Source:VB Community Annotation]	FBpp0084732	NA
	Mdes006460	nd	nd	nd	nd	-1.71767	-3.28904	XP_001866383	serine proteinase stubble [Culex quinquefasciatus]|Culex quinquefasciatus|Eukaryota	AAEL005718-PG	CLIPA3: Clip-Domain Serine Protease family A. Protease homologue	AGAP012591-PA	CLIP-domain serine protease [Source:VB Community Annotation]	FBpp0081424	NA
	Mdes014753	-1.15708	-2.23006	nd	nd	-2.16381	-4.48097	XP_001653343	AAEL008589-PA [Aedes aegypti]|Aedes aegypti|Eukaryota	AAEL018159-PC	NA	AGAP008091-PA	CLIP-domain serine protease [Source:VB Community Annotation]	FBpp0085396	scarface [Source:FlyBase;Acc:FBgn0033033]
	Mdes005015	nd	nd	-1.56504	-2.95886	nd	nd	XP_001663251	AAEL013040-PB [Aedes aegypti]|Aedes aegypti|Eukaryota	AAEL013040-PB	NA	AGAP011780-PA	CLIP-domain serine protease [Source:VB Community Annotation]	FBpp0076539	NA
	Mdes001530	-1.30911	-2.47789	-1.26834	-2.40885	-1.11784	-2.17021	XP_321263	AGAP001798-PA [Anopheles gambiae str. PEST]|Anopheles gambiae str. PEST|Eukaryota	AAEL023229-PA	NA	AGAP001798-PA	NA	FBpp0082798	modular serine protease [Source:FlyBase;Acc:FBgn0051217]
	Mdes007199	-1.51579	-2.85955	-2.28976	-4.88973	-1.48601	-2.80113	XP_312099	AGAP002813-PA [Anopheles gambiae str. PEST]|Anopheles gambiae str. PEST|Eukaryota	AAEL002124-PA	CLIPD6: Clip-Domain Serine Protease family D	AGAP002813-PA	CLIP-domain serine protease [Source:VB Community Annotation]	FBpp0073071	NA
	Mdes019795	nd	nd	-2.1861	-4.55074	-1.97232	-3.92397	XP_313033	AGAP004149-PA [Anopheles gambiae str. PEST]|Anopheles gambiae str. PEST|Eukaryota	AAEL005060-PB	CLIPB44: Clip-Domain Serine Protease family B.	AGAP004149-PA	NA	FBpp0304083	NA
	Mdes014317	1.51708	2.86211	nd	nd	nd	nd	KXJ70821	hypothetical protein RP20_CCG022404 [Aedes albopictus]|Aedes albopictus|Eukaryota	AAEL000224-PB	serine protease	AGAP008998-PA	CLIP-domain serine protease [Source:VB Community Annotation]	FBpp0087747	NA
	Mdes007198	-1.35288	-2.55421	-2.51986	-5.73525	nd	nd	NA	NA	AAEL002124-PA	CLIPD6: Clip-Domain Serine Protease family D	AGAP002813-PA	CLIP-domain serine protease [Source:VB Community Annotation]	NA	NA
	Mdes017111	1.595	3.02096	3.47654	11.1312	2.55793	5.88862	NA	NA	AAEL002126-PD	CLIPA15: Clip-Domain Serine Protease family A. Protease homologue.	AGAP002815-PA	CLIP-domain serine protease [Source:VB Community Annotation]	NA	NA
	Mdes011716	-2.85221	-7.22107	nd	nd	-1.87937	-3.67914	XP_017777054	PREDICTED: serine protease easter-like isoform X2 [Nicrophorus vespilloides]|Nicrophorus vespilloides|Eukaryota	AAEL005064-PA	CLIPB5: Clip-Domain Serine Protease family B.	AGAP004148-PA	CLIP-domain serine protease [Source:VB Community Annotation]	FBpp0082539	easter [Source:FlyBase;Acc:FBgn0000533]
	Mdes002448	nd	nd	-2.19511	-4.57926	-1.42679	-2.68847	XP_004525699	PREDICTED: serine protease nudel isoform X2 [Ceratitis capitata]|Ceratitis capitata|Eukaryota	AAEL027317-PA	NA	AGAP007280-PA	NA	FBpp0076693	nudel [Source:FlyBase;Acc:FBgn0002926]
	Mdes007196	nd	nd	-1.33078	-2.51538	nd	nd	XP_968416	PREDICTED: serine proteinase stubble [Tribolium castaneum]|Tribolium castaneum|Eukaryota	AAEL002126-PF	CLIPA15: Clip-Domain Serine Protease family A. Protease homologue.	AGAP002815-PA	CLIP-domain serine protease [Source:VB Community Annotation]	FBpp0081424	NA
	Mdes017645	nd	nd	-2.79565	-6.94345	nd	nd	XP_002023114	GL21133 [Drosophila persimilis]|Drosophila persimilis|Eukaryota	AAEL005648-PA	CLIPB16: Clip-Domain Serine Protease family B. Protease homologue.	AGAP009263-PA	CLIP-domain serine protease [Source:VB Community Annotation]	FBpp0080715	NA
	Mdes010260	nd	nd	2.19032	4.56406	1.23114	2.34752	XP_012147373	PREDICTED: proclotting enzyme isoform X3 [Megachile rotundata]|Megachile rotundata|Eukaryota	AAEL002997-PB	CLIPD3: Clip-Domain Serine Protease family D.	AGAP001433-PA	CLIP-domain serine protease [Source:VB Community Annotation]	FBpp0290431	NA
	Mdes010657	-1.57923	-2.98811	-1.51219	-2.85242	nd	nd	XP_011554691	PREDICTED: proclotting enzyme-like isoform X2 [Plutella xylostella]|Plutella xylostella|Eukaryota	AAEL004979-PA	CLIPD2: Clip-Domain Serine Protease family D.	AGAP008183-PA	CLIP-domain serine protease [Source:VB Community Annotation]	FBpp0294007	lethal (2) k05911 [Source:FlyBase;Acc:FBgn0284244]
	Mdes003890	nd	nd	-2.76173	-6.78209	nd	nd	XP_320722	AGAP011793-PA [Anopheles gambiae str. PEST]|Anopheles gambiae str. PEST|Eukaryota	AAEL002595-PB	serine protease	AGAP011793-PA	CLIP-domain serine protease [Source:VB Community Annotation]	FBpp0079653	NA
	Mdes000259	nd	nd	2.35719	5.1237	1.45855	2.74832	XP_017954079	PREDICTED: ATP-dependent Clp protease proteolytic subunit [Drosophila navojoa]|Drosophila navojoa|Eukaryota	AAEL001797-PA	endopeptidase clp, putative	AGAP009019-PA	ATP-dependent Clp protease, protease subunit [Source:VB Community Annotation]	FBpp0079590	NA
Aminopeptidase	Mdes012727	-1.61125	-3.05516	-1.91586	-3.77338	-2.24147	-4.72879	XP_017463219	PREDICTED: dipeptidyl aminopeptidase-like protein 6, partial [Rhagoletis zephyria]|Rhagoletis zephyria|Eukaryota	AAEL004793-PC	dipeptidyl-peptidase	AGAP000848-PA	NA	FBpp0310523	NA
	Mdes009598	-1.27449	-2.41913	nd	nd	0	0	XP_011290856	PREDICTED: membrane alanyl aminopeptidase [Musca domestica]|Musca domestica|Eukaryota	AAEL015247-PC	NA	AGAP013188-PA	aminopeptidase 4 [Source:VB Community Annotation]	FBpp0083526	NA
	Mdes015628	-1.03708	-2.05207	nd	nd	1.14988	2.21895	XP_004523070	PREDICTED: membrane alanyl aminopeptidase [Ceratitis capitata]|Ceratitis capitata|Eukaryota	AAEL015247-PC	NA	AGAP013255-PA	aminopeptidase N1 [Source:VB Community Annotation]	FBpp0083526	NA
	Mdes001404	nd	nd	-2.18221	-4.53847	nd	nd	XP_001651480	AAEL005806-PA, partial [Aedes aegypti]|Aedes aegypti|Eukaryota	AAEL026928-PA	NA	AGAP013001-PA	aminopeptidase N [Source:VB Community Annotation]	FBpp0084752	NA
	Mdes017711	nd	nd	-1.0995	-2.14281	nd	nd	XP_011343050	PREDICTED: E3 ubiquitin-protein ligase bre-1-like [Cerapachys biroi]|Cerapachys biroi|Eukaryota	AAEL000424-PC	leucine aminopeptidase	AGAP013233-PA	E3 ubiquitin-protein ligase RFWD2 [Source:VB Community Annotation]	FBpp0310533	degringolade [Source:FlyBase;Acc:FBgn0037384]
	Mdes009600	nd	nd	nd	nd	-1.02868	-2.04016	XP_015607564	PREDICTED: aminopeptidase N-like [Cephus cinctus]|Cephus cinctus|Eukaryota	NA	NA	NA	NA	NA	NA
	Mdes007182	nd	nd	nd	nd	1.22966	2.34511	XP_011189700	PREDICTED: membrane alanyl aminopeptidase [Bactrocera cucurbitae]|Bactrocera cucurbitae|Eukaryota	AAEL005821-PB	alanyl aminopeptidase	AGAP013393-PA	aminopeptidase N1 [Source:VB Community Annotation]	FBpp0083526	NA
	Mdes015766	nd	nd	nd	nd	1.29396	2.452	XP_011343050	PREDICTED: E3 ubiquitin-protein ligase bre-1-like [Cerapachys biroi]|Cerapachys biroi|Eukaryota	AAEL000424-PC	leucine aminopeptidase	AGAP007458-PA	NA	FBpp0310533	degringolade [Source:FlyBase;Acc:FBgn0037384]
	Mdes004951	nd	nd	nd	nd	1.39977	2.6386	KLO08021	hypothetical protein SCHPADRAFT_623836 [Schizopora paradoxa]|Schizopora paradoxa|Eukaryota	AAEL000424-PC	leucine aminopeptidase	AGAP007458-PA	NA	FBpp0293183	NA
	Mdes000132	nd	nd	1.04015	2.05644	nd	nd	XP_005177221	PREDICTED: COP9 signalosome complex subunit 1b [Musca domestica]|Musca domestica|Eukaryota	AAEL003194-PA	xaa-pro aminopeptidase	AGAP004109-PA	Xaa-Pro aminopeptidase [Source:VB Community Annotation]	FBpp0112137	NA
	Mdes000745	nd	nd	1.46505	2.76073	nd	nd	XP_556379	AGAP005728-PA [Anopheles gambiae str. PEST]|Anopheles gambiae str. PEST|Eukaryota	AAEL012918-PC	puromycin-sensitive aminopeptidase	AGAP005728-PA	puromycin-sensitive aminopeptidase [Source:VB Community Annotation]	FBpp0072585	Puromycin sensitive aminopeptidase [Source:FlyBase;Acc:FBgn0261243]
	Mdes007686	nd	nd	1.66498	3.17109	nd	nd	XP_005191234	PREDICTED: methionine aminopeptidase 2B [Musca domestica]|Musca domestica|Eukaryota	AAEL004738-PA	Methionine aminopeptidase 2	AGAP008345-PA	methionyl aminopeptidase [Source:VB Community Annotation]	FBpp0307472	uninitiated [Source:FlyBase;Acc:FBgn0283478]
	Mdes007904	nd	nd	1.70471	3.25962	1.15538	2.22744	XP_001660338	AAEL009764-PB [Aedes aegypti]|Aedes aegypti|Eukaryota	AAEL009764-PA	xaa-pro aminopeptidase	AGAP001037-PA	Xaa-Pro aminopeptidase [Source:VB Community Annotation]	FBpp0080509	Aminopeptidase P [Source:FlyBase;Acc:FBgn0026150]
	Mdes000420	nd	nd	1.80582	3.49628	1.14269	2.20792	XP_014100060	PREDICTED: probable aminopeptidase NPEPL1 [Bactrocera oleae]|Bactrocera oleae|Eukaryota	AAEL001649-PA	leucine aminopeptidase	AGAP007809-PA	NA	FBpp0082198	granny smith [Source:FlyBase;Acc:FBgn0040493]
	Mdes002676	nd	nd	2.01093	4.03041	nd	nd	XP_017869874	PREDICTED: dipeptidyl peptidase 3 isoform X1 [Drosophila arizonae]|Drosophila arizonae|Eukaryota	AAEL002870-PC	dipeptidyl peptidase iii	AGAP004394-PA	dipeptidyl-peptidase III [Source:VB Community Annotation]	FBpp0081330	Dipeptidyl aminopeptidase III [Source:FlyBase;Acc:FBgn0037580]
	Mdes007859	nd	nd	2.08091	4.23074	1.30379	2.46877	XP_011213679	PREDICTED: probable Xaa-Pro aminopeptidase 3 isoform X2 [Bactrocera dorsalis]|Bactrocera dorsalis|Eukaryota	AAEL010960-PA	xaa-pro dipeptidase app(e.coli)	AGAP000887-PA	Xaa-Pro aminopeptidase [Source:VB Community Annotation]	FBpp0070025	NA
	Mdes015250	nd	nd	2.10244	4.29436	1.28084	2.42981	XP_017025888	PREDICTED: methionine aminopeptidase 1D, mitochondrial [Drosophila kikkawai]|Drosophila kikkawai|Eukaryota	AAEL013150-PA	Methionine aminopeptidase	AGAP009013-PA	methionyl aminopeptidase [Source:VB Community Annotation]	FBpp0079614	NA
	Mdes015031	nd	nd	2.44635	5.45036	1.31988	2.49646	XP_001847247	methionine aminopeptidase 1 [Culex quinquefasciatus]|Culex quinquefasciatus|Eukaryota	AAEL003769-PB	Methionine aminopeptidase	AGAP003700-PA	methionyl aminopeptidase [Source:VB Community Annotation]	FBpp0084120	NA

## Sheet: Protease Inhibitors
		A3		V3		Bd3
Type	Gene_id	MeanLog2FC	FC	MeanLog2FC	FC	MeanLog2FC	FC	Hit_id (nr)	Hit_description (nr)	Aedes aegypti	Description (Aedes aegypti)	Anopheles gambiae	Description (Anopheles gambiae)	Drosophila melanogaster	Description (Drosophila melanogaster)
Protease inhibitor	Mdes001434	-2.70556	-6.5231	-3.01104	-8.06145	nd	nd	ABB70543	protease inibitor G11C4 [Mayetiola destructor]|Mayetiola destructor|Eukaryota	NA	NA	AGAP028666-PA	NA	NA	NA
	Mdes007305	-2.33931	-5.06062	nd	nd	nd	nd	ABB70519	protease inhibitor L5H2 [Mayetiola destructor]|Mayetiola destructor|Eukaryota	NA	NA	AGAP028658-PA	NA	NA	NA
	Mdes002119	nd	nd	-6.78503	-110.281	nd	nd	ABB70533	protease inibitor S17B2 [Mayetiola destructor]|Mayetiola destructor|Eukaryota	NA	NA	NA	NA	NA	NA
	Mdes007307	nd	nd	-1.94877	-3.86045	nd	nd	ABB70520	protease inhibitor L8C3 [Mayetiola destructor]|Mayetiola destructor|Eukaryota	NA	NA	AGAP006253-PA	Cysteine-rich venom protein [Source:VB Community Annotation]	NA	NA
	Mdes002120	nd	nd	-1.88721	-3.69918	nd	nd	ABB70533	protease inibitor S17B2 [Mayetiola destructor]|Mayetiola destructor|Eukaryota	NA	NA	NA	NA	NA	NA
	Mdes003542	nd	nd	1.5263	2.88047	nd	nd	XP_013196813	PREDICTED: serine protease inhibitor dipetalogastin-like [Amyelois transitella]|Amyelois transitella|Eukaryota	NA	NA	NA	NA	NA	NA
	Mdes007801	nd	nd	1.60962	3.05171	nd	nd	C0HJU6	RecName: Full=Kunitz-type serine protease inhibitor HCRG1|Heteractis crispa|Eukaryota	NA	NA	AGAP011765-PA	Spondin-1 [Source:VB Community Annotation]	FBpp0402802	NA
	Mdes018771	1.27272	2.41617	-2.96571	-7.81208	nd	nd	XP_015115168	PREDICTED: serine protease inhibitor dipetalogastin-like [Diachasma alloeum]|Diachasma alloeum|Eukaryota	AAEL023052-PA	NA	AGAP011482-PA	NA	FBpp0076385	NA
	Mdes002124	2.21637	4.64722	2.41433	5.33071	nd	nd	ABB70534	protease inibitor Lg2A3 [Mayetiola destructor]|Mayetiola destructor|Eukaryota	NA	NA	NA	NA	NA	NA
Serpins	Mdes016642	-3.32739	-10.038	-2.66023	-6.32135	-2.17565	-4.5179	AAN73321	serpin 5, partial [Ctenocephalides felis]|Ctenocephalides felis|Eukaryota	AAEL007765-PF	SRPN10: Serine Protease Inhibitor (serpin) likely cleavage at K/R. Transcript A.	AGAP005246-PE	serine protease inhibitor (serpin) 10 [Source:VB Community Annotation]	FBpp0089192	Serpin 42Da [Source:FlyBase;Acc:FBgn0265137]
	Mdes017701	-3.21297	-9.27258	-2.61763	-6.13741	-2.16665	-4.48979	XP_001658642	AAEL007765-PA [Aedes aegypti]|Aedes aegypti|Eukaryota	AAEL007765-PA	SRPN10: Serine Protease Inhibitor (serpin) likely cleavage at K/R. Transcript A.	AGAP005246-PE	serine protease inhibitor (serpin) 10 [Source:VB Community Annotation]	FBpp0088112	Serpin 43Aa [Source:FlyBase;Acc:FBgn0024294]
	Mdes006956	-3.18691	-9.10656	-1.19903	-2.29585	1.99812	3.99478	ETN59396	cyclophilin-r [Anopheles darlingi]|Anopheles darlingi|Eukaryota	AAEL008364-PB	SRPN9: Serine Protease Inhibitor (serpin) likely cleavage at S/S.	AGAP003139-PA	serine protease inhibitor (serpin) 9 [Source:VB Community Annotation]	FBpp0082596	Serpin 88Ea [Source:FlyBase;Acc:FBgn0028984]
	Mdes003830	-3.11365	-8.65571	-3.81839	-14.1075	-3.76419	-13.5873	XP_001658644	AAEL007765-PB [Aedes aegypti]|Aedes aegypti|Eukaryota	AAEL007765-PC	SRPN10: Serine Protease Inhibitor (serpin) likely cleavage at K/R. Transcript A.	AGAP005246-PE	serine protease inhibitor (serpin) 10 [Source:VB Community Annotation]	FBpp0089206	Serpin 42Da [Source:FlyBase;Acc:FBgn0265137]
	Mdes019937	-3.05828	-8.32979	-2.43673	-5.41414	nd	nd	ABV60345	putative serine protease inhibitor 4 [Lutzomyia longipalpis]|Lutzomyia longipalpis|Eukaryota	AAEL007765-PB	SRPN10: Serine Protease Inhibitor (serpin) likely cleavage at K/R. Transcript A.	AGAP005246-PE	serine protease inhibitor (serpin) 10 [Source:VB Community Annotation]	FBpp0308646	Serpin 38F [Source:FlyBase;Acc:FBgn0028986]
	Mdes018489	-3.02507	-8.14024	-3.65547	-12.6011	-3.61048	-12.2141	XP_016974039	PREDICTED: ovalbumin-related protein X-like [Drosophila rhopaloa]|Drosophila rhopaloa|Eukaryota	AAEL007765-PD	SRPN10: Serine Protease Inhibitor (serpin) likely cleavage at K/R. Transcript A.	NA	NA	FBpp0080979	Serpin 38F [Source:FlyBase;Acc:FBgn0028986]
	Mdes019914	-2.80318	-6.97976	-3.79623	-13.8924	-3.9872	-15.8586	XP_015034724	uncharacterized protein Dwil_GK20760, isoform B [Drosophila willistoni]|Drosophila willistoni|Eukaryota	AAEL007765-PF	SRPN10: Serine Protease Inhibitor (serpin) likely cleavage at K/R. Transcript A.	AGAP005246-PE	serine protease inhibitor (serpin) 10 [Source:VB Community Annotation]	FBpp0089206	Serpin 42Da [Source:FlyBase;Acc:FBgn0265137]
	Mdes018811	-2.57591	-5.96248	-2.8495	-7.20753	-3.77951	-13.7323	XP_005177463	PREDICTED: mucin-17 [Musca domestica]|Musca domestica|Eukaryota	AAEL027145-PA	NA	AGAP028210-PA	serine protease inhibitor (serpin) 13 [Source:VB Community Annotation]	FBpp0298308	NA
	Mdes005434	-2.56827	-5.93096	nd	nd	-1.1032	-2.1483	AAN73322	serpin 4, partial [Ctenocephalides felis]|Ctenocephalides felis|Eukaryota	AAEL007765-PA	SRPN10: Serine Protease Inhibitor (serpin) likely cleavage at K/R. Transcript A.	AGAP005246-PD	serine protease inhibitor (serpin) 10 [Source:VB Community Annotation]	FBpp0089191	Serpin 42Da [Source:FlyBase;Acc:FBgn0265137]
	Mdes011750	-2.23376	-4.70357	-1.67029	-3.18278	-1.89151	-3.71024	KOB74872	Serpin-4 [Operophtera brumata]|Operophtera brumata|Eukaryota	AAEL028034-PA	NA	AGAP003194-PA	serine protease inhibitor (serpin) 8 [Source:VB Community Annotation]	FBpp0074611	Serpin 77Ba [Source:FlyBase;Acc:FBgn0262057]
	Mdes009489	-2.15409	-4.45089	-1.76962	-3.40965	-1.72305	-3.30134	XP_014097796	PREDICTED: serpin B3-like [Bactrocera oleae]|Bactrocera oleae|Eukaryota	AAEL014078-PB	serine protease inhibitor, serpin	AGAP006911-PA	serine protease inhibitor (serpin) 2 [Source:VB Community Annotation]	FBpp0305543	Serpin 27A [Source:FlyBase;Acc:FBgn0028990]
	Mdes014844	-2.07726	-4.22004	-1.61743	-3.06829	nd	nd	ETN62254	serine protease inhibitor 4, serpin-4 [Anopheles darlingi]|Anopheles darlingi|Eukaryota	AAEL007765-PD	SRPN10: Serine Protease Inhibitor (serpin) likely cleavage at K/R. Transcript A.	AGAP005246-PD	serine protease inhibitor (serpin) 10 [Source:VB Community Annotation]	FBpp0089192	Serpin 42Da [Source:FlyBase;Acc:FBgn0265137]
	Mdes019576	-1.89176	-3.71088	nd	nd	nd	nd	ABC25079	serine protease inhibitor [Glossina morsitans morsitans]|Glossina morsitans morsitans|Eukaryota	AAEL028034-PA	NA	AGAP003194-PA	serine protease inhibitor (serpin) 8 [Source:VB Community Annotation]	FBpp0074611	Serpin 77Ba [Source:FlyBase;Acc:FBgn0262057]
	Mdes005677	-1.43354	-2.70109	nd	nd	nd	nd	XP_001657104	AAEL003686-PA [Aedes aegypti]|Aedes aegypti|Eukaryota	AAEL003697-PA	SRPN17: Serine Protease Inhibitor (serpin) homologue - unlikely to be inhibitory.	AGAP001376-PA	serine protease inhibitor (serpin) 17 [Source:VB Community Annotation]	FBpp0085524	Serpin 42Da [Source:FlyBase;Acc:FBgn0265137]
	Mdes003531	nd	nd	-1.2747	-2.41948	-1.20801	-2.31019	XP_969900	PREDICTED: serpin B12 [Tribolium castaneum]|Tribolium castaneum|Eukaryota	AAEL013936-PE	SRPN4: Serine Protease Inhibitor (serpin) likely cleavage at I/S. Transcript A.	AGAP009213-PA	serine protease inhibitor (serpin) 16 [Source:VB Community Annotation]	FBpp0079171	Serpin 28Dc [Source:FlyBase;Acc:FBgn0031973]
	Mdes018716	nd	nd	nd	nd	-12	-4096	XP_015054410	uncharacterized protein Dyak_GE24388, isoform B [Drosophila yakuba]|Drosophila yakuba|Eukaryota	AAEL007765-PD	SRPN10: Serine Protease Inhibitor (serpin) likely cleavage at K/R. Transcript A.	AGAP005246-PE	serine protease inhibitor (serpin) 10 [Source:VB Community Annotation]	FBpp0085524	Serpin 42Da [Source:FlyBase;Acc:FBgn0265137]
	Mdes020160	nd	nd	nd	nd	-2.26779	-4.81584	XP_002044890	GM11074 [Drosophila sechellia]|Drosophila sechellia|Eukaryota	AAEL007765-PE	SRPN10: Serine Protease Inhibitor (serpin) likely cleavage at K/R. Transcript A.	AGAP005246-PE	serine protease inhibitor (serpin) 10 [Source:VB Community Annotation]	FBpp0089208	Serpin 42Da [Source:FlyBase;Acc:FBgn0265137]
	Mdes005415	nd	nd	nd	nd	1.11059	2.15934	XP_011183026	PREDICTED: antichymotrypsin-2-like isoform X9 [Bactrocera cucurbitae]|Bactrocera cucurbitae|Eukaryota	AAEL007765-PC	SRPN10: Serine Protease Inhibitor (serpin) likely cleavage at K/R. Transcript A.	AGAP005246-PE	serine protease inhibitor (serpin) 10 [Source:VB Community Annotation]	FBpp0089192	Serpin 42Da [Source:FlyBase;Acc:FBgn0265137]
	Mdes001236	nd	nd	nd	nd	2.35277	5.10804	XP_001865071	alaserpin [Culex quinquefasciatus]|Culex quinquefasciatus|Eukaryota	AAEL007765-PC	SRPN10: Serine Protease Inhibitor (serpin) likely cleavage at K/R. Transcript A.	AGAP005246-PE	serine protease inhibitor (serpin) 10 [Source:VB Community Annotation]	FBpp0089192	Serpin 42Da [Source:FlyBase;Acc:FBgn0265137]
	Mdes005759	2.24966	4.7557	4.94224	30.744	0	0	ETN64236	serine protease inhibitor, non-inhibitory [Anopheles darlingi]|Anopheles darlingi|Eukaryota	AAEL003653-PE	SRPN12: Serine Protease Inhibitor (serpin) homologue - unlikely to be inhibitory.	AGAP001375-PA	serine protease inhibitor (serpin) 12 [Source:VB Community Annotation]	FBpp0085060	Serpin 100A [Source:FlyBase;Acc:FBgn0039795]

## Sheet: Heat Shock Proteins
		A3		V3		Bd3
Family	Gene_id	MeanLog2FC	FC	MeanLog2FC	FC	MeanLog2FC	FC	Hit_id (nr)	Hit_description (nr)	Aedes aegypti	Description (Aedes aegypti)	Anopheles gambiae	Description (Anopheles gambiae)	Drosophila melanogaster	Description (Drosophila melanogaster)
HSP1	Mdes016020	nd	nd	nd	nd	2.16619	4.48837	EPY85395	heat shock protein 1 [Camelus ferus]|Camelus ferus|Eukaryota	AAEL023321-PA	NA	AGAP004583-PA	heat shock 70kDa protein [Source:VB Community Annotation]	FBpp0081956	Heat-shock-protein-70Ab [Source:FlyBase;Acc:FBgn0013276]
HSP10	Mdes010156	nd	nd	nd	nd	2.44943	5.46201	XP_012257765	PREDICTED: 10 kDa heat shock protein, mitochondrial [Athalia rosae]|Athalia rosae|Eukaryota	AAEL001052-PA	heat shock protein, putative	AGAP001502-PA	mitochondrial 10 kDa heat shock protein [Source:VB Community Annotation]	FBpp0075609	NA
HSP20	Mdes011652	nd	nd	2.33256	5.03697	1.46818	2.76673	XP_017863897	PREDICTED: iron-sulfur cluster co-chaperone protein HscB, mitochondrial [Drosophila arizonae]|Drosophila arizonae|Eukaryota	AAEL004465-PD	NA	AGAP004722-PA	NA	FBpp0111355	Heat shock protein cognate 20 [Source:FlyBase;Acc:FBgn0263606]
HSP23	Mdes003567	1.84034	3.58095	1.30882	2.4774	1.26144	2.39734	KNC34288	Heat shock protein 23 [Lucilia cuprina]|Lucilia cuprina|Eukaryota	AAEL013341-PB	lethal(2)essential for life protein, l2efl	AGAP007162-PB	alpha-crystallin chain A [Source:VB Community Annotation]	FBpp0301282	Heat shock protein 23 [Source:FlyBase;Acc:FBgn0001224]
	Mdes003564	nd	nd	-3.57609	-11.9265	nd	nd	AMD09934	small heat shock protein 3 [Laodelphax striatella]|Laodelphax striatella|Eukaryota	AAEL013352-PA	lethal(2)essential for life protein, l2efl	AGAP007162-PB	alpha-crystallin chain A [Source:VB Community Annotation]	FBpp0301282	Heat shock protein 23 [Source:FlyBase;Acc:FBgn0001224]
HSP27	Mdes003565	1.19091	2.28297	nd	nd	nd	nd	KNC34374	Heat shock protein 27 [Lucilia cuprina]|Lucilia cuprina|Eukaryota	AAEL013349-PA	lethal(2)essential for life protein, l2efl	AGAP007162-PB	alpha-crystallin chain A [Source:VB Community Annotation]	FBpp0076224	Heat shock protein 26 [Source:FlyBase;Acc:FBgn0001225]
	Mdes003566	1.10978	2.15813	nd	nd	nd	nd	KNC34374	Heat shock protein 27 [Lucilia cuprina]|Lucilia cuprina|Eukaryota	AAEL013352-PA	lethal(2)essential for life protein, l2efl	AGAP007162-PB	alpha-crystallin chain A [Source:VB Community Annotation]	FBpp0301282	Heat shock protein 23 [Source:FlyBase;Acc:FBgn0001224]
	Mdes008997	1.98654	3.96286	1.3867	2.6148	1.66232	3.16525	KNC34374	Heat shock protein 27 [Lucilia cuprina]|Lucilia cuprina|Eukaryota	AAEL013352-PA	lethal(2)essential for life protein, l2efl	AGAP007159-PA	alpha-crystallin B chain [Source:VB Community Annotation]	FBpp0076224	Heat shock protein 26 [Source:FlyBase;Acc:FBgn0001225]
	Mdes008998	1.05437	2.07682	nd	nd	nd	nd	KNC34374	Heat shock protein 27 [Lucilia cuprina]|Lucilia cuprina|Eukaryota	AAEL013341-PB	lethal(2)essential for life protein, l2efl	AGAP007162-PB	alpha-crystallin chain A [Source:VB Community Annotation]	FBpp0076224	Heat shock protein 26 [Source:FlyBase;Acc:FBgn0001225]
	Mdes013809	nd	nd	-1.05591	-2.07903	nd	nd	KNC34289	Heat shock protein 27 [Lucilia cuprina]|Lucilia cuprina|Eukaryota	AAEL013345-PA	alphaA-crystallin, putative	AGAP007161-PA	alpha-crystallin chain A [Source:VB Community Annotation]	FBpp0076225	Heat shock gene 67Bc [Source:FlyBase;Acc:FBgn0001229]
HSP60	Mdes002072	1.75275	3.37	3.67374	12.7616	2.49793	5.64874	XP_318461	AGAP004002-PA [Anopheles gambiae str. PEST]|Anopheles gambiae str. PEST|Eukaryota	AAEL011584-PA	chaperonin-60kD, ch60	AGAP004002-PA	60 kDa heat shock protein, mitochondrial precursor [Source:VB Community Annotation]	FBpp0073291	Heat shock protein 60A [Source:FlyBase;Acc:FBgn0015245]
HSP67	Mdes009556	nd	nd	1.03088	2.04327	nd	nd	XP_001864124	conserved hypothetical protein [Culex quinquefasciatus]|Culex quinquefasciatus|Eukaryota	AAEL005884-PD	NA	AGAP013228-PA	heat shock protein 67B2 [Source:VB Community Annotation]	FBpp0306940	NA
HSP70	Mdes007128	nd	nd	1.34009	2.53167	nd	nd	XP_011493320	AAEL017349-PA [Aedes aegypti]|Aedes aegypti|Eukaryota	AAEL026215-PD	NA	AGAP004192-PA	heat shock 70kDa protein 5 [Source:VB Community Annotation]	FBpp0073445	Heat shock 70-kDa protein cognate 3 [Source:FlyBase;Acc:FBgn0001218]
	Mdes013158	nd	nd	nd	nd	2.65668	6.3058	1YUW_A	Chain A, Crystal Structure Of Bovine Hsc70(Aa1-554)e213aD214A MUTANT|Bos taurus|Eukaryota	AAEL019403-PA	Heat shock cognate 70	AGAP002076-PA	heat shock 70kDa protein 1/8 [Source:VB Community Annotation]	FBpp0082517	Heat shock protein cognate 4 [Source:FlyBase;Acc:FBgn0266599]
	Mdes003148	nd	nd	1.85064	3.6066	nd	nd	KDR17583	Heat shock 70 kDa protein 14 [Zootermopsis nevadensis]|Zootermopsis nevadensis|Eukaryota	AAEL019403-PA	Heat shock cognate 70	AGAP002076-PA	heat shock 70kDa protein 1/8 [Source:VB Community Annotation]	FBpp0076400	NA
	Mdes007255	1.69785	3.24417	1.35666	2.56091	1.65057	3.13958	AJW67923	heat shock cognate 70 [Sitodiplosis mosellana]|Sitodiplosis mosellana|Eukaryota	AAEL019403-PA	Heat shock cognate 70	AGAP002076-PA	heat shock 70kDa protein 1/8 [Source:VB Community Annotation]	FBpp0082517	Heat shock protein cognate 4 [Source:FlyBase;Acc:FBgn0266599]
	Mdes007256	1.03606	2.05062	2.04056	4.11404	1.16612	2.24407	AJW67923	heat shock cognate 70 [Sitodiplosis mosellana]|Sitodiplosis mosellana|Eukaryota	AAEL019403-PA	Heat shock cognate 70	AGAP002076-PA	heat shock 70kDa protein 1/8 [Source:VB Community Annotation]	FBpp0082517	Heat shock protein cognate 4 [Source:FlyBase;Acc:FBgn0266599]
	Mdes007986	nd	nd	-1.80859	-3.503	nd	nd	AJW67923	heat shock cognate 70 [Sitodiplosis mosellana]|Sitodiplosis mosellana|Eukaryota	AAEL019403-PA	Heat shock cognate 70	AGAP002076-PA	heat shock 70kDa protein 1/8 [Source:VB Community Annotation]	FBpp0082517	Heat shock protein cognate 4 [Source:FlyBase;Acc:FBgn0266599]
	Mdes012582	nd	nd	nd	nd	1.85469	3.61675	KLO10709	heat shock protein 70 [Schizopora paradoxa]|Schizopora paradoxa|Eukaryota	AAEL019403-PA	Heat shock cognate 70	AGAP002076-PA	heat shock 70kDa protein 1/8 [Source:VB Community Annotation]	FBpp0082517	Heat shock protein cognate 4 [Source:FlyBase;Acc:FBgn0266599]
	Mdes005064	1.19709	2.29277	nd	nd	nd	nd	AIS72815	heat shock protein 70 [Sitodiplosis mosellana]|Sitodiplosis mosellana|Eukaryota	AAEL020330-PA	NA	AGAP002076-PA	heat shock 70kDa protein 1/8 [Source:VB Community Annotation]	FBpp0081956	Heat-shock-protein-70Ab [Source:FlyBase;Acc:FBgn0013276]
	Mdes011175	2.07927	4.22594	1.69111	3.22905	1.84788	3.5997	AIS72815	heat shock protein 70 [Sitodiplosis mosellana]|Sitodiplosis mosellana|Eukaryota	AAEL027610-PA	NA	AGAP002076-PA	heat shock 70kDa protein 1/8 [Source:VB Community Annotation]	FBpp0083974	Heat shock protein 68 [Source:FlyBase;Acc:FBgn0001230]
	Mdes016766	1.15757	2.23082	nd	nd	nd	nd	AEM44705	heat shock protein 70, partial [Mayetiola destructor]|Mayetiola destructor|Eukaryota	AAEL020330-PA	NA	AGAP004581-PA	heat shock protein 70kDa [Source:VB Community Annotation]	FBpp0083974	Heat shock protein 68 [Source:FlyBase;Acc:FBgn0001230]
	Mdes017523	nd	nd	1.84769	3.59923	nd	nd	EHJ78227	heat shock 70 kDa protein 14 [Danaus plexippus]|Danaus plexippus|Eukaryota	NA	NA	AGAP002076-PA	heat shock 70kDa protein 1/8 [Source:VB Community Annotation]	FBpp0076400	NA
	Mdes000202	-1.02721	-2.03808	nd	nd	nd	nd	KNC33132	Heat shock 70 kDa protein cognate 2 [Lucilia cuprina]|Lucilia cuprina|Eukaryota	AAEL025647-PB	NA	AGAP004944-PA	heat shock 70kDa protein 1/8 [Source:VB Community Annotation]	FBpp0082175	Heat shock protein cognate 2 [Source:FlyBase;Acc:FBgn0001217]
	Mdes001028	1.10466	2.15048	1.9743	3.92937	1.13746	2.19994	XP_011190144	PREDICTED: heat shock 70 kDa protein 4 isoform X2 [Bactrocera cucurbitae]|Bactrocera cucurbitae|Eukaryota	AAEL017315-PC	NA	AGAP010331-PA	heat shock protein 110kDa [Source:VB Community Annotation]	FBpp0292999	NA
	Mdes011097	nd	nd	1.92781	3.80476	1.41044	2.65817	XP_015514825	PREDICTED: heat shock 70 kDa protein cognate 5 [Neodiprion lecontei]|Neodiprion lecontei|Eukaryota	AAEL025697-PA	NA	AGAP010876-PA	molecular chaperone DnaK [Source:VB Community Annotation]	FBpp0086694	Heat shock protein cognate 5 [Source:FlyBase;Acc:FBgn0001220]
	Mdes014762	nd	nd	nd	nd	2.34631	5.08521	XP_005149660	PREDICTED: heat shock-related 70 kDa protein 2 [Melopsittacus undulatus]|Melopsittacus undulatus|Eukaryota	AAEL019403-PA	Heat shock cognate 70	AGAP002076-PA	heat shock 70kDa protein 1/8 [Source:VB Community Annotation]	FBpp0082517	Heat shock protein cognate 4 [Source:FlyBase;Acc:FBgn0266599]
	Mdes014676	ns	ns	nd	nd	2.37539	5.18876	XP_010063601	PREDICTED: probable mediator of RNA polymerase II transcription subunit 37c isoform X3 [Eucalyptus grandis]|Eucalyptus grandis|Eukaryota	AAEL019403-PA	Heat shock cognate 70	AGAP002076-PA	heat shock 70kDa protein 1/8 [Source:VB Community Annotation]	FBpp0082517	Heat shock protein cognate 4 [Source:FlyBase;Acc:FBgn0266599]
	Mdes008961	1.44576	2.72406	2.49882	5.65222	2.09353	4.26792	XP_017853989	PREDICTED: stress-induced-phosphoprotein 1 [Drosophila busckii]|Drosophila busckii|Eukaryota	AAEL004148-PA	heat shock protein 70 (hsp70)-interacting protein	AGAP010188-PA	stress-induced-phosphoprotein 1 [Source:VB Community Annotation]	FBpp0077790	Stress induced phosphoprotein 1 [Source:FlyBase;Acc:FBgn0024352]
	Mdes015779	nd	nd	nd	nd	2.15815	4.46341	ACJ74046	heat shock protein cognate 4, partial [Drosophila silvestris]|Drosophila silvestris|Eukaryota	AAEL019403-PA	Heat shock cognate 70	AGAP002076-PA	heat shock 70kDa protein 1/8 [Source:VB Community Annotation]	FBpp0082517	Heat shock protein cognate 4 [Source:FlyBase;Acc:FBgn0266599]
	Mdes016292	nd	nd	nd	nd	2.43556	5.40975	ACJ74046	heat shock protein cognate 4, partial [Drosophila silvestris]|Drosophila silvestris|Eukaryota	AAEL019403-PA	Heat shock cognate 70	AGAP002076-PA	heat shock 70kDa protein 1/8 [Source:VB Community Annotation]	FBpp0082517	Heat shock protein cognate 4 [Source:FlyBase;Acc:FBgn0266599]
	Mdes018465	1.29412	2.45227	3.23147	9.39226	2.10333	4.297	ABU88429	heat shock protein TCP1-alpha, partial [Liriomyza sativae]|Liriomyza sativae|Eukaryota	NA	NA	NA	NA	NA	NA
	Mdes012129	2.15048	4.43975	nd	nd	nd	nd	XP_002784650	heat shock protein,, putative [Perkinsus marinus ATCC 50983]|Perkinsus marinus ATCC 50983|Eukaryota	AAEL019403-PA	Heat shock cognate 70	AGAP002076-PA	heat shock 70kDa protein 1/8 [Source:VB Community Annotation]	FBpp0082105	NA
	Mdes014118	-2.98494	-7.91694	-1.76265	-3.39321	nd	nd	KJV54231	hsp70 family protein [Orientia tsutsugamushi str. Gilliam]|Orientia tsutsugamushi str. Gilliam|Bacteria	AAEL019403-PA	Heat shock cognate 70	AGAP004944-PA	heat shock 70kDa protein 1/8 [Source:VB Community Annotation]	FBpp0082105	NA
	Mdes016600	1.19448	2.28862	nd	nd	1.66143	3.16329	XP_014079567	hypothetical protein COCC4DRAFT_50361 [Bipolaris maydis ATCC 48331]|Bipolaris maydis ATCC 48331|Eukaryota	AAEL020330-PA	NA	AGAP004583-PA	heat shock 70kDa protein [Source:VB Community Annotation]	FBpp0083974	Heat shock protein 68 [Source:FlyBase;Acc:FBgn0001230]
	Mdes017574	nd	nd	nd	nd	1.56929	2.96759	XP_629089	hypothetical protein DDB_G0293674 [Dictyostelium discoideum AX4]|Dictyostelium discoideum AX4|Eukaryota	AAEL026215-PD	NA	AGAP004581-PA	heat shock protein 70kDa [Source:VB Community Annotation]	FBpp0082175	Heat shock protein cognate 2 [Source:FlyBase;Acc:FBgn0001217]
HSP75	Mdes011884	nd	nd	2.42887	5.38471	1.68847	3.22315	XP_004534550	PREDICTED: heat shock protein 75 kDa, mitochondrial [Ceratitis capitata]|Ceratitis capitata|Eukaryota	AAEL000301-PA	heat shock protein	AGAP010691-PA	TNF receptor-associated protein 1 [Source:VB Community Annotation]	FBpp0307647	NA
HSP83	Mdes008801	nd	nd	1.10689	2.15381	ns	ns	ADQ64484	hypothetical protein, partial [Bactrocera oleae]|Bactrocera oleae|Eukaryota	AAEL014843-PB	heat shock protein	AGAP006958-PA	Heat shock protein 83 [Source:UniProtKB/Swiss-Prot;Acc:Q7PT10]	FBpp0305095	Heat shock protein 83 [Source:FlyBase;Acc:FBgn0001233]
	Mdes012746	nd	nd	2.23634	4.71202	ns	ns	CAJ28988	heat shock protein 83, partial [Ceratitis capitata]|Ceratitis capitata|Eukaryota	AAEL014843-PB	heat shock protein	AGAP006959-PA	molecular chaperone HtpG [Source:VB Community Annotation]	FBpp0305095	Heat shock protein 83 [Source:FlyBase;Acc:FBgn0001233]
HSP90	Mdes018173	nd	nd	1.70469	3.2596	1.23294	2.35045	XP_395614	PREDICTED: endoplasmin [Apis mellifera]|Apis mellifera|Eukaryota	AAEL012827-PA	endoplasmin	AGAP001424-PA	heat shock protein 90kDa beta [Source:VB Community Annotation]	FBpp0084623	Glycoprotein 93 [Source:FlyBase;Acc:FBgn0039562]
HSP90	Mdes013265	nd	nd	1.82046	3.53195	1.16179	2.23735	XP_011212529	PREDICTED: endoplasmin [Bactrocera dorsalis]|Bactrocera dorsalis|Eukaryota	AAEL012827-PA	endoplasmin	AGAP001424-PA	heat shock protein 90kDa beta [Source:VB Community Annotation]	FBpp0084623	Glycoprotein 93 [Source:FlyBase;Acc:FBgn0039562]
HSP90	Mdes002782	1.40249	2.64358	1.60187	3.03536	1.46918	2.76864	AIS72814	heat shock protein 90 [Sitodiplosis mosellana]|Sitodiplosis mosellana|Eukaryota	AAEL011708-PA	heat shock protein	AGAP006958-PA	Heat shock protein 83 [Source:UniProtKB/Swiss-Prot;Acc:Q7PT10]	FBpp0305095	Heat shock protein 83 [Source:FlyBase;Acc:FBgn0001233]
HSP90	Mdes016702	nd	nd	nd	nd	1.14723	2.21488	ACS75351	endoplasmin [Locusta migratoria]|Locusta migratoria|Eukaryota	AAEL012827-PA	endoplasmin	AGAP001424-PA	heat shock protein 90kDa beta [Source:VB Community Annotation]	FBpp0084623	Glycoprotein 93 [Source:FlyBase;Acc:FBgn0039562]
HSP90	Mdes012397	nd	nd	nd	nd	1.29313	2.45059	XP_011551890	PREDICTED: activator of 90 kDa heat shock protein ATPase homolog 1 [Plutella xylostella]|Plutella xylostella|Eukaryota	AAEL023516-PB	NA	AGAP010514-PA	activator of 90 kDa heat shock protein ATPase [Source:VB Community Annotation]	FBpp0085260	NA
DnaJ	Mdes009288	nd	nd	-1.8414	-3.58358	-1.07473	-2.10633	XP_001654193	AAEL001896-PA [Aedes aegypti]|Aedes aegypti|Eukaryota	AAEL001896-PB	UDP-N-acetylglucosamine: polypeptide-N-acetylglucosaminyl transferase, putative	AGAP008985-PA	DnaJ homolog subfamily C member 7 [Source:VB Community Annotation]	FBpp0305670	Tetratricopeptide repeat protein 2 [Source:FlyBase;Acc:FBgn0032586]
	Mdes016453	nd	nd	-1.99026	-3.97308	-1.13187	-2.19143	XP_001654193	AAEL001896-PA [Aedes aegypti]|Aedes aegypti|Eukaryota	AAEL001896-PB	UDP-N-acetylglucosamine: polypeptide-N-acetylglucosaminyl transferase, putative	AGAP008985-PA	DnaJ homolog subfamily C member 7 [Source:VB Community Annotation]	FBpp0080424	Tetratricopeptide repeat protein 2 [Source:FlyBase;Acc:FBgn0032586]
	Mdes013757	-1.62111	-3.07612	-1.85091	-3.60727	-2.0253	-4.07076	XP_001653485	AAEL008864-PA [Aedes aegypti]|Aedes aegypti|Eukaryota	AAEL025249-PA	NA	AGAP010432-PA	DnaJ homolog subfamily C member 11 [Source:VB Community Annotation]	FBpp0086667	NA
	Mdes004025	nd	nd	1.87788	3.67534	1.52068	2.86927	XP_001661333	AAEL011055-PA [Aedes aegypti]|Aedes aegypti|Eukaryota	AAEL011055-PA	chaperone protein DNAj	AGAP007565-PB	chaperone DnaJ protein [Source:VB Community Annotation]	FBpp0088955	lethal (2) tumorous imaginal discs [Source:FlyBase;Acc:FBgn0002174]
	Mdes017554	nd	nd	-1.19272	-2.28584	-1.28271	-2.43295	KFB41579	AGAP004849-PA-like protein [Anopheles sinensis]|Anopheles sinensis|Eukaryota	AAEL000226-PA	NA	AGAP004849-PA	DnaJ homolog subfamily C member 9 [Source:VB Community Annotation]	FBpp0081843	NA
	Mdes006521	nd	nd	1.25915	2.39354	nd	nd	XP_001846201	conserved hypothetical protein [Culex quinquefasciatus]|Culex quinquefasciatus|Eukaryota	AAEL000226-PA	NA	AGAP004849-PA	DnaJ homolog subfamily C member 9 [Source:VB Community Annotation]	FBpp0081843	NA
	Mdes008318	nd	nd	1.05898	2.08346	nd	nd	XP_001867454	conserved hypothetical protein [Culex quinquefasciatus]|Culex quinquefasciatus|Eukaryota	AAEL001569-PE	NA	AGAP007620-PA	DnaJ homolog subfamily C member 5 [Source:VB Community Annotation]	FBpp0078145	Cysteine string protein [Source:FlyBase;Acc:FBgn0004179]
	Mdes000482	nd	nd	1.45115	2.73427	nd	nd	ABF18277	DNAJ chaperone [Aedes aegypti]|Aedes aegypti|Eukaryota	AAEL005165-PF	chaperone protein DNAj	AGAP005981-PA	DnaJ homolog subfamily A member 1 [Source:VB Community Annotation]	FBpp0082221	DnaJ-like-2 [Source:FlyBase;Acc:FBgn0038145]
	Mdes005062	nd	nd	1.20704	2.30863	nd	nd	XP_018008327	PREDICTED: dnaJ homolog subfamily B member 11-like [Hyalella azteca]|Hyalella azteca|Eukaryota	AAEL009946-PA	DnaJ homolog subfamily B member 11 precursor	AGAP008327-PA	DnaJ homolog subfamily B member 11 [Source:VB Community Annotation]	FBpp0077720	shriveled [Source:FlyBase;Acc:FBgn0031256]
	Mdes000397	nd	nd	1.98782	3.96637	1.02072	2.02893	XP_005189871	PREDICTED: dnaJ homolog subfamily C member 2 [Musca domestica]|Musca domestica|Eukaryota	AAEL021473-PA	NA	AGAP007541-PA	DnaJ homolog subfamily C member 2 [Source:VB Community Annotation]	FBpp0077979	NA
	Mdes005485	nd	nd	1.13072	2.18968	nd	nd	XP_017482693	PREDICTED: dnaJ homolog subfamily C member 3 [Rhagoletis zephyria]|Rhagoletis zephyria|Eukaryota	AAEL009958-PA	NA	AGAP006888-PA	G protein-coupled receptor kinase interactor 2 [Source:VB Community Annotation]	FBpp0087353	G protein-coupled receptor kinase interacting ArfGAP [Source:FlyBase;Acc:FBgn0033539]
	Mdes005083	1.04912	2.06926	1.02524	2.0353	nd	nd	XP_014086525	PREDICTED: dnaJ homolog subfamily C member 7 isoform X2 [Bactrocera oleae]|Bactrocera oleae|Eukaryota	AAEL001896-PB	UDP-N-acetylglucosamine: polypeptide-N-acetylglucosaminyl transferase, putative	AGAP008985-PA	DnaJ homolog subfamily C member 7 [Source:VB Community Annotation]	FBpp0305670	Tetratricopeptide repeat protein 2 [Source:FlyBase;Acc:FBgn0032586]
	Mdes016937	nd	nd	-2.63042	-6.19205	-1.12914	-2.18729	XP_017483389	PREDICTED: dnaJ homolog subfamily C member 7-like [Rhagoletis zephyria]|Rhagoletis zephyria|Eukaryota	AAEL001896-PB	UDP-N-acetylglucosamine: polypeptide-N-acetylglucosaminyl transferase, putative	AGAP008985-PA	DnaJ homolog subfamily C member 7 [Source:VB Community Annotation]	FBpp0080424	Tetratricopeptide repeat protein 2 [Source:FlyBase;Acc:FBgn0032586]
	Mdes019825	nd	nd	nd	nd	2.35233	5.10648	XP_014290597	PREDICTED: dnaJ homolog subfamily C member 9 [Halyomorpha halys]|Halyomorpha halys|Eukaryota	AAEL000226-PA	NA	AGAP004849-PA	DnaJ homolog subfamily C member 9 [Source:VB Community Annotation]	FBpp0081843	NA
	Mdes018873	nd	nd	-3.29029	-9.78309	-1.83103	-3.55791	KXJ69777	hypothetical protein RP20_CCG025868 [Aedes albopictus]|Aedes albopictus|Eukaryota	AAEL000226-PA	NA	AGAP004849-PA	DnaJ homolog subfamily C member 9 [Source:VB Community Annotation]	FBpp0081843	NA
	Mdes001136	nd	nd	1.6013	3.03417	nd	nd	KFB49848	hypothetical protein ZHAS_00017872 [Anopheles sinensis]|Anopheles sinensis|Eukaryota	AAEL000936-PA	NA	AGAP010609-PA	DnaJ (Hsp40) homolog subfamily C [Source:VB Community Annotation]	FBpp0112106	NA
	Mdes017930	nd	nd	nd	nd	12	4096	EFN76576	J domain-containing protein CG6693 [Harpegnathos saltator]|Harpegnathos saltator|Eukaryota	AAEL013852-PA	NA	AGAP004849-PA	DnaJ homolog subfamily C member 9 [Source:VB Community Annotation]	FBpp0081843	NA
	Mdes012539	nd	nd	1.6221	3.07823	nd	nd	NA	NA	AAEL001896-PA	UDP-N-acetylglucosamine: polypeptide-N-acetylglucosaminyl transferase, putative	AGAP008985-PA	DnaJ homolog subfamily C member 7 [Source:VB Community Annotation]	NA	NA
	Mdes000567	-1.10623	-2.15283	-1.57433	-2.97798	-1.59673	-3.02457	XP_004521306	PREDICTED: J domain-containing protein isoform X2 [Ceratitis capitata]|Ceratitis capitata|Eukaryota	AAEL007034-PA	NA	AGAP000970-PA	DnaJ homolog subfamily C [Source:VB Community Annotation]	FBpp0085044	NA
GrpE	Mdes011104	1.10513	2.15118	1.9271	3.8029	1.33957	2.53075	XP_017465280	PREDICTED: grpE protein homolog, mitochondrial [Rhagoletis zephyria]|Rhagoletis zephyria|Eukaryota	AAEL004438-PA	GrpE protein homolog	AGAP011150-PA	molecular chaperone GrpE [Source:VB Community Annotation]	FBpp0086795	NA
HSF	Mdes005939	nd	nd	-2.13108	-4.38046	nd	nd	XP_013100592	PREDICTED: heat shock factor protein isoform X6 [Stomoxys calcitrans]|Stomoxys calcitrans|Eukaryota	AAEL019713-PH	NA	AGAP011082-PA	heat shock transcription factor, invertebrate [Source:VB Community Annotation]	FBpp0110264	Heat shock factor [Source:FlyBase;Acc:FBgn0001222]

## Sheet: Defense Proteins
		A3		V3		Bd3
Defense Protein	Gene_id	MeanLog2FC	FC	MeanLog2FC	FC	MeanLog2FC	FC	Hit_id (nr)	Hit_description (nr)	Aedes aegypti	Description (Aedes aegypti)	Anopheles gambiae	Description (Anopheles gambiae)	Drosophila melanogaster	Description (Drosophila melanogaster)
Carboxypeptidase	Mdes016190	-2.23869	-4.71968	-2.72649	-6.61845	-1.7093	-3.27002	ETN63744	tomosyn [Anopheles darlingi]|Anopheles darlingi|Eukaryota	AAEL018208-PB	NA	AGAP000756-PB	carboxypeptidase M [Source:VB Community Annotation]	FBpp0308862	NA
	Mdes016399	-1.67445	-3.19197	-2.72478	-6.61059	-1.66281	-3.16632	XP_013112883	PREDICTED: carboxypeptidase M isoform X5 [Stomoxys calcitrans]|Stomoxys calcitrans|Eukaryota	AAEL018208-PB	NA	AGAP000756-PB	carboxypeptidase M [Source:VB Community Annotation]	FBpp0308862	NA
	Mdes003300	-1.48291	-2.79512	-1.01971	-2.02751	nd	nd	KNC23760	Cytosolic carboxypeptidase NnaD [Lucilia cuprina]|Lucilia cuprina|Eukaryota	AAEL020941-PA	NA	AGAP013390-PA	NA	FBpp0309522	Nna1 carboxypeptidase [Source:FlyBase;Acc:FBgn0265726]
	Mdes005384	-1.4332	-2.70044	nd	nd	-1.45002	-2.73213	XP_015727356	PREDICTED: LOW QUALITY PROTEIN: carboxypeptidase N subunit 2-like [Coturnix japonica]|Coturnix japonica|Eukaryota	AAEL007619-PC	TOLL5A: Toll-like receptor	AGAP008611-PA	NA	FBpp0073218	NA
	Mdes011504	1.52429	2.87645	-1.42015	-2.67614	1.34213	2.53526	XP_006609648	PREDICTED: venom serine carboxypeptidase-like [Apis dorsata]|Apis dorsata|Eukaryota	AAEL006542-PA	retinoid-inducible serine carboxypeptidase (serine carboxypeptidase	AGAP007505-PA	vitellogenic carboxypeptidase-like protein [Source:VB Community Annotation]	FBpp0083270	NA
	Mdes006903	1.71086	3.27355	2.81653	7.04468	1.3357	2.52397	XP_001864290	carboxypeptidase N subunit 2 [Culex quinquefasciatus]|Culex quinquefasciatus|Eukaryota	AAEL007103-PA	LRIM15: leucine-rich immune protein (TM)	AGAP007037-PA	leucine-rich immune protein (Long) [Source:VB Community Annotation]	FBpp0288699	NA
	Mdes010846	1.74288	3.34703	-3.23719	-9.42956	2.93985	7.67333	ABA29652	carboxypeptidase A [Mayetiola destructor]|Mayetiola destructor|Eukaryota	AAEL008600-PA	zinc carboxypeptidase	AGAP008370-PA	carboxypeptidase A [Source:VB Community Annotation]	FBpp0079138	NA
	Mdes017359	2.26667	4.8121	5.35397	40.8984	4.72317	26.4129	XP_004278812	PREDICTED: carboxypeptidase N subunit 2 [Orcinus orca]|Orcinus orca|Eukaryota	AAEL010125-PB	LRIM17: leucine-rich immune protein (Coil-less)	AGAP005693-PA	leucine-rich immune protein (Coil-less) [Source:VB Community Annotation]	FBpp0303187	Toll [Source:FlyBase;Acc:FBgn0262473]
	Mdes017439	nd	nd	-1.77315	-3.418	nd	nd	XP_005338472	PREDICTED: carboxypeptidase N subunit 2 [Ictidomys tridecemlineatus]|Ictidomys tridecemlineatus|Eukaryota	AAEL010125-PB	LRIM17: leucine-rich immune protein (Coil-less)	AGAP001004-PA	TOLL-like receptor 1A [Source:VB Community Annotation]	FBpp0080183	rickets [Source:FlyBase;Acc:FBgn0003255]
	Mdes006690	nd	nd	-1.50839	-2.84493	-1.3381	-2.52818	ABA29656	carboxypeptidase D [Mayetiola destructor]|Mayetiola destructor|Eukaryota	NA	NA	NA	NA	NA	NA
	Mdes010153	nd	nd	-1.37366	-2.59127	nd	nd	XP_001663380	AAEL013187-PA, partial [Aedes aegypti]|Aedes aegypti|Eukaryota	AAEL022248-PA	NA	AGAP001814-PA	cytosolic carboxypeptidase 6 [Source:VB Community Annotation]	FBpp0307419	NA
	Mdes006783	nd	nd	1.24591	2.37168	1.06063	2.08584	NA	NA	AAEL003781-PA	zinc carboxypeptidase	AGAP001026-PB	carboxypeptidase A [Source:VB Community Annotation]	FBpp0087955	NA
	Mdes000692	nd	nd	1.43231	2.69878	1.10159	2.14591	XP_013117416	PREDICTED: carboxypeptidase N subunit 2-like [Stomoxys calcitrans]|Stomoxys calcitrans|Eukaryota	AAEL015019-PB	NA	AGAP007061-PA	NA	FBpp0076139	NA
	Mdes008540	nd	nd	2.03708	4.10413	1.46994	2.77011	ABA29653	carboxypeptidase A [Mayetiola destructor]|Mayetiola destructor|Eukaryota	AAEL003424-PA	zinc carboxypeptidase	AGAP011435-PA	carboxypeptidase A [Source:VB Community Annotation]	FBpp0079138	NA
	Mdes000491	nd	nd	2.42245	5.36082	1.59583	3.02268	ETN66738	hypothetical protein AND_001464 [Anopheles darlingi]|Anopheles darlingi|Eukaryota	AAEL001588-PA	glutamate carboxypeptidase	AGAP007619-PA	cytosolic nonspecific dipeptidase [Source:VB Community Annotation]	FBpp0076460	Actin-related protein 3 [Source:FlyBase;Acc:FBgn0262716]
	Mdes003667	nd	nd	2.9912	7.95135	3.05437	8.30723	ABA29655	carboxypeptidase B [Mayetiola destructor]|Mayetiola destructor|Eukaryota	AAEL015559-PB	zinc carboxypeptidase	AGAP000621-PA	carboxypeptidase A1 [Source:VB Community Annotation]	FBpp0070798	NA
	Mdes003294	nd	nd	nd	nd	1.65148	3.14155	AAY27740	salivary/fat body serine carboxypeptidase [Sitodiplosis mosellana]|Sitodiplosis mosellana|Eukaryota	AAEL009291-PA	retinoid-inducible serine carboxypeptidase (serine carboxypeptidase	AGAP007505-PA	vitellogenic carboxypeptidase-like protein [Source:VB Community Annotation]	FBpp0083270	NA
Defensin	Mdes001096	-2.09322	-4.26699	1.45552	2.74254	nd	nd	AAY82237	defensin I [Mayetiola destructor]|Mayetiola destructor|Eukaryota	AAEL027792-PA	NA	AGAP011294-PA	defensin anti-microbial peptide [Source:VB Community Annotation]	FBpp0087518	Defensin [Source:FlyBase;Acc:FBgn0010385]
	Mdes010092	-1.39089	-2.6224	2.57292	5.95013	nd	nd	AAY82236	hypothetical protein [Mayetiola destructor]|Mayetiola destructor|Eukaryota	NA	NA	AGAP004632-PA	defensin anti-microbial peptide [Source:VB Community Annotation]	NA	NA
Peritrophin	Mdes005154	-1.02482	-2.0347	1.59601	3.02307	1.22657	2.3401	ABC96820	midgut-specific peritrophin-A [Mayetiola destructor]|Mayetiola destructor|Eukaryota	AAEL002627-PB	NA	AGAP010466-PB	NA	FBpp0089010	NA
	Mdes007870	4.30413	19.7548	7.85469	231.471	5.79438	55.4986	XP_016996978	PREDICTED: peritrophin-1 [Drosophila takahashii]|Drosophila takahashii|Eukaryota	AAEL012245-PA	NA	AGAP000989-PA	cuticular protein [Source:VB Community Annotation]	FBpp0077026	obstructor-A [Source:FlyBase;Acc:FBgn0031097]

## Sheet: Lipase
	A3		V3		Bd3
Gene_id	MeanLog2FC	FC	MeanLog2FC	FC	MeanLog2FC	FC	Hit_id (nr)	Hit_description (nr)	Aedes aegypti	Description (Aedes aegypti)	Anopheles gambiae	Description (Anopheles gambiae)	Drosophila melanogaster	Description (Drosophila melanogaster)
Mdes000971	-1.70893	-3.26918	nd	nd	-1.39602	-2.63175	ETN63622	down syndrome cell adhesion molecule [Anopheles darlingi]|Anopheles darlingi|Eukaryota	AAEL001076-PH	lipase	NA	NA	FBpp0308278	Down syndrome cell adhesion molecule 2 [Source:FlyBase;Acc:FBgn0265296]
Mdes001952	-1.09092	-2.1301	nd	nd	nd	nd	ETN58147	hormone-sensitive lipase [Anopheles darlingi]|Anopheles darlingi|Eukaryota	AAEL005706-PB	triacylglycerol lipase	AGAP002567-PA	hormone-sensitive lipase [Source:VB Community Annotation]	FBpp0085583	Hormone-sensitive lipase [Source:FlyBase;Acc:FBgn0034491]
Mdes002211	-2.03593	-4.10088	-1.63198	-3.09939	2.43374	5.40292	XP_012261456	PREDICTED: pancreatic triacylglycerol lipase-like [Athalia rosae]|Athalia rosae|Eukaryota	AAEL007055-PA	lipase	AGAP011682-PA	NA	FBpp0084519	NA
Mdes002401	-1.20714	-2.3088	nd	nd	-1.28276	-2.43305	NA	NA	AAEL001076-PC	lipase	AGAP004902-PA	NA	FBpp0288821	Down syndrome cell adhesion molecule 2 [Source:FlyBase;Acc:FBgn0265296]
Mdes002402	-1.54814	-2.9244	nd	nd	-1.42027	-2.67635	NA	NA	AAEL001076-PH	lipase	AGAP004902-PC	NA	FBpp0305767	Down syndrome cell adhesion molecule 4 [Source:FlyBase;Acc:FBgn0263219]
Mdes003902	nd	nd	-2.29828	-4.9187	-2.46445	-5.51916	ENN73098	hypothetical protein YQE_10302, partial [Dendroctonus ponderosae]|Dendroctonus ponderosae|Eukaryota	AAEL002138-PA	triacylglycerol lipase, putative	AGAP003749-PA	pancreatic triacylglycerol lipase [Source:VB Community Annotation]	FBpp0074167	NA
Mdes004341	-1.48549	-2.80013	nd	nd	-1.31357	-2.48556	ETN60751	lipase [Anopheles darlingi]|Anopheles darlingi|Eukaryota	AAEL006980-PD	lipase	AGAP009102-PA	NA	FBpp0292601	NA
Mdes004342	nd	nd	-1.62947	-3.09399	-1.53035	-2.88855	KFB35769	hypothetical protein ZHAS_00002673 [Anopheles sinensis]|Anopheles sinensis|Eukaryota	AAEL006980-PA	lipase	AGAP009102-PA	NA	FBpp0271827	NA
Mdes004344	nd	nd	1.37582	2.59515	nd	nd	XP_002052363	uncharacterized protein Dvir_GJ22109 [Drosophila virilis]|Drosophila virilis|Eukaryota	AAEL006982-PM	lipase	AGAP028206-PA	NA	FBpp0304014	NA
Mdes004703	nd	nd	2.40946	5.31274	1.61181	3.05636	XP_002001706	uncharacterized protein Dmoj_GI16996 [Drosophila mojavensis]|Drosophila mojavensis|Eukaryota	AAEL001878-PF	lipase	AGAP028135-PA	NA	FBpp0297922	NA
Mdes005552	nd	nd	1.61553	3.06425	1.09238	2.13226	XP_013194665	PREDICTED: pancreatic triacylglycerol lipase-like [Amyelois transitella]|Amyelois transitella|Eukaryota	AAEL027798-PA	NA	AGAP000687-PA	NA	FBpp0300869	NA
Mdes006035	6.6632	101.35	8.47273	355.26	8.12409	278.995	XP_013112211	PREDICTED: pancreatic triacylglycerol lipase-like [Stomoxys calcitrans]|Stomoxys calcitrans|Eukaryota	AAEL001878-PF	lipase	AGAP007991-PA	NA	FBpp0111663	NA
Mdes006036	5.37248	41.4265	8.74003	427.573	7.73312	212.766	EHJ68839	putative lipase [Danaus plexippus]|Danaus plexippus|Eukaryota	AAEL011011-PA	Lipase	AGAP007991-PA	NA	FBpp0111663	NA
Mdes006037	1.076	2.1081	nd	nd	1.20727	2.30901	ACF95831	secreted lipase-like protein 1 [Mayetiola destructor]|Mayetiola destructor|Eukaryota	AAEL006961-PA	lipase	AGAP011682-PA	NA	FBpp0312109	NA
Mdes006116	2.54336	5.82946	6.35061	81.6064	3.36426	10.2978	JAN75683	Pancreatic triacylglycerol lipase [Daphnia magna]|Daphnia magna|Eukaryota	AAEL001057-PA	lipase	AGAP007991-PA	NA	FBpp0292601	NA
Mdes006742	nd	nd	1.76855	3.4071	1.48846	2.80589	NA	NA	AAEL024222-PA	NA	AGAP004794-PA	pancreatic triacylglycerol lipase [Source:VB Community Annotation]	FBpp0311115	NA
Mdes006743	nd	nd	-2.21457	-4.64144	-1.31952	-2.49583	KFB37745	hypothetical protein ZHAS_00005058 [Anopheles sinensis]|Anopheles sinensis|Eukaryota	AAEL007044-PA	Lipase	AGAP004794-PA	pancreatic triacylglycerol lipase [Source:VB Community Annotation]	FBpp0289183	NA
Mdes007826	-2.10878	-4.31326	-1.63051	-3.09621	-1.55805	-2.94456	XP_017022656	PREDICTED: pancreatic triacylglycerol lipase [Drosophila kikkawai]|Drosophila kikkawai|Eukaryota	AAEL014551-PB	triacylglycerol lipase, pancreatic	AGAP000211-PA	triacylglycerol lipase [Source:VB Community Annotation]	FBpp0070831	NA
Mdes008948	nd	nd	-3.32244	-10.0035	-1.34888	-2.54714	XP_013148509	PREDICTED: pancreatic triacylglycerol lipase-like [Papilio polytes]|Papilio polytes|Eukaryota	AAEL027798-PA	NA	AGAP000687-PA	NA	FBpp0309076	NA
Mdes009239	4.4043	21.175	6.93108	122.029	6.2268	74.8951	ACF95831	secreted lipase-like protein 1 [Mayetiola destructor]|Mayetiola destructor|Eukaryota	AAEL006027-PC	lipase	AGAP004794-PA	pancreatic triacylglycerol lipase [Source:VB Community Annotation]	FBpp0084270	NA
Mdes009240	1.2377	2.3582	2.82079	7.06548	2.62805	6.18189	ACF95831	secreted lipase-like protein 1 [Mayetiola destructor]|Mayetiola destructor|Eukaryota	AAEL006027-PC	lipase	AGAP004794-PA	pancreatic triacylglycerol lipase [Source:VB Community Annotation]	FBpp0084270	NA
Mdes009541	nd	nd	3.15979	8.93699	nd	nd	XP_001844302	lipase 1 [Culex quinquefasciatus]|Culex quinquefasciatus|Eukaryota	AAEL012199-PA	lipase 1 precursor	AGAP002353-PA	lipase [Source:VB Community Annotation]	FBpp0082239	NA
Mdes009892	-3.38286	-10.4314	-3.55768	-11.7752	-3.11084	-8.63884	ETN58533	lipase 3 [Anopheles darlingi]|Anopheles darlingi|Eukaryota	AAEL012350-PB	lipase 1 precursor	AGAP003500-PA	Lipase [Source:UniProtKB/TrEMBL;Acc:Q7QH37]	FBpp0079682	Lipase 4 [Source:FlyBase;Acc:FBgn0032264]
Mdes010239	nd	nd	1.09411	2.13482	nd	nd	XP_002052041	uncharacterized protein Dvir_GJ23823, isoform A [Drosophila virilis]|Drosophila virilis|Eukaryota	AAEL012340-PA	lipase 1 precursor	AGAP005185-PA	lipase [Source:VB Community Annotation]	FBpp0079683	NA
Mdes010554	nd	nd	-1.65353	-3.14601	-1.74839	-3.35984	XP_973187	PREDICTED: lipase 3 [Tribolium castaneum]|Tribolium castaneum|Eukaryota	AAEL009700-PC	beta lactamase domain	AGAP003337-PA	NA	FBpp0288428	NA
Mdes010676	-2.54032	-5.81718	-2.02918	-4.08172	-1.45035	-2.73273	XP_015053621	uncharacterized protein Dyak_GE18469, isoform B [Drosophila yakuba]|Drosophila yakuba|Eukaryota	AAEL014916-PA	lipase 1 precursor	AGAP003501-PA	Lipase [Source:UniProtKB/TrEMBL;Acc:Q5TVS6]	FBpp0079682	Lipase 4 [Source:FlyBase;Acc:FBgn0032264]
Mdes011078	1.74675	3.35601	nd	nd	1.70686	3.2645	XP_014093617	PREDICTED: lipase 3 [Bactrocera oleae]|Bactrocera oleae|Eukaryota	AAEL014916-PA	lipase 1 precursor	AGAP003501-PA	Lipase [Source:UniProtKB/TrEMBL;Acc:Q5TVS6]	FBpp0079682	Lipase 4 [Source:FlyBase;Acc:FBgn0032264]
Mdes011110	-4.29611	-19.6452	-3.73749	-13.3382	-3.69012	-12.9073	ETN66810	triacylglycerol lipase [Anopheles darlingi]|Anopheles darlingi|Eukaryota	AAEL003421-PA	triacylglycerol lipase, putative	AGAP010328-PA	NA	FBpp0072044	NA
Mdes013363	-1.94899	-3.86104	-1.65367	-3.14632	-1.18932	-2.28046	XP_001652526	AAEL007055-PA [Aedes aegypti]|Aedes aegypti|Eukaryota	AAEL006027-PC	lipase	AGAP028600-PA	NA	FBpp0309076	NA
Mdes014323	nd	nd	-1.25141	-2.38074	-1.38391	-2.60975	KFB36616	AGAP007672-PA-like protein [Anopheles sinensis]|Anopheles sinensis|Eukaryota	AAEL012654-PD	triacylglycerol lipase, pancreatic	AGAP007672-PA	pancreatic triacylglycerol lipase [Source:VB Community Annotation]	FBpp0306051	NA
Mdes014760	nd	nd	2.2905	4.89225	nd	nd	XP_017860512	PREDICTED: lipase 1-like [Drosophila arizonae]|Drosophila arizonae|Eukaryota	AAEL004933-PA	lysosomal acid lipase, putative	AGAP002353-PA	lipase [Source:VB Community Annotation]	FBpp0079693	NA
Mdes016364	nd	nd	-1.53936	-2.90666	nd	nd	XP_006608017	PREDICTED: inositol polyphosphate 1-phosphatase-like isoform X2 [Apis dorsata]|Apis dorsata|Eukaryota	AAEL007060-PA	lipase	AGAP028600-PA	NA	FBpp0084270	NA
Mdes017348	nd	nd	2.68004	6.40874	nd	nd	KMQ93564	lipase 3-like protein [Lasius niger]|Lasius niger|Eukaryota	AAEL004933-PA	lysosomal acid lipase, putative	AGAP002353-PA	lipase [Source:VB Community Annotation]	FBpp0079682	Lipase 4 [Source:FlyBase;Acc:FBgn0032264]
Mdes017725	-1.84167	-3.58424	-2.59844	-6.05631	nd	nd	AAY54820	IP11559p [Drosophila melanogaster]|Drosophila melanogaster|Eukaryota	AAEL006961-PB	lipase	AGAP009101-PA	NA	FBpp0297144	NA
Mdes018270	nd	nd	-2.80772	-7.00179	-1.73374	-3.32589	XP_001845805	pancreatic triacylglycerol lipase [Culex quinquefasciatus]|Culex quinquefasciatus|Eukaryota	AAEL007044-PA	Lipase	AGAP011682-PA	NA	FBpp0084521	NA
Mdes000969	nd	nd	nd	nd	-1.3248	-2.50498	XP_001848566	down syndrome cell adhesion molecule [Culex quinquefasciatus]|Culex quinquefasciatus|Eukaryota	AAEL001076-PI	lipase	AGAP004902-PC	NA	FBpp0288821	Down syndrome cell adhesion molecule 2 [Source:FlyBase;Acc:FBgn0265296]
Mdes000970	nd	nd	nd	nd	-1.38865	-2.61834	XP_017488552	PREDICTED: Down syndrome cell adhesion molecule-like protein Dscam2, partial [Rhagoletis zephyria]|Rhagoletis zephyria|Eukaryota	AAEL001076-PE	lipase	AGAP004902-PA	NA	FBpp0288826	Down syndrome cell adhesion molecule 2 [Source:FlyBase;Acc:FBgn0265296]
Mdes007117	nd	nd	nd	nd	2.93649	7.65548	KDR09957	Lipase 1 [Zootermopsis nevadensis]|Zootermopsis nevadensis|Eukaryota	AAEL012340-PA	lipase 1 precursor	AGAP002353-PA	lipase [Source:VB Community Annotation]	FBpp0079693	NA
Mdes008943	nd	nd	nd	nd	-1.84857	-3.60142	XP_013148509	PREDICTED: pancreatic triacylglycerol lipase-like [Papilio polytes]|Papilio polytes|Eukaryota	AAEL027798-PA	NA	AGAP000687-PA	NA	FBpp0309076	NA

## Sheet: Detoxification
De		A3		V3		Bd3
Enzyme	Gene_id	MeanLog2FC	FC	MeanLog2FC	FC	MeanLog2FC	FC	Hit_id (nr)	Hit_description (nr)	Aedes aegypti	Description (Aedes aegypti)	Anopheles gambiae	Description (Anopheles gambiae)	Drosophila melanogaster	Description (Drosophila melanogaster)
Carboxylesterase	Mdes000948	-2.03108	-4.08712	-1.67304	-3.18886	-1.2018	-2.30026	XP_015521449	PREDICTED: esterase E4-like [Neodiprion lecontei]|Neodiprion lecontei|Eukaryota	AAEL022449-PA	NA	AGAP002391-PA	carboxylesterase [Source:VB Community Annotation]	FBpp0083813	NA
	Mdes005459	-1.43048	-2.69536	-2.56822	-5.93079	-1.57598	-2.98138	XP_008186168	PREDICTED: esterase FE4 isoform X1 [Acyrthosiphon pisum]|Acyrthosiphon pisum|Eukaryota	AAEL026845-PA	NA	AGAP002391-PA	carboxylesterase [Source:VB Community Annotation]	FBpp0083813	NA
	Mdes005828	1.90592	3.74749	-1.25037	-2.37903	2.01107	4.03081	XP_017788192	PREDICTED: para-nitrobenzyl esterase-like [Habropoda laboriosa]|Habropoda laboriosa|Eukaryota	AAEL026845-PA	NA	AGAP002391-PA	carboxylesterase [Source:VB Community Annotation]	FBpp0401489	NA
	Mdes006420	nd	nd	-1.05325	-2.0752	-1.9183	-3.77977	XP_001848664	conserved hypothetical protein [Culex quinquefasciatus]|Culex quinquefasciatus|Eukaryota	AAEL018294-PB	NA	AGAP003568-PA	carboxylesterase [Source:VB Community Annotation]	FBpp0306055	Neuroligin 3 [Source:FlyBase;Acc:FBgn0083963]
	Mdes006421	nd	nd	-1.94601	-3.85308	-2.04145	-4.11659	XP_562412	AGAP003568-PA [Anopheles gambiae str. PEST]|Anopheles gambiae str. PEST|Eukaryota	AAEL018294-PB	NA	AGAP003568-PA	carboxylesterase [Source:VB Community Annotation]	FBpp0306055	Neuroligin 3 [Source:FlyBase;Acc:FBgn0083963]
	Mdes006952	nd	nd	-2.50177	-5.66381	-1.62174	-3.07746	XP_011555519	PREDICTED: neuroligin-1-like [Plutella xylostella]|Plutella xylostella|Eukaryota	AAEL014303-PE	neuroligin,	AGAP011916-PA	carboxylesterase [Source:VB Community Annotation]	FBpp0297876	Neuroligin 2 [Source:FlyBase;Acc:FBgn0031866]
	Mdes008070	nd	nd	-1.38687	-2.61511	-2.00702	-4.01951	KXJ76967	hypothetical protein RP20_CCG008369 [Aedes albopictus]|Aedes albopictus|Eukaryota	AAEL004357-PB	neuroligin,	AGAP003115-PA	carboxylesterase [Source:VB Community Annotation]	FBpp0290894	Neuroligin 4 [Source:FlyBase;Acc:FBgn0083975]
	Mdes008084	nd	nd	1.28024	2.42879	nd	nd	KNC31111	hypothetical protein FF38_06659 [Lucilia cuprina]|Lucilia cuprina|Eukaryota	AAEL004022-PA	NA	AGAP013509-PA	carboxylesterase clade H, member 1 [Source:VB Community Annotation]	FBpp0307367	NA
	Mdes008364	1.22676	2.34041	1.93614	3.8268	2.39839	5.27213	AEJ18172	carboxylesterase [Melitaea cinxia]|Melitaea cinxia|Eukaryota	AAEL026845-PA	NA	AGAP002391-PA	carboxylesterase [Source:VB Community Annotation]	FBpp0297078	alpha-Esterase-10 [Source:FlyBase;Acc:FBgn0015569]
	Mdes010433	-1.09161	-2.13112	-3.65585	-12.6043	-1.26027	-2.3954	ETN61523	carboxylesterase [Anopheles darlingi]|Anopheles darlingi|Eukaryota	AAEL019933-PA	NA	AGAP011365-PA	carboxylesterase [Source:VB Community Annotation]	FBpp0079354	NA
	Mdes011410	nd	nd	-1.69054	-3.22777	-1.41695	-2.6702	XP_308801	AGAP006956-PA [Anopheles gambiae str. PEST]|Anopheles gambiae str. PEST|Eukaryota	AAEL023329-PA	NA	AGAP006956-PA	carboxylesterase [Source:VB Community Annotation]	FBpp0072195	NA
	Mdes014024	nd	nd	-2.59288	-6.03301	-1.50687	-2.84193	XP_011550238	PREDICTED: esterase FE4-like isoform X2 [Plutella xylostella]|Plutella xylostella|Eukaryota	AAEL026845-PA	NA	AGAP002391-PA	carboxylesterase [Source:VB Community Annotation]	FBpp0297078	alpha-Esterase-10 [Source:FlyBase;Acc:FBgn0015569]
	Mdes017167	nd	nd	3.81957	14.119	1.2887	2.44307	XP_004535155	PREDICTED: venom carboxylesterase-6-like [Ceratitis capitata]|Ceratitis capitata|Eukaryota	AAEL012886-PA	Carboxylic ester hydrolase (Fragment)	AGAP001101-PA	carboxylesterase [Source:VB Community Annotation]	FBpp0401489	NA
	Mdes017258	1.26907	2.41006	4.12339	17.4287	1.40701	2.65188	XP_004535155	PREDICTED: venom carboxylesterase-6-like [Ceratitis capitata]|Ceratitis capitata|Eukaryota	AAEL012886-PA	Carboxylic ester hydrolase (Fragment)	AGAP001101-PA	carboxylesterase [Source:VB Community Annotation]	FBpp0401489	NA
	Mdes009592	nd	nd	nd	nd	-1.81057	-3.50781	KXJ77617	hypothetical protein RP20_CCG007071 [Aedes albopictus]|Aedes albopictus|Eukaryota	AAEL017095-PB	NA	AGAP003115-PA	carboxylesterase [Source:VB Community Annotation]	FBpp0290894	Neuroligin 4 [Source:FlyBase;Acc:FBgn0083975]
UDP-glycosyltransferase	Mdes006874	-2.99472	-7.97075	nd	nd	-2.53482	-5.79506	XP_017845187	PREDICTED: UDP-glucuronosyltransferase 2B15-like [Drosophila busckii]|Drosophila busckii|Eukaryota	AAEL010386-PB	glucosyl/glucuronosyl transferases	AGAP007029-PA	glucosyl/glucuronosyl transferases [Source:VB Community Annotation]	FBpp0081854	NA
	Mdes014967	-1.51151	-2.85109	nd	nd	-1.86317	-3.63807	XP_014289131	PREDICTED: UDP-glucuronosyltransferase-like [Halyomorpha halys]|Halyomorpha halys|Eukaryota	AAEL001533-PA	glucosyl/glucuronosyl transferases	AGAP007588-PA	glucosyl/glucuronosyl transferases [Source:VB Community Annotation]	FBpp0294065	NA
	Mdes016406	-2.20319	-4.60497	-3.92299	-15.1683	-2.93929	-7.67033	ETN60503	UDP-glucuronosyltransferase 2B28 [Anopheles darlingi]|Anopheles darlingi|Eukaryota	AAEL001822-PA	glucosyl/glucuronosyl transferases	AGAP028212-PA	NA	FBpp0081852	NA
	Mdes016430	-2.19845	-4.58987	-4.19491	-18.3144	-2.91795	-7.55773	XP_001842021	UDP-glucuronosyltransferase 2B28 [Culex quinquefasciatus]|Culex quinquefasciatus|Eukaryota	AAEL001822-PA	glucosyl/glucuronosyl transferases	AGAP028212-PA	NA	FBpp0081852	NA
	Mdes016176	nd	nd	1.8567	3.62178	2.02766	4.07743	ETN60503	UDP-glucuronosyltransferase 2B28 [Anopheles darlingi]|Anopheles darlingi|Eukaryota	AAEL018042-PE	NA	AGAP008404-PA	NA	FBpp0294065	NA
	Mdes008221	3.96847	15.6541	8.35372	327.129	5.01277	32.2844	XP_001842021	UDP-glucuronosyltransferase 2B28 [Culex quinquefasciatus]|Culex quinquefasciatus|Eukaryota	AAEL018042-PD	NA	AGAP028212-PA	NA	FBpp0294065	NA
Glutathione-S-transferase	Mdes008687	-1.53223	-2.89233	-3.55785	-11.7766	-2.41171	-5.32104	XP_017481475	PREDICTED: glutathione S-transferase 1 isoform X2 [Rhagoletis zephyria]|Rhagoletis zephyria|Eukaryota	AAEL007947-PA	GSTE3: glutathione transferase	AGAP009194-PA	glutathione S-transferase epsilon class 2 [Source:VB Community Annotation]	FBpp0085851	Glutathione S transferase E2 [Source:FlyBase;Acc:FBgn0063498]
	Mdes008686	-1.56569	-2.96019	-1.12739	-2.18463	nd	nd	XP_017863614	PREDICTED: glutathione S-transferase 1-like [Drosophila arizonae]|Drosophila arizonae|Eukaryota	AAEL027003-PA	NA	AGAP009193-PA	glutathione S-transferase epsilon class 4 [Source:VB Community Annotation]	FBpp0085851	Glutathione S transferase E2 [Source:FlyBase;Acc:FBgn0063498]
	Mdes008668	1.14185	2.20664	2.33263	5.03722	1.68259	3.21004	XP_001956909	uncharacterized protein Dana_GF10159, isoform A [Drosophila ananassae]|Drosophila ananassae|Eukaryota	AAEL017085-PA	GSTO1: glutathione transferase	AGAP005749-PA	glutathione S-transferase omega class 1 [Source:VB Community Annotation]	FBpp0076376	Glutathione S transferase O1 [Source:FlyBase;Acc:FBgn0035907]
	Mdes011039	1.49331	2.81533	4.11581	17.3373	3.09774	8.56078	XP_001654620	AAEL010500-PA [Aedes aegypti]|Aedes aegypti|Eukaryota	AAEL010500-PA	GSTX2: glutathione transferase	AGAP009342-PA	glutathione S-transferase unclassified 3 [Source:VB Community Annotation]	FBpp0082042	Glutathione S transferase D3 [Source:FlyBase;Acc:FBgn0010039]
	Mdes003866	1.47326	2.77648	1.31926	2.49538	2.02381	4.06656	ABG56084	delta GST [Mayetiola destructor]|Mayetiola destructor|Eukaryota	AAEL001061-PC	GSTD1: glutathione S-transferase (GSTD1)	AGAP004164-PB	glutathione S-transferase delta class 1 [Source:VB Community Annotation]	FBpp0099824	Glutathione S transferase D1 [Source:FlyBase;Acc:FBgn0001149]
	Mdes005306	1.43949	2.71224	3.67195	12.7458	2.99971	7.99842	ABG56084	delta GST [Mayetiola destructor]|Mayetiola destructor|Eukaryota	AAEL001061-PC	GSTD1: glutathione S-transferase (GSTD1)	AGAP004164-PB	glutathione S-transferase delta class 1 [Source:VB Community Annotation]	FBpp0099824	Glutathione S transferase D1 [Source:FlyBase;Acc:FBgn0001149]
	Mdes008691	2.20656	4.61572	3.14216	8.82847	nd	nd	AAR99711	glutathione S-transferase [Mayetiola destructor]|Mayetiola destructor|Eukaryota	AAEL027003-PA	NA	AGAP009194-PA	glutathione S-transferase epsilon class 2 [Source:VB Community Annotation]	FBpp0293853	Glutathione S transferase E12 [Source:FlyBase;Acc:FBgn0027590]
	Mdes010581	nd	nd	-3.55195	-11.7285	-1.66046	-3.16117	XP_017491073	PREDICTED: glutathione S-transferase D7 isoform X1 [Rhagoletis zephyria]|Rhagoletis zephyria|Eukaryota	AAEL001090-PA	GSTD7: glutathione S-transferase (GSTD7)	AGAP004163-PB	glutathione S-transferase delta class 7 [Source:VB Community Annotation]	FBpp0113057	Glutathione S transferase D11 [Source:FlyBase;Acc:FBgn0038029]
	Mdes017173	nd	nd	1.04703	2.06628	nd	nd	XP_011202995	PREDICTED: uncharacterized protein LOC105225994 [Bactrocera dorsalis]|Bactrocera dorsalis|Eukaryota	AAEL011752-PA	GSTI1: glutathione transferase	AGAP000947-PA	glutathione S-transferase unclassified 1 [Source:VB Community Annotation]	FBpp0113023	GST-containing FLYWCH zinc-finger protein [Source:FlyBase;Acc:FBgn0250732]
	Mdes012961	nd	nd	1.6267	3.08805	nd	nd	ABG56083	sigma GST [Mayetiola destructor]|Mayetiola destructor|Eukaryota	AAEL011741-PD	GSTS1: glutathione transferase	AGAP010404-PB	glutathione S-transferase sigma class 1 [Source:VB Community Annotation]	FBpp0086157	Glutathione S transferase S1 [Source:FlyBase;Acc:FBgn0010226]
	Mdes006189	nd	nd	2.63844	6.22659	1.47285	2.77571	XP_001658060	AAEL006829-PA [Aedes aegypti]|Aedes aegypti|Eukaryota	AAEL006829-PA	microsomal glutathione s-transferase	AGAP000165-PA	glutathione transferase microsomal 1 [Source:VB Community Annotation]	FBpp0076936	Microsomal glutathione S-transferase-like [Source:FlyBase;Acc:FBgn0025814]
	Mdes008690	1.04769	2.06722	2.80228	6.97544	1.92981	3.81005	AAR99711	glutathione S-transferase [Mayetiola destructor]|Mayetiola destructor|Eukaryota	AAEL027003-PA	NA	AGAP009194-PA	glutathione S-transferase epsilon class 2 [Source:VB Community Annotation]	FBpp0293853	Glutathione S transferase E12 [Source:FlyBase;Acc:FBgn0027590]
	Mdes008689	nd	nd	nd	nd	3.42584	10.7469	XP_017038682	PREDICTED: glutathione S-transferase 1-like [Drosophila ficusphila]|Drosophila ficusphila|Eukaryota	AAEL007962-PA	GSTE4: glutathione transferase	AGAP009193-PA	glutathione S-transferase epsilon class 4 [Source:VB Community Annotation]	FBpp0085851	Glutathione S transferase E2 [Source:FlyBase;Acc:FBgn0063498]
	Mdes006190	nd	nd	nd	nd	1.78985	3.4578	XP_004536911	PREDICTED: microsomal glutathione S-transferase 1 [Ceratitis capitata]|Ceratitis capitata|Eukaryota	NA	NA	NA	NA	NA	NA
Cytochrome P450	Mdes003637	-3.58246	-11.9792	-3.34799	-10.1823	-3.17176	-9.01148	XP_001661969	AAEL002638-PA [Aedes aegypti]|Aedes aegypti|Eukaryota	AAEL002638-PA	CYP9J6: cytochrome P450	AGAP012296-PA	cytochrome P450 [Source:VB Community Annotation]	FBpp0082070	NA
	Mdes006288	nd	nd	1.49141	2.81164	nd	nd	XP_001659378	AAEL008638-PA [Aedes aegypti]|Aedes aegypti|Eukaryota	AAEL008638-PA	CYP49A1: cytochrome P450	AGAP005774-PA	cytochrome P450 [Source:VB Community Annotation]	FBpp0293134	NA
	Mdes007346	nd	nd	-2.58346	-5.99377	-1.97709	-3.93699	XP_001661896	AAEL011761-PA [Aedes aegypti]|Aedes aegypti|Eukaryota	AAEL012766-PA	CYP325G2: cytochrome P450	AGAP002195-PA	cytochrome P450 [Source:VB Community Annotation]	FBpp0082136	NA
	Mdes019560	nd	nd	-3.65931	-12.6346	1.1461	2.21315	XP_001662865	AAEL012772-PA [Aedes aegypti]|Aedes aegypti|Eukaryota	AAEL012772-PA	CYP325G3: cytochrome P450	AGAP002196-PA	cytochrome P450 [Source:VB Community Annotation]	FBpp0085074	Cytochrome P450-4c3 [Source:FlyBase;Acc:FBgn0015032]
	Mdes006168	nd	nd	1.5992	3.02976	1.54367	2.91536	XP_001649311	AAEL014684-PA [Aedes aegypti]|Aedes aegypti|Eukaryota	AAEL014891-PB	CYP6P12: cytochrome P450	AGAP008218-PA	cytochrome P450 [Source:VB Community Annotation]	FBpp0289404	NA
	Mdes003297	-1.29903	-2.46063	-1.49962	-2.82768	nd	nd	KFB40088	AGAP001076-PA-like protein [Anopheles sinensis]|Anopheles sinensis|Eukaryota	AAEL004054-PA	CYP4G36: cytochrome P450	AGAP001076-PC	cytochrome P450 [Source:VB Community Annotation]	FBpp0312025	NA
	Mdes010393	-1.84486	-3.59218	-3.72471	-13.2206	-2.40278	-5.2882	XP_316096	AGAP006047-PA [Anopheles gambiae str. PEST]|Anopheles gambiae str. PEST|Eukaryota	AAEL014019-PA	CYP4J16: cytochrome P450	AGAP006047-PA	cytochrome P450 [Source:VB Community Annotation]	FBpp0289683	NA
	Mdes003623	-1.35786	-2.56305	nd	nd	nd	nd	XP_563963	AGAP010966-PA [Anopheles gambiae str. PEST]|Anopheles gambiae str. PEST|Eukaryota	AAEL005006-PA	CYP6CD1: cytochrome P450	AGAP010966-PA	cytochrome P450 [Source:VB Community Annotation]	FBpp0087770	NA
	Mdes015703	-1.92625	-3.80066	-1.7692	-3.40865	-1.35551	-2.55887	XP_001238280	AGAP012292-PA [Anopheles gambiae str. PEST]|Anopheles gambiae str. PEST|Eukaryota	AAEL006815-PA	CYP9J16: cytochrome P450	AGAP012292-PA	cytochrome P450 [Source:VB Community Annotation]	FBpp0082070	NA
	Mdes007962	nd	nd	-1.96308	-3.89894	nd	nd	ALC48984	Cyp4d2 [Drosophila busckii]|Drosophila busckii|Eukaryota	AAEL007808-PA	CYP4D39: cytochrome P450	AGAP002418-PA	cytochrome P450 [Source:VB Community Annotation]	FBpp0070412	Cytochrome P450-4d1 [Source:FlyBase;Acc:FBgn0005670]
	Mdes003766	-1.59768	-3.02656	-1.63705	-3.11029	-1.03475	-2.04875	ETN61352	cytochrome P450 [Anopheles darlingi]|Anopheles darlingi|Eukaryota	AAEL012766-PA	CYP325G2: cytochrome P450	AGAP002196-PA	cytochrome P450 [Source:VB Community Annotation]	FBpp0085074	Cytochrome P450-4c3 [Source:FlyBase;Acc:FBgn0015032]
	Mdes007238	-1.05701	-2.08061	-2.71338	-6.55854	-1.25085	-2.37982	ETN61352	cytochrome P450 [Anopheles darlingi]|Anopheles darlingi|Eukaryota	AAEL012766-PA	CYP325G2: cytochrome P450	AGAP002196-PA	cytochrome P450 [Source:VB Community Annotation]	FBpp0312025	NA
	Mdes011859	1.17969	2.26528	-1.30216	-2.46597	nd	nd	AID61414	cytochrome P450 [Calliphora stygia]|Calliphora stygia|Eukaryota	AAEL009124-PA	CYP6N12: cytochrome P450	AGAP008212-PA	cytochrome P450 [Source:VB Community Annotation]	FBpp0289404	NA
	Mdes005656	nd	nd	2.33706	5.05272	2.24568	4.74262	AIP87137	cytochrome P450 [Culex pipiens pallens]|Culex pipiens pallens|Eukaryota	AAEL006984-PB	CYP6AG5: cytochrome P450	AGAP003343-PA	cytochrome P450 [Source:VB Community Annotation]	FBpp0080164	NA
	Mdes003231	-1.1159	-2.16731	nd	nd	-1.1464	-2.21361	AAX35340	cytochrome P450 [Mayetiola destructor]|Mayetiola destructor|Eukaryota	AAEL014684-PA	CYP6F3: cytochrome P450	AGAP002869-PA	cytochrome P450 [Source:VB Community Annotation]	FBpp0088707	NA
	Mdes008006	nd	nd	2.42093	5.35517	3.09351	8.53571	AAX35340	cytochrome P450 [Mayetiola destructor]|Mayetiola destructor|Eukaryota	AAEL025850-PA	NA	AGAP002867-PA	cytochrome P450 [Source:VB Community Annotation]	FBpp0088707	NA
	Mdes009232	2.24638	4.74492	3.96299	15.5948	3.61142	12.2221	AAX35341	cytochrome P450 [Mayetiola destructor]|Mayetiola destructor|Eukaryota	AAEL009129-PB	CYP6Z9: cytochrome P450	AGAP002894-PA	cytochrome P450 [Source:VB Community Annotation]	FBpp0088707	NA
	Mdes009247	2.51105	5.70034	5.29307	39.2077	4.39266	21.0051	AAX35340	cytochrome P450 [Mayetiola destructor]|Mayetiola destructor|Eukaryota	AAEL014684-PA	CYP6F3: cytochrome P450	AGAP008212-PA	cytochrome P450 [Source:VB Community Annotation]	FBpp0088707	NA
	Mdes013128	nd	nd	-1.65395	-3.14695	nd	nd	AAX35340	cytochrome P450 [Mayetiola destructor]|Mayetiola destructor|Eukaryota	AAEL014684-PA	CYP6F3: cytochrome P450	AGAP002865-PA	cytochrome P450 [Source:VB Community Annotation]	FBpp0088707	NA
	Mdes013667	-1.15099	-2.22066	-3.16793	-8.98756	-1.3446	-2.5396	AAX35340	cytochrome P450 [Mayetiola destructor]|Mayetiola destructor|Eukaryota	AAEL014684-PA	CYP6F3: cytochrome P450	AGAP008209-PA	cytochrome P450 [Source:VB Community Annotation]	FBpp0088707	NA
	Mdes014306	nd	nd	1.34694	2.54373	nd	nd	AAX35340	cytochrome P450 [Mayetiola destructor]|Mayetiola destructor|Eukaryota	AAEL014684-PA	CYP6F3: cytochrome P450	AGAP008213-PA	cytochrome P450 [Source:VB Community Annotation]	FBpp0088707	NA
	Mdes014885	nd	nd	-4.34295	-20.2935	nd	nd	XP_001866527	cytochrome P450 4C1 [Culex quinquefasciatus]|Culex quinquefasciatus|Eukaryota	AAEL013554-PA	CYP4J14: cytochrome P450	AGAP006047-PA	cytochrome P450 [Source:VB Community Annotation]	FBpp0087674	NA
	Mdes016216	nd	nd	-3.44436	-10.8857	nd	nd	XP_001841866	cytochrome P450 4V3 [Culex quinquefasciatus]|Culex quinquefasciatus|Eukaryota	AAEL014019-PA	CYP4J16: cytochrome P450	AGAP006047-PA	cytochrome P450 [Source:VB Community Annotation]	FBpp0078701	NA
	Mdes016238	nd	nd	-3.74324	-13.3914	nd	nd	XP_001841866	cytochrome P450 4V3 [Culex quinquefasciatus]|Culex quinquefasciatus|Eukaryota	AAEL014019-PA	CYP4J16: cytochrome P450	AGAP006047-PA	cytochrome P450 [Source:VB Community Annotation]	FBpp0078701	NA
	Mdes003028	-1.23346	-2.3513	-4.568	-23.7195	nd	nd	KXJ83621	hypothetical protein RP20_CCG003848 [Aedes albopictus]|Aedes albopictus|Eukaryota	AAEL012772-PA	CYP325G3: cytochrome P450	AGAP002195-PA	cytochrome P450 [Source:VB Community Annotation]	FBpp0082413	NA
	Mdes010669	2.45422	5.48015	4.88458	29.5397	3.34554	10.165	KXJ77266	hypothetical protein RP20_CCG007996 [Aedes albopictus]|Aedes albopictus|Eukaryota	AAEL014208-PB	cytochrome P450	AGAP008682-PA	cytochrome P450 [Source:VB Community Annotation]	FBpp0312220	spook [Source:FlyBase;Acc:FBgn0003486]
	Mdes011534	-1.74163	-3.34412	nd	nd	nd	nd	KXJ82863	hypothetical protein RP20_CCG010715 [Aedes albopictus]|Aedes albopictus|Eukaryota	AAEL025850-PA	NA	AGAP002867-PA	cytochrome P450 [Source:VB Community Annotation]	FBpp0311645	NA
	Mdes014206	nd	nd	-4.14598	-17.7037	-1.78428	-3.44446	KXJ73463	hypothetical protein RP20_CCG015756 [Aedes albopictus]|Aedes albopictus|Eukaryota	AAEL006984-PB	CYP6AG5: cytochrome P450	AGAP003343-PA	cytochrome P450 [Source:VB Community Annotation]	FBpp0080164	NA
	Mdes013947	1.73353	3.32541	1.72553	3.30703	1.35849	2.56416	KXJ73272	hypothetical protein RP20_CCG016135 [Aedes albopictus]|Aedes albopictus|Eukaryota	AAEL006815-PA	CYP9J16: cytochrome P450	AGAP012296-PA	cytochrome P450 [Source:VB Community Annotation]	FBpp0082070	NA
	Mdes007746	-1.69544	-3.23876	-2.60624	-6.08916	-2.11077	-4.31921	KXJ81548	hypothetical protein RP20_CCG018941 [Aedes albopictus]|Aedes albopictus|Eukaryota	AAEL009120-PA	CYP6S3: cytochrome P450	AGAP008203-PA	cytochrome P450 [Source:VB Community Annotation]	FBpp0309923	NA
	Mdes010177	-1.03257	-2.04566	-1.44909	-2.73036	nd	nd	KXJ81550	hypothetical protein RP20_CCG018943 [Aedes albopictus]|Aedes albopictus|Eukaryota	AAEL009132-PB	CYP6Y3: cytochrome P450	AGAP008208-PA	cytochrome P450 [Source:VB Community Annotation]	FBpp0289405	Cytochrome P450-6a9 [Source:FlyBase;Acc:FBgn0013771]
	Mdes003065	-1.44038	-2.71392	nd	nd	-1.96201	-3.89604	NA	NA	AAEL014594-PB	CYP301A1: cytochrome P450	AGAP006082-PA	cytochrome P450 [Source:VB Community Annotation]	NA	NA
	Mdes016032	-1.19646	-2.29177	-1.42645	-2.68785	nd	nd	NA	NA	AAEL007815-PB	CYP4D24: cytochrome P450	AGAP001076-PD	cytochrome P450 [Source:VB Community Annotation]	NA	NA
	Mdes011353	nd	nd	1.68418	3.21357	1.33421	2.52137	XP_012162693	PREDICTED: cytochrome P450 315a1, mitochondrial [Ceratitis capitata]|Ceratitis capitata|Eukaryota	AAEL011850-PA	CYP315A1: cytochrome P450	AGAP000284-PA	cytochrome P450 [Source:VB Community Annotation]	FBpp0081949	shadow [Source:FlyBase;Acc:FBgn0003312]
	Mdes016137	nd	nd	-2.73145	-6.64121	-1.73545	-3.32984	XP_011558677	PREDICTED: cytochrome P450 4C1-like [Plutella xylostella]|Plutella xylostella|Eukaryota	AAEL014019-PA	CYP4J16: cytochrome P450	AGAP006047-PA	cytochrome P450 [Source:VB Community Annotation]	FBpp0289683	NA
	Mdes011837	nd	nd	1.99579	3.98835	5.04161	32.9364	XP_015512312	PREDICTED: cytochrome P450 4c3 isoform X1 [Neodiprion lecontei]|Neodiprion lecontei|Eukaryota	AAEL008017-PA	CYP4C50: cytochrome P450	AGAP000194-PA	cytochrome P450 [Source:VB Community Annotation]	FBpp0085074	Cytochrome P450-4c3 [Source:FlyBase;Acc:FBgn0015032]
	Mdes010404	-4.73822	-26.6899	-3.68258	-12.8401	-4.19688	-18.3395	XP_013185828	PREDICTED: cytochrome P450 4g15 [Amyelois transitella]|Amyelois transitella|Eukaryota	AAEL006824-PA	Cytochrome P450	AGAP000877-PA	cytochrome P450 [Source:VB Community Annotation]	FBpp0312025	NA
	Mdes016658	nd	nd	-4.43852	-21.6834	-1.49069	-2.81023	XP_001809620	PREDICTED: cytochrome P450 6k1-like [Tribolium castaneum]|Tribolium castaneum|Eukaryota	AAEL020558-PA	NA	AGAP012291-PA	cytochrome P450 [Source:VB Community Annotation]	FBpp0078698	NA
	Mdes006526	-1.70893	-3.26919	-1.85372	-3.61431	nd	nd	XP_017782532	PREDICTED: cytochrome P450 9e2-like isoform X2 [Nicrophorus vespilloides]|Nicrophorus vespilloides|Eukaryota	AAEL019504-PA	NA	AGAP012291-PA	cytochrome P450 [Source:VB Community Annotation]	FBpp0082070	NA
	Mdes009958	nd	nd	-1.30436	-2.46974	nd	nd	XP_013117211	PREDICTED: ecdysone 20-monooxygenase [Stomoxys calcitrans]|Stomoxys calcitrans|Eukaryota	AAEL010946-PE	CYP314A1: cytochrome P450	AGAP002429-PA	cytochrome P450 [Source:VB Community Annotation]	FBpp0305245	shade [Source:FlyBase;Acc:FBgn0003388]
	Mdes003064	-1.62498	-3.08438	nd	nd	-1.34411	-2.53873	XP_017469135	PREDICTED: probable cytochrome P450 301a1, mitochondrial [Rhagoletis zephyria]|Rhagoletis zephyria|Eukaryota	AAEL014594-PB	CYP301A1: cytochrome P450	AGAP006082-PA	cytochrome P450 [Source:VB Community Annotation]	FBpp0086937	NA
	Mdes004555	nd	nd	-1.12827	-2.18597	nd	nd	KNC29493	putative cytochrome P450 4aa1 [Lucilia cuprina]|Lucilia cuprina|Eukaryota	AAEL012266-PA	CYP4C38: cytochrome P450	AGAP003608-PA	cytochrome P450 [Source:VB Community Annotation]	FBpp0113050	NA

## Sheet: ROS
		A3		V3		Bd3
Category	Gene_id	MeanLog2FC	FC	MeanLog2FC	FC	MeanLog2FC	FC	Hit_id (nr)	Hit_description (nr)	Aedes aegypti	Description (Aedes aegypti)	Anopheles gambiae	Description (Anopheles gambiae)	Drosophila melanogaster	Description (Drosophila melanogaster)
ROS generating	Peroxidase	Mdes009520	-1.11033	-2.15896	-1.51416	-2.85633	-1.73434	-3.32726	XP_011294177	PREDICTED: peroxidase [Musca domestica]|Musca domestica|Eukaryota	AAEL002354-PF	HPX5: heme peroxidase	AGAP000051-PA	heme peroxidase 5 [Source:VB Community Annotation]	FBpp0082883	Curly Su [Source:FlyBase;Acc:FBgn0038511]
		Mdes013985	-1.69571	-3.23936	-1.13558	-2.19706	nd	nd	XP_012260416	PREDICTED: uncharacterized protein LOC105688566 [Athalia rosae]|Athalia rosae|Eukaryota	AAEL006014-PA	HPX1: heme peroxidase	AGAP013282-PA	heme peroxidase 10 [Source:VB Community Annotation]	FBpp0088343	Peroxidase [Source:FlyBase;Acc:FBgn0004577]
		Mdes004254	1.05398	2.07626	3.70563	13.0469	1.6915	3.22992	XP_002067845	uncharacterized protein Dwil_GK12503 [Drosophila willistoni]|Drosophila willistoni|Eukaryota	AAEL000342-PG	peroxidasin	AGAP007237-PB	heme peroxidase 4 [Source:VB Community Annotation]	FBpp0089215	Peroxidasin [Source:FlyBase;Acc:FBgn0011828]
		Mdes000915	nd	nd	-3.11216	-8.64675	nd	nd	XP_002072087	uncharacterized protein Dwil_GK22657 [Drosophila willistoni]|Drosophila willistoni|Eukaryota	AAEL004388-PA	HPX8A: heme peroxidase	AGAP004038-PA	heme peroxidase 8 [Source:VB Community Annotation]	FBpp0082932	Peroxinectin-like [Source:FlyBase;Acc:FBgn0261987]
		Mdes001004	nd	nd	nd	nd	-1.15613	-2.22858	XP_309656	AGAP003502-PA [Anopheles gambiae str. PEST]|Anopheles gambiae str. PEST|Eukaryota	AAEL011941-PA	oxidase/peroxidase	AGAP003502-PA	heme peroxidase 6 [Source:VB Community Annotation]	FBpp0083696	cardinal [Source:FlyBase;Acc:FBgn0263986]
	NADPH-Oxidase	Mdes002552	-1.71135	-3.27468	nd	nd	-1.15426	-2.2257	XP_001660738	AAEL002039-PA, partial [Aedes aegypti]|Aedes aegypti|Eukaryota	AAEL002039-PA	NADPH oxidase	AGAP008072-PA	NA	FBpp0311201	NADPH oxidase [Source:FlyBase;Acc:FBgn0085428]
	Phospholipase	Mdes000048	nd	nd	-1.52457	-2.877	nd	nd	XP_001237480	AGAP002379-PA [Anopheles gambiae str. PEST]|Anopheles gambiae str. PEST|Eukaryota	AAEL021625-PB	NA	AGAP002379-PA	NA	FBpp0308730	Phosphatidic Acid Phospholipase A1 [Source:FlyBase;Acc:FBgn0031990]
		Mdes000295	nd	nd	-1.40877	-2.6551	nd	nd	KFB36351	hypothetical protein ZHAS_00003474 [Anopheles sinensis]|Anopheles sinensis|Eukaryota	AAEL003561-PC	phospholipase A2, putative	AGAP003846-PA	secretory phospholipase A2 [Source:VB Community Annotation]	FBpp0112217	NA
		Mdes003806	-1.3724	-2.58901	nd	nd	nd	nd	XP_001231097	AGAP004730-PA [Anopheles gambiae str. PEST]|Anopheles gambiae str. PEST|Eukaryota	AAEL023400-PA	NA	AGAP004730-PA	phospholipase A2, venom [Source:VB Community Annotation]	FBpp0099486	secretory Phospholipase A2 [Source:FlyBase;Acc:FBgn0033170]
		Mdes003900	nd	nd	1.37142	2.58724	1.63702	3.11023	XP_015838837	PREDICTED: phospholipase A1-like isoform X3 [Tribolium castaneum]|Tribolium castaneum|Eukaryota	AAEL006027-PB	lipase	AGAP004794-PA	pancreatic triacylglycerol lipase [Source:VB Community Annotation]	FBpp0308837	NA
		Mdes005000	nd	nd	1.68749	3.22095	1.17868	2.26369	KFB40941	AGAP010879-PA-like protein [Anopheles sinensis]|Anopheles sinensis|Eukaryota	AAEL014113-PA	secretory Phospholipase A2, putative	AGAP010879-PA	NA	FBpp0099486	secretory Phospholipase A2 [Source:FlyBase;Acc:FBgn0033170]
		Mdes005838	nd	nd	-1.90108	-3.73493	nd	nd	XP_320608	AGAP011925-PA [Anopheles gambiae str. PEST]|Anopheles gambiae str. PEST|Eukaryota	AAEL011918-PJ	NA	AGAP011925-PA	Patatin-like phospholipase domain containing 5 [Source:VB Community Annotation]	FBpp0289427	brummer [Source:FlyBase;Acc:FBgn0036449]
		Mdes006175	-1.18797	-2.27832	nd	nd	nd	nd	XP_001657144	AAEL003651-PA [Aedes aegypti]|Aedes aegypti|Eukaryota	AAEL003651-PA	NA	AGAP000199-PB	phospholipase D3/4 [Source:VB Community Annotation]	FBpp0080999	NA
		Mdes006178	-1.15966	-2.23404	-1.03096	-2.04338	nd	nd	XP_001867389	phospholipase D3 [Culex quinquefasciatus]|Culex quinquefasciatus|Eukaryota	AAEL003651-PA	NA	AGAP000199-PB	phospholipase D3/4 [Source:VB Community Annotation]	FBpp0080999	NA
		Mdes006438	nd	nd	-1.76278	-3.39351	-1.84068	-3.58179	XP_563634	AGAP002529-PA [Anopheles gambiae str. PEST]|Anopheles gambiae str. PEST|Eukaryota	AAEL027150-PD	NA	AGAP002529-PA	phosphatidylinositol phospholipase C, epsilon [Source:VB Community Annotation]	FBpp0074009	small wing [Source:FlyBase;Acc:FBgn0003416]
		Mdes006907	nd	nd	-1.37452	-2.59281	nd	nd	ETN61918	glycosylphosphatidylinositol-specific phospholipase C [Anopheles darlingi]|Anopheles darlingi|Eukaryota	AAEL012548-PB	glycosylphosphatidylinositol-specific phospholipase C, putative	AGAP010008-PA	PI-PLC X domain-containing protein 3 [Source:VB Community Annotation]	FBpp0304008	NA
		Mdes007707	nd	nd	-1.32392	-2.50346	-1.38623	-2.61394	XP_011214068	PREDICTED: 1-phosphatidylinositol 4,5-bisphosphate phosphodiesterase classes I and II [Bactrocera dorsalis]|Bactrocera dorsalis|Eukaryota	AAEL019711-PE	NA	AGAP009115-PB	NA	FBpp0077710	Phospholipase C at 21C [Source:FlyBase;Acc:FBgn0004611]
		Mdes007708	nd	nd	-1.3752	-2.59404	-1.4878	-2.8046	XP_319865	AGAP009115-PA [Anopheles gambiae str. PEST]|Anopheles gambiae str. PEST|Eukaryota	AAEL019711-PE	NA	AGAP009115-PB	NA	FBpp0303524	Phospholipase C at 21C [Source:FlyBase;Acc:FBgn0004611]
		Mdes008211	nd	nd	-1.48219	-2.79372	-1.19982	-2.29711	XP_001956267	uncharacterized protein Dana_GF24681, isoform A [Drosophila ananassae]|Drosophila ananassae|Eukaryota	AAEL012835-PB	85 kda calcium-independent phospholipase A2 (ipla2)	AGAP004812-PA	calcium-independent phospholipase A2 [Source:VB Community Annotation]	FBpp0076091	calcium-independent phospholipase A2 VIA [Source:FlyBase;Acc:FBgn0036053]
		Mdes008259	nd	nd	-1.63074	-3.09672	nd	nd	XP_309822	AGAP010879-PA [Anopheles gambiae str. PEST]|Anopheles gambiae str. PEST|Eukaryota	AAEL014113-PA	secretory Phospholipase A2, putative	AGAP010879-PA	NA	FBpp0099486	secretory Phospholipase A2 [Source:FlyBase;Acc:FBgn0033170]
		Mdes009312	2.27062	4.82532	nd	nd	1.4478	2.72792	KXJ80209	hypothetical protein RP20_CCG026198 [Aedes albopictus]|Aedes albopictus|Eukaryota	AAEL014113-PA	secretory Phospholipase A2, putative	AGAP010879-PA	NA	FBpp0088075	NA
		Mdes011125	-2.29752	-4.91613	-1.04389	-2.06178	-3.26034	-9.58209	ETN61199	phospholipase b, plb1 [Anopheles darlingi]|Anopheles darlingi|Eukaryota	AAEL010369-PB	phospholipase b, plb1	AGAP006396-PA	phospholipase B, plb1 [Source:VB Community Annotation]	FBpp0304946	NA
		Mdes011131	nd	nd	-1.10361	-2.14892	nd	nd	KXJ74689	hypothetical protein RP20_CCG013127 [Aedes albopictus]|Aedes albopictus|Eukaryota	AAEL019751-PD	NA	AGAP011569-PB	secretory phospholipase A2 [Source:VB Community Annotation]	FBpp0292509	Phospholipase A2 group III [Source:FlyBase;Acc:FBgn0030013]
		Mdes011566	-1.73227	-3.32251	-1.32127	-2.49886	-1.84223	-3.58564	XP_001653934	AAEL009679-PA [Aedes aegypti]|Aedes aegypti|Eukaryota	AAEL009679-PA	secretory Phospholipase A2, putative	AGAP004731-PA	secretory phospholipase A2 [Source:VB Community Annotation]	FBpp0304595	NA
		Mdes013776	2.44753	5.45482	nd	nd	nd	nd	XP_017469073	PREDICTED: phospholipase A2-like [Rhagoletis zephyria]|Rhagoletis zephyria|Eukaryota	AAEL014113-PA	secretory Phospholipase A2, putative	AGAP010879-PA	NA	FBpp0088075	NA
		Mdes015241	nd	nd	3.43941	10.8484	2.96146	7.78911	XP_014096651	PREDICTED: phospholipase A1-like [Bactrocera oleae]|Bactrocera oleae|Eukaryota	AAEL012311-PC	vitellogenin, putative	AGAP005000-PA	NA	FBpp0084519	NA
		Mdes015847	nd	nd	1.04212	2.05925	nd	nd	XP_015835827	PREDICTED: group XV phospholipase A2 [Tribolium castaneum]|Tribolium castaneum|Eukaryota	AAEL013170-PA	phosphatidylcholine-sterol acyltransferase (lecithin-cholesterol acyltransferase)	AGAP008990-PA	lysophospholipase III [Source:VB Community Annotation]	FBpp0080896	NA
		Mdes016062	nd	nd	1.50535	2.83894	1.22063	2.33049	XP_015187184	PREDICTED: phospholipase A1 2-like [Polistes dominula]|Polistes dominula|Eukaryota	AAEL022132-PA	NA	AGAP004449-PA	pancreatic triacylglycerol lipase [Source:VB Community Annotation]	FBpp0084449	NA
		Mdes016577	nd	nd	-1.48173	-2.79284	-1.52124	-2.87038	NP_001259818	phospholipase C at 21C, isoform G [Drosophila melanogaster]|Drosophila melanogaster|Eukaryota	AAEL019711-PD	NA	AGAP009115-PB	NA	FBpp0303523	Phospholipase C at 21C [Source:FlyBase;Acc:FBgn0004611]
		Mdes018103	nd	nd	-1.0829	-2.1183	nd	nd	XP_010395901	PREDICTED: patatin-like phospholipase domain-containing protein 7 isoform X3 [Corvus cornix cornix]|Corvus cornix cornix|Eukaryota	AAEL025404-PB	NA	AGAP000467-PB	NA	FBpp0071077	swiss cheese [Source:FlyBase;Acc:FBgn0003656]
		Mdes019314	nd	nd	-1.55387	-2.93604	-1.20853	-2.31102	ABL75462	iPLA-1 [Aedes aegypti]|Aedes aegypti|Eukaryota	AAEL011918-PH	NA	AGAP011925-PA	Patatin-like phospholipase domain containing 5 [Source:VB Community Annotation]	FBpp0289427	brummer [Source:FlyBase;Acc:FBgn0036449]
		Mdes009484	nd	nd	nd	nd	1.18304	2.27055	XP_017063258	PREDICTED: phospholipase A-2-activating protein [Drosophila eugracilis]|Drosophila eugracilis|Eukaryota	AAEL006677-PA	phospholipase a-2-activating protein	AGAP008620-PA	phospholipase A-2-activating protein [Source:VB Community Annotation]	FBpp0310466	Phospholipase A2 activator protein [Source:FlyBase;Acc:FBgn0024314]
		Mdes012965	nd	nd	nd	nd	-1.03029	-2.04244	KXJ79591	hypothetical protein RP20_CCG000349 [Aedes albopictus]|Aedes albopictus|Eukaryota	AAEL005959-PA	phospholipase b, plb1	AGAP011513-PA	phospholipase b, plb1 [Source:VB Community Annotation]	FBpp0304946	NA
		Mdes015514	nd	nd	nd	nd	1.45024	2.73253	XP_017846764	PREDICTED: phospholipase A1-like [Drosophila busckii]|Drosophila busckii|Eukaryota	AAEL023132-PA	NA	AGAP011682-PA	NA	FBpp0084519	NA
		Mdes019748	nd	nd	nd	nd	1.20485	2.30513	KFB40941	AGAP010879-PA-like protein [Anopheles sinensis]|Anopheles sinensis|Eukaryota	AAEL014113-PA	secretory Phospholipase A2, putative	AGAP010879-PA	NA	FBpp0099486	secretory Phospholipase A2 [Source:FlyBase;Acc:FBgn0033170]
ROS scavenging	Superoxide dismutase	Mdes015176	-3.7487	-13.4422	-1.69331	-3.23398	-1.97307	-3.92604	XP_314137	AGAP005234-PA [Anopheles gambiae str. PEST]|Anopheles gambiae str. PEST|Eukaryota	AAEL006271-PD	CUSOD2: copper-zinc (Cu-Zn) superoxide dismutase	AGAP005234-PB	copper-zinc superoxide dismutase 2 [Source:VB Community Annotation]	FBpp0088878	Superoxide dismutase 3 [Source:FlyBase;Acc:FBgn0033631]
		Mdes011377	nd	nd	2.83076	7.11451	2.07382	4.20999	XP_015510434	PREDICTED: superoxide dismutase [Cu-Zn] [Neodiprion lecontei]|Neodiprion lecontei|Eukaryota	AAEL019937-PA	Superoxide dismutase [Cu-Zn]	AGAP010347-PA	copper-zinc superoxide dismutase 3 [Source:VB Community Annotation]	FBpp0075958	Superoxide dismutase 1 [Source:FlyBase;Acc:FBgn0003462]
		Mdes008412	nd	nd	2.65318	6.2905	1.92196	3.78937	ABE28533	mitochondrial Mn-containing superoxide dismutase [Mayetiola destructor]|Mayetiola destructor|Eukaryota	AAEL025388-PA	Superoxide dismutase	AGAP010517-PB	manganese-iron superoxide dismutase 1 [Source:VB Community Annotation]	FBpp0311603	Superoxide dismutase 2 (Mn) [Source:FlyBase;Acc:FBgn0010213]
	Catalase	Mdes000123	-1.25397	-2.38496	-1.29753	-2.45807	nd	nd	XP_011493719	AAEL013407-PB [Aedes aegypti]|Aedes aegypti|Eukaryota	AAEL013407-PB	Cat: Catalase	AGAP004904-PA	Catalase [Source:UniProtKB/TrEMBL;Acc:A3E7Z8]	FBpp0074825	Catalase [Source:FlyBase;Acc:FBgn0000261]
	Glutathione peroxidase	Mdes015825	nd	nd	-2.21555	-4.64458	nd	nd	XP_015043616	uncharacterized protein Dpse_GA11336, isoform C [Drosophila pseudoobscura pseudoobscura]|Drosophila pseudoobscura pseudoobscura|Eukaryota	AAEL012069-PC	GPXH1: glutathione peroxidase	AGAP004247-PA	glutathione peroxidase 1 [Source:VB Community Annotation]	FBpp0072931	NA
	Redoxins	Mdes001409	nd	nd	1.61472	3.06252	nd	nd	XP_002074104	uncharacterized protein Dwil_GK12794 [Drosophila willistoni]|Drosophila willistoni|Eukaryota	AAEL008291-PA	NA	AGAP005462-PA	NA	FBpp0076804	Thioredoxin-like [Source:FlyBase;Acc:FBgn0035631]
		Mdes003287	nd	nd	1.27456	2.41925	nd	nd	ABF18237	thioredoxin/protein disulfide isomerase [Aedes aegypti]|Aedes aegypti|Eukaryota	AAEL002501-PB	protein disulfide isomerase	AGAP000044-PA	thioredoxin domain-containing protein [Source:VB Community Annotation]	FBpp0292398	pretaporter [Source:FlyBase;Acc:FBgn0030329]
		Mdes003413	nd	nd	2.49985	5.65626	2.3086	4.95401	XP_014366815	PREDICTED: peroxiredoxin [Papilio machaon]|Papilio machaon|Eukaryota	AAEL025567-PA	NA	AGAP007543-PA	thioredoxin peroxidase 3 [Source:VB Community Annotation]	FBpp0072852	Thioredoxin peroxidase 2 [Source:FlyBase;Acc:FBgn0040308]
		Mdes005203	nd	nd	1.44365	2.72008	nd	nd	XP_001656530	AAEL003206-PA [Aedes aegypti]|Aedes aegypti|Eukaryota	AAEL003206-PA	glutaredoxin, grx	AGAP003415-PA	Grx3p [Source:VB Community Annotation]	FBpp0080044	NA
		Mdes005210	nd	nd	1.54791	2.92394	1.1174	2.16956	XP_011206393	PREDICTED: thioredoxin reductase 1, mitochondrial isoform X2 [Bactrocera dorsalis]|Bactrocera dorsalis|Eukaryota	AAEL002886-PB	thioredoxin reductase	AGAP000565-PC	thioredoxin reductase [Source:VB Community Annotation]	FBpp0078166	thioredoxin reductase 2 [Source:FlyBase;Acc:FBgn0037170]
		Mdes007170	nd	nd	1.80617	3.49712	1.3346	2.52205	KFB35908	AGAP007378-PB-like protein [Anopheles sinensis]|Anopheles sinensis|Eukaryota	AAEL007135-PA	peroxiredoxin 5, prdx5	AGAP001325-PA	peroxiredoxin 5, atypical 2-Cys peroxiredoxin [Source:VB Community Annotation]	FBpp0100079	Peroxiredoxin 5 [Source:FlyBase;Acc:FBgn0038570]
		Mdes007421	1.09126	2.1306	2.73793	6.67113	1.82	3.5308	KXJ74136	hypothetical protein RP20_CCG014289 [Aedes albopictus]|Aedes albopictus|Eukaryota	AAEL014379-PB	adrenodoxin	AGAP003212-PA	NA	FBpp0289999	Ferredoxin 2 [Source:FlyBase;Acc:FBgn0035529]
		Mdes008619	nd	nd	1.6187	3.07099	nd	nd	XP_318823	AGAP009738-PA [Anopheles gambiae str. PEST]|Anopheles gambiae str. PEST|Eukaryota	AAEL014064-PB	glutaredoxin, putative	AGAP009738-PA	glutaredoxin [Source:VB Community Annotation]	FBpp0303002	clot [Source:FlyBase;Acc:FBgn0000318]
		Mdes009168	nd	nd	1.42472	2.68462	nd	nd	JAT09797	hypothetical protein g.449 [Graphocephala atropunctata]|Graphocephala atropunctata|Eukaryota	AAEL021624-PA	NA	AGAP007201-PA	thioredoxin [Source:VB Community Annotation]	FBpp0072767	NA
		Mdes010440	nd	nd	1.37655	2.59646	nd	nd	XP_017793341	PREDICTED: glutaredoxin-related protein 5, mitochondrial [Habropoda laboriosa]|Habropoda laboriosa|Eukaryota	AAEL001109-PA	Glutaredoxin	AGAP002500-PA	monothiol glutaredoxin [Source:VB Community Annotation]	FBpp0073806	NA
		Mdes010684	nd	nd	1.93662	3.82807	1.41478	2.66619	XP_013118549	PREDICTED: thioredoxin domain-containing protein 9 [Stomoxys calcitrans]|Stomoxys calcitrans|Eukaryota	AAEL010486-PB	viral IAP-associated factor, putative	AGAP003485-PA	thioredoxin domain-containing protein [Source:VB Community Annotation]	FBpp0081763	NA
		Mdes012957	-1.43563	-2.705	-1.32872	-2.5118	-1.50201	-2.83237	XP_314234	AGAP003338-PA [Anopheles gambiae str. PEST]|Anopheles gambiae str. PEST|Eukaryota	AAEL009708-PE	thioredoxin M, putative	AGAP003338-PA	thioredoxin [Source:VB Community Annotation]	FBpp0070224	NA
		Mdes012959	-1.19619	-2.29134	nd	nd	-1.02601	-2.03639	BAN67625	thioredoxin [Polypedilum vanderplanki]|Polypedilum vanderplanki|Eukaryota	AAEL009708-PE	thioredoxin M, putative	AGAP003338-PA	thioredoxin [Source:VB Community Annotation]	NA	NA
		Mdes014103	nd	nd	2.10077	4.28938	1.4904	2.80968	XP_013178463	PREDICTED: adrenodoxin-like protein, mitochondrial [Papilio xuthus]|Papilio xuthus|Eukaryota	AAEL006428-PA	ferredoxin, putative	AGAP006799-PA	Adrenodoxin [Source:VB Community Annotation]	FBpp0076226	Ferredoxin 1 [Source:FlyBase;Acc:FBgn0011769]
		Mdes015769	nd	nd	1.60141	3.03441	nd	nd	XP_005178368	PREDICTED: thioredoxin domain-containing protein 17-like [Musca domestica]|Musca domestica|Eukaryota	AAEL012238-PA	glutaredoxin, putative	AGAP003178-PA	glutaredoxin [Source:VB Community Annotation]	FBpp0303002	clot [Source:FlyBase;Acc:FBgn0000318]
		Mdes016387	nd	nd	1.67903	3.20212	1.07598	2.10816	XP_001662665	AAEL002886-PB [Aedes aegypti]|Aedes aegypti|Eukaryota	AAEL002886-PD	thioredoxin reductase	AGAP000565-PB	thioredoxin reductase [Source:VB Community Annotation]	FBpp0071115	Thioredoxin reductase-1 [Source:FlyBase;Acc:FBgn0020653]
		Mdes017993	nd	nd	1.6979	3.24429	nd	nd	KXJ76420	hypothetical protein RP20_CCG009674 [Aedes albopictus]|Aedes albopictus|Eukaryota	AAEL002886-PC	thioredoxin reductase	AGAP000565-PB	thioredoxin reductase [Source:VB Community Annotation]	FBpp0071115	Thioredoxin reductase-1 [Source:FlyBase;Acc:FBgn0020653]
		Mdes006411	nd	nd	nd	nd	-1.39246	-2.62525	XP_002050539	uncharacterized protein Dvir_GJ20147 [Drosophila virilis]|Drosophila virilis|Eukaryota	AAEL002309-PA	TPX4: Thioredoxin Peroxidase.	AGAP011824-PA	thioredoxin peroxidase 4 [Source:VB Community Annotation]	FBpp0087356	Peroxiredoxin 2540-1 [Source:FlyBase;Acc:FBgn0033520]

## Sheet: NAABP
			A3		V3		Bd3
Amino acid	Enzyme	Gene_id	MeanLog2FC	FC	MeanLog2FC	FC	MeanLog2FC	FC	Hit_id (nr)	Hit_description (nr)	Aedes aegypti	Description (Aedes aegypti)	Anopheles gambiae	Description (Anopheles gambiae)	Drosophila melanogaster	Description (Drosophila melanogaster)
Tyrosine	Tyrosine aminotransferase	Mdes003251	nd	nd	-2.50232	-5.66597	-1.60567	-3.04337	XP_001845347	tyrosine aminotransferase [Culex quinquefasciatus]|Culex quinquefasciatus|Eukaryota	AAEL008963-PA	tyrosine aminotransferase	AGAP000327-PA	tyrosine aminotransferase [Source:VB Community Annotation]	FBpp0073725	NA
	Phenylalanine-4-hydroxylase	Mdes006238	-1.16957	-2.24944	-1.20789	-2.31	nd	nd	AHB50504	phenylalanine-4-hydroxylase [Mayetiola destructor]|Mayetiola destructor|Eukaryota	AAEL017029-PB	NA	AGAP005712-PB	phenylalanine-4-hydroxylase [Source:VB Community Annotation]	FBpp0306707	Henna [Source:FlyBase;Acc:FBgn0001208]
Glutamate & Glutamine	Glutaminase	Mdes008305	-1.3799	-2.6025	-3.12321	-8.71322	-1.31445	-2.48708	AHB50509	glutaminase [Mayetiola destructor]|Mayetiola destructor|Eukaryota	AAEL008559-PC	glutaminase	AGAP003361-PA	NA	FBpp0310603	Glutaminase [Source:FlyBase;Acc:FBgn0261625]
	Glutamine synthetase	Mdes010179	-1.7211	-3.29688	-1.9912	-3.97568	-2.71176	-6.55119	AHB50508	glutamine synthetase [Mayetiola destructor]|Mayetiola destructor|Eukaryota	AAEL001887-PD	glutamine synthetase 1, 2 (glutamate-amonia ligase) (gs)	AGAP008988-PA	Glutamine synthetase [Source:UniProtKB/TrEMBL;Acc:Q7PWF1]	FBpp0077773	Glutamine synthetase 1 [Source:FlyBase;Acc:FBgn0001142]
	Glutamate synthase	Mdes004548	nd	nd	-1.16544	-2.24302	-1.15616	-2.22864	AAV31916	glutamate synthase [Aedes aegypti]|Aedes aegypti|Eukaryota	AAEL014768-PB	glutamate synthase	AGAP006360-PA	glutamate synthase (NADPH/NADH) [Source:VB Community Annotation]	FBpp0075100	NA
Aspartate & Asparagine	asparagine synthase	Mdes007142	nd	nd	1.99921	3.9978	nd	nd	AHB50503	asparagine synthase [Mayetiola destructor]|Mayetiola destructor|Eukaryota	AAEL015631-PA	asparagine synthetase	AGAP003833-PA	asparagine synthase (glutamine-hydrolysing) [Source:VB Community Annotation]	FBpp0089009	Asparagine synthetase [Source:FlyBase;Acc:FBgn0270926]
	Aspartate aminotransferase	Mdes007627	nd	nd	1.62263	3.07935	1.12468	2.18053	JAT21890	hypothetical protein g.45858 [Graphocephala atropunctata]|Graphocephala atropunctata|Eukaryota	AAEL002399-PA	Aspartate aminotransferase	AGAP009685-PA	aspartate aminotransferase, mitochondrial [Source:VB Community Annotation]	FBpp0077537	Glutamate oxaloacetate transaminase 2 [Source:FlyBase;Acc:FBgn0001125]
		Mdes015342	nd	nd	1.50405	2.83639	1.08844	2.12644	XP_001848088	aspartate aminotransferase [Culex quinquefasciatus]|Culex quinquefasciatus|Eukaryota	AAEL002399-PA	Aspartate aminotransferase	AGAP009685-PA	aspartate aminotransferase, mitochondrial [Source:VB Community Annotation]	FBpp0077536	Glutamate oxaloacetate transaminase 2 [Source:FlyBase;Acc:FBgn0001125]
		Mdes015004	nd	nd	1.47522	2.78026	1.18724	2.27717	JAT21890	hypothetical protein g.45858 [Graphocephala atropunctata]|Graphocephala atropunctata|Eukaryota	AAEL002399-PA	Aspartate aminotransferase	AGAP009685-PA	aspartate aminotransferase, mitochondrial [Source:VB Community Annotation]	FBpp0077536	Glutamate oxaloacetate transaminase 2 [Source:FlyBase;Acc:FBgn0001125]
Alanine	Alanine transaminase	Mdes006146	2.98787	7.933	5.55387	46.9765	4.58692	24.0326	AHB50502	alanine transaminase [Mayetiola destructor]|Mayetiola destructor|Eukaryota	AAEL009872-PA	alanine aminotransferase	AGAP000901-PA	alanine transaminase [Source:VB Community Annotation]	FBpp0073602	NA
Serine & Glycine	Phosphoserine phosphatase	Mdes001235	2.63801	6.22472	2.03138	4.08795	3.49482	11.2732	AHB50505	phosphoserine phosphatase [Mayetiola destructor]|Mayetiola destructor|Eukaryota	AAEL001100-PC	phosphoserine phosphatase	AGAP012247-PA	phosphoserine phosphatase [Source:VB Community Annotation]	FBpp0076185	astray [Source:FlyBase;Acc:FBgn0023129]
Threonnine	Threonine dehydratase	Mdes014051	nd	nd	1.09411	2.13482	nd	nd	KXJ81479	hypothetical protein RP20_CCG019258 [Aedes albopictus]|Aedes albopictus|Eukaryota	AAEL003568-PB	threonine dehydratase/deaminase	AGAP003571-PC	threonine dehydratase [Source:VB Community Annotation]	FBpp0081504	NA
Serine	Serine pyruvate aminotransferased	Mdes002806	-1.17458	-2.25728	-1.14055	-2.20466	nd	nd	XP_005181035	PREDICTED: serine--pyruvate aminotransferase, mitochondrial [Musca domestica]|Musca domestica|Eukaryota	AAEL019694-PL	NA	AGAP006921-PB	NA	FBpp0087633	NA
Cysteine	Cystathionine gamma-lyase	Mdes007946	-2.99454	-7.96978	-3.16013	-8.93909	-1.61309	-3.05905	XP_309478	AGAP011172-PA [Anopheles gambiae str. PEST]|Anopheles gambiae str. PEST|Eukaryota	AAEL004059-PB	cystathionine beta-lyase	AGAP011172-PA	cystathionine gamma-lyase [Source:VB Community Annotation]	FBpp0085889	NA
		Mdes006974	nd	nd	nd	nd	-1.09216	-2.13194	AHB50512	cystathionine gamma-lyase [Mayetiola destructor]|Mayetiola destructor|Eukaryota	AAEL004059-PB	cystathionine beta-lyase	AGAP011172-PA	cystathionine gamma-lyase [Source:VB Community Annotation]	FBpp0085889	NA
Proline	Pyrroline-5-carboxylate reductase	Mdes000550	-1.11838	-2.17103	nd	nd	nd	nd	XP_013110539	PREDICTED: pyrroline-5-carboxylate reductase 1, mitochondrial [Stomoxys calcitrans]|Stomoxys calcitrans|Eukaryota	AAEL007033-PA	pyrroline-5-carboxylate reductase	AGAP005009-PA	Pyrroline-5-carboxylate reductase [Source:UniProtKB/TrEMBL;Acc:Q7PPH9]	FBpp0082895	Pyrroline-5-carboxylate reductase-like 2 [Source:FlyBase;Acc:FBgn0038516]

## Sheet: TCA
		A3		V3		Bd3
Enzyme	Gene_id	MeanLog2FC	FC	MeanLog2FC	FC	MeanLog2FC	FC	Hit_id (nr)	Hit_description (nr)	Aedes aegypti	Description (Aedes aegypti)	Anopheles gambiae	Description (Anopheles gambiae)	Drosophila melanogaster	Description (Drosophila melanogaster)
Citrate synthase	Mdes005629	nd	nd	2.00269	4.00745			AHB50491	citrate synthase [Mayetiola destructor]|Mayetiola destructor|Eukaryota	AAEL011789-PD	Probable citrate synthase 2, mitochondrial Precursor (EC 2.3.3.1)	AGAP012048-PA	Citrate synthase [Source:UniProtKB/TrEMBL;Acc:Q7PV48]	FBpp0070872	knockdown [Source:FlyBase;Acc:FBgn0261955]
	Mdes008087	nd	nd	1.90617	3.74813	1.12907	2.18718	XP_017837686	PREDICTED: ATP-citrate synthase isoform X1 [Drosophila busckii]|Drosophila busckii|Eukaryota	AAEL004297-PH	ATP-citrate synthase	AGAP010156-PA	ATP citrate lyase [Source:VB Community Annotation]	FBpp0289824	ATP citrate lyase [Source:FlyBase;Acc:FBgn0020236]
Aconitase	Mdes001501	nd	nd	1.79492	3.46996	1.18569	2.27472	AHB50492	aconitase [Mayetiola destructor]|Mayetiola destructor|Eukaryota	AAEL008216-PA	aconitase	AGAP007258-PA	aconitate hydratase 1 / homoaconitase [Source:VB Community Annotation]	FBpp0081736	Iron regulatory protein 1B [Source:FlyBase;Acc:FBgn0024957]
	Mdes018046	-1.05721	-2.0809	nd	nd	nd	nd	KXJ15114	putative aconitate hydratase, mitochondrial [Exaiptasia pallida]|Exaiptasia pallida|Eukaryota	AAEL012897-PA	aconitase, mitochondrial	AGAP007852-PB	aconitate hydratase 1 / homoaconitase [Source:VB Community Annotation]	FBpp0310408	Aconitase [Source:FlyBase;Acc:FBgn0010100]
Isocitrate dehydrogenase	Mdes000087	nd	nd	2.26502	4.8066	1.066	2.09362	AHB50493	isocitrate dehydrogenase [Mayetiola destructor]|Mayetiola destructor|Eukaryota	AAEL027434-PA	NA	AGAP006533-PA	surfeit locus 1 family protein [Source:VB Community Annotation]	FBpp0076607	Surfeit 1 [Source:FlyBase;Acc:FBgn0029117]
	Mdes000638	-1.20523	-2.30574	nd	nd	nd	nd	XP_013107816	PREDICTED: uncharacterized protein LOC106087344 isoform X1 [Stomoxys calcitrans]|Stomoxys calcitrans|Eukaryota	AAEL028182-PA	NA	AGAP003168-PA	Isocitrate dehydrogenase [NADP] [Source:UniProtKB/TrEMBL;Acc:Q7PQQ3]	FBpp0305272	Isocitrate dehydrogenase [Source:FlyBase;Acc:FBgn0001248]
	Mdes013070	nd	nd	1.24915	2.37701	ns	ns	KXJ70107	hypothetical protein RP20_CCG024798 [Aedes albopictus]|Aedes albopictus|Eukaryota	AAEL010814-PD	isocitrate dehydrogenase	AGAP002192-PB	isocitrate dehydrogenase (NAD+) [Source:VB Community Annotation]	FBpp0112203	NA
Succinyl-CoA synthetase	Mdes013769	-1.09707	-2.1392	nd	nd	-1.50676	-2.84171	AHB50496	succinyl-CoA sythetase beta [Mayetiola destructor]|Mayetiola destructor|Eukaryota	AAEL011746-PC	skap: succinyl-CoA ligase beta subunit	AGAP004744-PA	succinyl-CoA ligase beta subunit [Source:VB Community Annotation]	FBpp0306437	skpA associated protein [Source:FlyBase;Acc:FBgn0037643]
	Mdes003652	nd	nd	1.49412	2.81691	nd	nd	AHB50495	succinyl-CoA synthetase alpha [Mayetiola destructor]|Mayetiola destructor|Eukaryota	AAEL006833-PE	succinyl-CoA synthetase small subunit, putative	AGAP001312-PA	succinyl-CoA synthetase alpha subunit [Source:VB Community Annotation]	FBpp0073010	Succinyl coenzyme A synthetase alpha subunit [Source:FlyBase;Acc:FBgn0004888]
	Mdes000456	nd	nd	3.04819	8.27173	2.01019	4.02835	ETN62090	succinyl-coa synthetase beta chain [Anopheles darlingi]|Anopheles darlingi|Eukaryota	AAEL005552-PD	succinyl-CoA synthetase beta chain	AGAP004352-PB	succinyl-CoA synthetase beta subunit [Source:VB Community Annotation]	FBpp0311088	NA
Succinate dehydrogenase	Mdes002920	nd	nd	-1.68342	-3.21188	-1.04802	-2.06768	NP_477101	succinate dehydrogenase, subunit B (iron-sulfur) [Drosophila melanogaster]|Drosophila melanogaster|Eukaryota	AAEL010330-PA	Succinate dehydrogenase [ubiquinone] iron-sulfur subunit, mitochondrial	AGAP007309-PA	succinate dehydrogenase (ubiquinone) iron-sulfur subunit [Source:VB Community Annotation]	FBpp0085489	Succinate dehydrogenase, subunit B (iron-sulfur) [Source:FlyBase;Acc:FBgn0014028]
	Mdes001278	nd	nd	nd	nd	-1.24265	-2.36633	ETN61992	mitochondrial succinate dehydrogenase cytochrome b subunit [Anopheles darlingi]|Anopheles darlingi|Eukaryota	AAEL008871-PA	succinate dehydrogenase	AGAP010672-PA	succinate dehydrogenase (ubiquinone) cytochrome b560 subunit [Source:VB Community Annotation]	FBpp0307208	Succinate dehydrogenase, subunit C [Source:FlyBase;Acc:FBgn0037873]
	Mdes016434	nd	nd	nd	nd	-2.97264	-7.84973	WP_065872671	MULTISPECIES: succinate dehydrogenase flavoprotein subunit [Pseudomonas]|Pseudomonas|Bacteria	AAEL010608-PC	succinate dehydrogenase	AGAP010429-PA	succinate dehydrogenase (ubiquinone) flavoprotein subunit [Source:VB Community Annotation]	FBpp0085736	Succinate dehydrogenase, subunit A (flavoprotein) [Source:FlyBase;Acc:FBgn0261439]
	Mdes000023	nd	nd	nd	nd	-1.24248	-2.36605	AHB50497	succinate dehydrogenase A [Mayetiola destructor]|Mayetiola destructor|Eukaryota	AAEL010608-PC	succinate dehydrogenase	AGAP010429-PA	succinate dehydrogenase (ubiquinone) flavoprotein subunit [Source:VB Community Annotation]	FBpp0085736	Succinate dehydrogenase, subunit A (flavoprotein) [Source:FlyBase;Acc:FBgn0261439]
	Mdes014584	nd	nd	nd	nd	-1.01979	-2.02762	AHB50498	succinate dehydrogenase B, partial [Mayetiola destructor]|Mayetiola destructor|Eukaryota	AAEL010330-PA	Succinate dehydrogenase [ubiquinone] iron-sulfur subunit, mitochondrial	AGAP007309-PA	succinate dehydrogenase (ubiquinone) iron-sulfur subunit [Source:VB Community Annotation]	FBpp0085489	Succinate dehydrogenase, subunit B (iron-sulfur) [Source:FlyBase;Acc:FBgn0014028]
Malate dehydrogenase	Mdes005030	-1.0785	-2.11184	-1.72416	-3.30387	-1.84525	-3.59314	XP_011202765	PREDICTED: NADP-dependent malic enzyme isoform X1 [Bactrocera dorsalis]|Bactrocera dorsalis|Eukaryota	AAEL001091-PA	Malic enzyme	AGAP004159-PB	malate dehydrogenase (oxaloacetate-decarboxylating)(NADP+) [Source:VB Community Annotation]	FBpp0290921	Malic enzyme b [Source:FlyBase;Acc:FBgn0029155]
	Mdes010026	nd	nd	1.50461	2.83748	nd	nd	AHB50500	malate dehydrogenase 1 [Mayetiola destructor]|Mayetiola destructor|Eukaryota	AAEL007707-PB	malate dehydrogenase	AGAP009510-PA	Malate dehydrogenase (Fragment) [Source:UniProtKB/TrEMBL;Acc:Q7PSB4]	FBpp0079640	Malate dehydrogenase 1 [Source:FlyBase;Acc:FBgn0262782]
	Mdes003815	nd	nd	1.37351	2.59101	nd	nd	AHB50501	malate dehydrogenase 2 [Mayetiola destructor]|Mayetiola destructor|Eukaryota	AAEL008166-PA	malate dehydrogenase	AGAP001903-PA	NAD-dependent malate dehydrogenase [Source:VB Community Annotation]	FBpp0082985	Malate dehydrogenase 2 [Source:FlyBase;Acc:FBgn0262559]

## Sheet: SSGP
		A3		V3		Bd3
Family	Gene_id	MeanLog2FC	FC	MeanLog2FC	FC	MeanLog2FC	FC	Hit_id (nr)	Hit_description (nr)	Aedes aegypti	Description (Aedes aegypti)	Anopheles gambiae	Description (Anopheles gambiae)	Drosophila melanogaster	Description (Drosophila melanogaster)
SSGPs	Mdes001206	nd	nd	nd	nd	-1.34552	-2.54121	AIW82679	putative secreted protein, partial [Mayetiola destructor]|Mayetiola destructor|Eukaryota	NA	NA	NA	NA	NA	NA
	Mdes011265	1.10837	2.15602	nd	nd	2.77909	6.8642	AIW82682	putative secreted protein, partial [Mayetiola destructor]|Mayetiola destructor|Eukaryota	NA	NA	NA	NA	NA	NA
	Mdes016086	nd	nd	nd	nd	-1.79179	-3.46245	AIW82679	putative secreted protein, partial [Mayetiola destructor]|Mayetiola destructor|Eukaryota	NA	NA	NA	NA	NA	NA
	Mdes015365	1.65846	3.15679	nd	nd	3.79288	13.8602	AIW82679	putative secreted protein, partial [Mayetiola destructor]|Mayetiola destructor|Eukaryota	NA	NA	NA	NA	NA	NA
	Mdes000676	2.62549	6.17095	6.79617	111.135	5.06681	33.5167	AIW82679	putative secreted protein, partial [Mayetiola destructor]|Mayetiola destructor|Eukaryota	NA	NA	NA	NA	NA	NA
	Mdes001118	4.3514	20.4128	5.51037	45.5814	7.2406	151.23	AIW82679	putative secreted protein, partial [Mayetiola destructor]|Mayetiola destructor|Eukaryota	NA	NA	NA	NA	NA	NA
	Mdes004278	3.32624	10.03	5.93555	61.2038	5.20697	36.9362	AIW82677	putative secreted protein, partial [Mayetiola destructor]|Mayetiola destructor|Eukaryota	NA	NA	NA	NA	NA	NA
	Mdes004362	6.4467	87.2268	9.71082	838.01	10.4692	1417.52	AIW82679	putative secreted protein, partial [Mayetiola destructor]|Mayetiola destructor|Eukaryota	NA	NA	NA	NA	NA	NA
	Mdes004433	6.44159	86.9182	9.80351	893.617	7.18665	145.679	AIW82679	putative secreted protein, partial [Mayetiola destructor]|Mayetiola destructor|Eukaryota	NA	NA	NA	NA	NA	NA
	Mdes004434	nd	nd	nd	nd	10.2077	1182.57	AIW82679	putative secreted protein, partial [Mayetiola destructor]|Mayetiola destructor|Eukaryota	NA	NA	NA	NA	NA	NA
	Mdes004435	12	4096	nd	nd	9.53908	743.961	AIW82679	putative secreted protein, partial [Mayetiola destructor]|Mayetiola destructor|Eukaryota	NA	NA	NA	NA	NA	NA
	Mdes006020	nd	nd	nd	nd	3.48344	11.1846	AIW82682	putative secreted protein, partial [Mayetiola destructor]|Mayetiola destructor|Eukaryota	NA	NA	NA	NA	NA	NA
	Mdes013396	12	4096	12	4096	5.68998	51.6245	AIW82677	putative secreted protein, partial [Mayetiola destructor]|Mayetiola destructor|Eukaryota	NA	NA	NA	NA	NA	NA
	Mdes014025	2.90474	7.48882	6.19612	73.3193	2.79866	6.95793	AIW82677	putative secreted protein, partial [Mayetiola destructor]|Mayetiola destructor|Eukaryota	NA	NA	NA	NA	NA	NA
	Mdes014638	4.17468	18.0595	7.65634	201.738	7.86511	233.149	AIW82687	putative secreted protein, partial [Mayetiola destructor]|Mayetiola destructor|Eukaryota	NA	NA	NA	NA	NA	NA
	Mdes014788	-1.12201	-2.1765	-4.30735	-19.7989	nd	nd	AIW82682	putative secreted protein, partial [Mayetiola destructor]|Mayetiola destructor|Eukaryota	NA	NA	NA	NA	NA	NA
	Mdes015971	4.17864	18.109	7.37503	165.999	2.32009	4.99365	AIW82678	putative secreted protein, partial [Mayetiola destructor]|Mayetiola destructor|Eukaryota	NA	NA	NA	NA	NA	NA
	Mdes016045	12	4096	12	4096	12	4096	AIW82687	putative secreted protein, partial [Mayetiola destructor]|Mayetiola destructor|Eukaryota	NA	NA	NA	NA	NA	NA
	Mdes016186	nd	nd	12	4096	5.80498	55.9078	AIW82687	putative secreted protein, partial [Mayetiola destructor]|Mayetiola destructor|Eukaryota	NA	NA	NA	NA	NA	NA
	Mdes016224	12	4096	12	4096	6.25653	76.4548	AIW82687	putative secreted protein, partial [Mayetiola destructor]|Mayetiola destructor|Eukaryota	NA	NA	NA	NA	NA	NA
	Mdes016362	12	4096	12	4096	3.89995	14.928	AIW82677	putative secreted protein, partial [Mayetiola destructor]|Mayetiola destructor|Eukaryota	NA	NA	NA	NA	NA	NA
	Mdes016465	12	4096	12	4096	7.1123	138.361	AIW82677	putative secreted protein, partial [Mayetiola destructor]|Mayetiola destructor|Eukaryota	NA	NA	NA	NA	NA	NA
	Mdes016628	2.35808	5.12689	5.69269	51.7213	1.59567	3.02236	AIW82687	putative secreted protein, partial [Mayetiola destructor]|Mayetiola destructor|Eukaryota	NA	NA	NA	NA	NA	NA
	Mdes016796	7.3485	162.974	10.0268	1043.18	10.2915	1253.32	AIW82682	putative secreted protein, partial [Mayetiola destructor]|Mayetiola destructor|Eukaryota	NA	NA	NA	NA	NA	NA
	Mdes016858	12	4096	12	4096	8.99928	511.745	AIW82678	putative secreted protein, partial [Mayetiola destructor]|Mayetiola destructor|Eukaryota	NA	NA	NA	NA	NA	NA
	Mdes017025	12	4096	12	4096	12	4096	AIW82687	putative secreted protein, partial [Mayetiola destructor]|Mayetiola destructor|Eukaryota	NA	NA	NA	NA	NA	NA
	Mdes017035	4.55809	23.557	6.25394	76.3175	7.89655	238.285	AIW82687	putative secreted protein, partial [Mayetiola destructor]|Mayetiola destructor|Eukaryota	NA	NA	NA	NA	NA	NA
	Mdes017047	12	4096	12	4096	1.47195	2.77397	AIW82677	putative secreted protein, partial [Mayetiola destructor]|Mayetiola destructor|Eukaryota	NA	NA	NA	NA	NA	NA
	Mdes017224	12	4096	12	4096	12	4096	AIW82687	putative secreted protein, partial [Mayetiola destructor]|Mayetiola destructor|Eukaryota	NA	NA	NA	NA	NA	NA
	Mdes017353	12	4096	12	4096	1.67732	3.19833	AIW82682	putative secreted protein, partial [Mayetiola destructor]|Mayetiola destructor|Eukaryota	NA	NA	NA	NA	NA	NA
	Mdes015371	nd	nd	12	4096	nd	nd	AIW82679	putative secreted protein, partial [Mayetiola destructor]|Mayetiola destructor|Eukaryota	NA	NA	NA	NA	NA	NA
	Mdes008071	5.77175	54.635	9.64344	799.771	6.24943	76.0794	AAQ88247	salivary secreted protein [Mayetiola destructor]|Mayetiola destructor|Eukaryota	NA	NA	NA	NA	NA	NA
	Mdes008077	4.18384	18.1745	4.61413	24.4901	6.10458	68.8116	AAQ88247	salivary secreted protein [Mayetiola destructor]|Mayetiola destructor|Eukaryota	NA	NA	NA	NA	NA	NA
	Mdes008989	5.2591	38.2954	8.18374	290.772	7.38118	166.708	AAQ88251	salivary secreted protein [Mayetiola destructor]|Mayetiola destructor|Eukaryota	NA	NA	NA	NA	NA	NA
	Mdes005143	5.9798	63.1099	8.18242	290.504	7.86431	233.021	AAX29999	SSGP-11B1 [Mayetiola destructor]|Mayetiola destructor|Eukaryota	NA	NA	NA	NA	NA	NA
	Mdes009010	1.36506	2.57587	3.2758	9.6853	2.95025	7.72882	AAX30007	SSGP-11C family protein [Mayetiola destructor]|Mayetiola destructor|Eukaryota	NA	NA	NA	NA	NA	NA
	Mdes014513	1.96339	3.89977	3.77774	13.7155	2.53955	5.81406	AAX30011	SSGP-11C2 [Mayetiola destructor]|Mayetiola destructor|Eukaryota	NA	NA	NA	NA	NA	NA
	Mdes008187	9.35768	656.06	12.0558	4257.57	9.41481	682.558	ACZ26297	SSSGP-1B1 [Mayetiola destructor]|Mayetiola destructor|Eukaryota	NA	NA	NA	NA	NA	NA
	Mdes016645	nd	nd	nd	nd	7.17335	144.343	ACZ26296	SSSGP-1C1 [Mayetiola destructor]|Mayetiola destructor|Eukaryota	NA	NA	NA	NA	NA	NA
	Mdes008184	nd	nd	-1.28141	-2.43077	nd	nd	ACZ26293	SSSGP-1C2 [Mayetiola destructor]|Mayetiola destructor|Eukaryota	NA	NA	NA	NA	NA	NA
	Mdes008185	nd	nd	nd	nd	1.4824	2.79413	ACZ26294	SSSGP-1E1 [Mayetiola destructor]|Mayetiola destructor|Eukaryota	NA	NA	NA	NA	NA	NA
	Mdes008186	nd	nd	nd	nd	3.33844	10.1151	ACZ26294	SSSGP-1E1 [Mayetiola destructor]|Mayetiola destructor|Eukaryota	NA	NA	NA	NA	NA	NA
	Mdes006176	nd	nd	nd	nd	1.83804	3.57524	XP_001868961	14.5 kDa salivary protein [Culex quinquefasciatus]|Culex quinquefasciatus|Eukaryota	AAEL004809-PA	NA	AGAP000570-PA	NA	FBpp0309793	NA
Group A	Mdes002951	3.73538	13.3187	5.28849	39.0836	6.1718	72.0937	ACZ26281	secreted protein A [Mayetiola destructor]|Mayetiola destructor|Eukaryota	NA	NA	NA	NA	NA	NA
	Mdes006010	12	4096	12	4096	12	4096	ACZ26281	secreted protein A [Mayetiola destructor]|Mayetiola destructor|Eukaryota	NA	NA	NA	NA	NA	NA
	Mdes011384	1.34612	2.54228	2.00082	4.00227	3.18396	9.08796	ACZ26281	secreted protein A [Mayetiola destructor]|Mayetiola destructor|Eukaryota	NA	NA	NA	NA	NA	NA
	Mdes011385	1.65341	3.14576	1.66483	3.17076	4.56546	23.6778	ACZ26281	secreted protein A [Mayetiola destructor]|Mayetiola destructor|Eukaryota	NA	NA	NA	NA	NA	NA
	Mdes014055	1.92384	3.79431	3.00038	8.0021	3.87348	14.6566	ACZ26281	secreted protein A [Mayetiola destructor]|Mayetiola destructor|Eukaryota	NA	NA	NA	NA	NA	NA
	Mdes014107	nd	nd	1.07156	2.1017	1.87894	3.67805	ACZ26281	secreted protein A [Mayetiola destructor]|Mayetiola destructor|Eukaryota	NA	NA	NA	NA	NA	NA
	Mdes015643	12	4096	12	4096	12	4096	ACZ26281	secreted protein A [Mayetiola destructor]|Mayetiola destructor|Eukaryota	NA	NA	NA	NA	NA	NA
	Mdes016852	3.90495	14.9799	6.05569	66.5186	7.66095	202.384	ACZ26281	secreted protein A [Mayetiola destructor]|Mayetiola destructor|Eukaryota	NA	NA	NA	NA	NA	NA
Group B	Mdes001146	nd	nd	nd	nd	-1.25617	-2.3886	ACZ26282	secreted protein B [Mayetiola destructor]|Mayetiola destructor|Eukaryota	NA	NA	NA	NA	NA	NA
	Mdes001230	nd	nd	nd	nd	-1.65133	-3.14124	ACZ26282	secreted protein B [Mayetiola destructor]|Mayetiola destructor|Eukaryota	NA	NA	NA	NA	NA	NA
	Mdes003071	nd	nd	nd	nd	3.88106	14.7339	ACZ26282	secreted protein B [Mayetiola destructor]|Mayetiola destructor|Eukaryota	NA	NA	NA	NA	NA	NA
	Mdes004193	1.30593	2.47243	nd	nd	3.26215	9.5941	ACZ26282	secreted protein B [Mayetiola destructor]|Mayetiola destructor|Eukaryota	NA	NA	NA	NA	NA	NA
	Mdes010065	nd	nd	nd	nd	3.05874	8.33247	ACZ26282	secreted protein B [Mayetiola destructor]|Mayetiola destructor|Eukaryota	NA	NA	NA	NA	NA	NA
	Mdes010897	-1.32713	-2.50904	nd	nd	-1.99729	-3.99248	ACZ26282	secreted protein B [Mayetiola destructor]|Mayetiola destructor|Eukaryota	AAEL025111-PC	NA	AGAP010969-PA	Roundabout 1 [Source:VB Community Annotation]	FBpp0309765	roundabout 1 [Source:FlyBase;Acc:FBgn0005631]
	Mdes011103	1.46576	2.7621	nd	nd	2.65415	6.29475	ACZ26282	secreted protein B [Mayetiola destructor]|Mayetiola destructor|Eukaryota	NA	NA	NA	NA	NA	NA
	Mdes011119	nd	nd	nd	nd	-2.43233	-5.39766	ACZ26282	secreted protein B [Mayetiola destructor]|Mayetiola destructor|Eukaryota	NA	NA	NA	NA	NA	NA
	Mdes013601	nd	nd	nd	nd	3.0412	8.23178	ACZ26282	secreted protein B [Mayetiola destructor]|Mayetiola destructor|Eukaryota	NA	NA	NA	NA	NA	NA
	Mdes013655	1.28106	2.43017	nd	nd	2.29941	4.92255	ACZ26282	secreted protein B [Mayetiola destructor]|Mayetiola destructor|Eukaryota	NA	NA	NA	NA	NA	NA
	Mdes016263	1.96405	3.90157	nd	nd	2.05096	4.14382	ACZ26282	secreted protein B [Mayetiola destructor]|Mayetiola destructor|Eukaryota	NA	NA	NA	NA	NA	NA
	Mdes015177	1.27345	2.41739	nd	nd	3.24364	9.47182	ACZ26282	secreted protein B [Mayetiola destructor]|Mayetiola destructor|Eukaryota	NA	NA	NA	NA	NA	NA
	Mdes000247	4.35812	20.5081	4.82904	28.424	6.51758	91.6195	ACZ26282	secreted protein B [Mayetiola destructor]|Mayetiola destructor|Eukaryota	NA	NA	NA	NA	NA	NA
	Mdes000674	2.47539	5.56116	4.48095	22.3307	4.69964	25.9856	ACZ26282	secreted protein B [Mayetiola destructor]|Mayetiola destructor|Eukaryota	NA	NA	NA	NA	NA	NA
	Mdes000699	4.77873	27.45	6.01063	64.4733	6.67321	102.055	ACZ26282	secreted protein B [Mayetiola destructor]|Mayetiola destructor|Eukaryota	NA	NA	NA	NA	NA	NA
	Mdes000700	nd	nd	-1.48151	-2.79241	2.31462	4.97472	ACZ26282	secreted protein B [Mayetiola destructor]|Mayetiola destructor|Eukaryota	NA	NA	NA	NA	NA	NA
	Mdes000724	2.53396	5.7916	1.65742	3.15453	3.87728	14.6952	ACZ26282	secreted protein B [Mayetiola destructor]|Mayetiola destructor|Eukaryota	NA	NA	NA	NA	NA	NA
	Mdes000782	7.30482	158.114	10.5898	1541.19	8.56126	377.743	ACZ26282	secreted protein B [Mayetiola destructor]|Mayetiola destructor|Eukaryota	NA	NA	NA	NA	NA	NA
	Mdes000823	3.08722	8.4986	2.76481	6.79659	3.9619	15.583	ACZ26282	secreted protein B [Mayetiola destructor]|Mayetiola destructor|Eukaryota	NA	NA	NA	NA	NA	NA
	Mdes001138	3.64848	12.5401	4.20119	18.3943	6.29418	78.4762	ACZ26282	secreted protein B [Mayetiola destructor]|Mayetiola destructor|Eukaryota	NA	NA	AGAP000471-PB	F-box and leucine-rich repeat protein 4 [Source:VB Community Annotation]	NA	NA
	Mdes001139	1.90291	3.73967	2.25361	4.76876	3.55133	11.7235	ACZ26282	secreted protein B [Mayetiola destructor]|Mayetiola destructor|Eukaryota	NA	NA	NA	NA	NA	NA
	Mdes001143	nd	nd	-1.34972	-2.54862	1.52409	2.87605	ACZ26282	secreted protein B [Mayetiola destructor]|Mayetiola destructor|Eukaryota	NA	NA	NA	NA	NA	NA
	Mdes001144	1.24926	2.3772	-1.54985	-2.92787	1.99804	3.99457	ACZ26282	secreted protein B [Mayetiola destructor]|Mayetiola destructor|Eukaryota	NA	NA	NA	NA	NA	NA
	Mdes001145	7.25868	153.137	11.3081	2535.5	10.4814	1429.63	ACZ26282	secreted protein B [Mayetiola destructor]|Mayetiola destructor|Eukaryota	NA	NA	NA	NA	NA	NA
	Mdes001147	5.33438	40.3469	6.66916	101.77	10.6938	1656.36	ACZ26282	secreted protein B [Mayetiola destructor]|Mayetiola destructor|Eukaryota	NA	NA	NA	NA	NA	NA
	Mdes001148	6.36763	82.5747	8.90259	478.571	8.79887	445.374	ACZ26282	secreted protein B [Mayetiola destructor]|Mayetiola destructor|Eukaryota	NA	NA	NA	NA	NA	NA
	Mdes001204	1.80042	3.48322	-1.20096	-2.29893	nd	nd	ACZ26282	secreted protein B [Mayetiola destructor]|Mayetiola destructor|Eukaryota	NA	NA	NA	NA	NA	NA
	Mdes001219	2.73011	6.63507	4.60638	24.3589	3.96031	15.5658	ACZ26282	secreted protein B [Mayetiola destructor]|Mayetiola destructor|Eukaryota	NA	NA	NA	NA	NA	NA
	Mdes002952	3.51264	11.4132	5.16069	35.7703	6.22859	74.988	ACZ26282	secreted protein B [Mayetiola destructor]|Mayetiola destructor|Eukaryota	NA	NA	NA	NA	NA	NA
	Mdes002979	5.09095	34.0823	8.0396	263.124	8.27315	309.361	ACZ26282	secreted protein B [Mayetiola destructor]|Mayetiola destructor|Eukaryota	NA	NA	NA	NA	NA	NA
	Mdes003144	12	4096	12	4096	12	4096	ACZ26282	secreted protein B [Mayetiola destructor]|Mayetiola destructor|Eukaryota	NA	NA	NA	NA	NA	NA
	Mdes003145	6.6458	100.135	7.59165	192.892	8.53457	370.819	ACZ26282	secreted protein B [Mayetiola destructor]|Mayetiola destructor|Eukaryota	NA	NA	NA	NA	NA	NA
	Mdes003160	1.46511	2.76084	3.24371	9.47225	1.89942	3.73064	ACZ26282	secreted protein B [Mayetiola destructor]|Mayetiola destructor|Eukaryota	NA	NA	NA	NA	NA	NA
	Mdes003398	7.90659	239.951	11.2076	2365.01	8.59206	385.893	ACZ26282	secreted protein B [Mayetiola destructor]|Mayetiola destructor|Eukaryota	NA	NA	NA	NA	NA	NA
	Mdes003624	3.81612	14.0853	6.60971	97.661	5.78943	55.3084	ACZ26282	secreted protein B [Mayetiola destructor]|Mayetiola destructor|Eukaryota	NA	NA	NA	NA	NA	NA
	Mdes004174	5.66752	50.8269	8.6031	388.857	4.33582	20.1936	ACZ26282	secreted protein B [Mayetiola destructor]|Mayetiola destructor|Eukaryota	NA	NA	NA	NA	NA	NA
	Mdes004181	7.64358	199.962	10.6976	1660.73	6.89568	119.071	ACZ26282	secreted protein B [Mayetiola destructor]|Mayetiola destructor|Eukaryota	NA	NA	NA	NA	NA	NA
	Mdes004183	4.94119	30.7218	6.11551	69.3351	3.66929	12.7223	ACZ26282	secreted protein B [Mayetiola destructor]|Mayetiola destructor|Eukaryota	NA	NA	NA	NA	NA	NA
	Mdes004209	12	4096	12	4096	8.18125	290.27	ACZ26282	secreted protein B [Mayetiola destructor]|Mayetiola destructor|Eukaryota	NA	NA	NA	NA	NA	NA
	Mdes004227	3.75474	13.4986	4.20487	18.4413	5.05992	33.3571	ACZ26282	secreted protein B [Mayetiola destructor]|Mayetiola destructor|Eukaryota	NA	NA	NA	NA	NA	NA
	Mdes004232	4.93281	30.5438	8.40709	339.458	9.31752	638.049	ACZ26282	secreted protein B [Mayetiola destructor]|Mayetiola destructor|Eukaryota	NA	NA	NA	NA	NA	NA
	Mdes004233	12	4096	12	4096	9.19845	587.504	ACZ26282	secreted protein B [Mayetiola destructor]|Mayetiola destructor|Eukaryota	NA	NA	NA	NA	NA	NA
	Mdes004275	3.48364	11.1862	2.84087	7.16454	5.10321	34.3733	ACZ26282	secreted protein B [Mayetiola destructor]|Mayetiola destructor|Eukaryota	NA	NA	NA	NA	NA	NA
	Mdes004281	8.80223	446.412	10.6551	1612.47	10.927	1946.94	ACZ26282	secreted protein B [Mayetiola destructor]|Mayetiola destructor|Eukaryota	NA	NA	NA	NA	NA	NA
	Mdes004331	7.34612	162.705	9.44203	695.558	2.40248	5.28712	ACZ26282	secreted protein B [Mayetiola destructor]|Mayetiola destructor|Eukaryota	NA	NA	NA	NA	NA	NA
	Mdes004987	2.7449	6.70344	4.02417	16.2703	3.90923	15.0244	ACZ26282	secreted protein B [Mayetiola destructor]|Mayetiola destructor|Eukaryota	NA	NA	NA	NA	NA	NA
	Mdes004991	1.8781	3.67592	3.59851	12.1132	nd	nd	ACZ26282	secreted protein B [Mayetiola destructor]|Mayetiola destructor|Eukaryota	NA	NA	NA	NA	NA	NA
	Mdes005071	nd	nd	nd	nd	2.54991	5.85597	ACZ26282	secreted protein B [Mayetiola destructor]|Mayetiola destructor|Eukaryota	NA	NA	NA	NA	NA	NA
	Mdes005073	4.1547	17.8111	4.82636	28.3713	4.93594	30.6102	ACZ26282	secreted protein B [Mayetiola destructor]|Mayetiola destructor|Eukaryota	NA	NA	NA	NA	NA	NA
	Mdes005548	4.12101	17.3999	8.39007	335.476	8.04297	263.74	ACZ26282	secreted protein B [Mayetiola destructor]|Mayetiola destructor|Eukaryota	NA	NA	NA	NA	NA	NA
	Mdes005729	5.35292	40.8686	8.84636	460.277	7.20432	147.474	ACZ26282	secreted protein B [Mayetiola destructor]|Mayetiola destructor|Eukaryota	NA	NA	NA	NA	NA	NA
	Mdes005858	nd	nd	-2.5482	-5.84903	1.51354	2.8551	ACZ26282	secreted protein B [Mayetiola destructor]|Mayetiola destructor|Eukaryota	NA	NA	NA	NA	NA	NA
	Mdes006207	6.49276	90.0566	10.1334	1123.2	7.71309	209.831	ACZ26282	secreted protein B [Mayetiola destructor]|Mayetiola destructor|Eukaryota	NA	NA	NA	NA	NA	NA
	Mdes007205	nd	nd	4.23793	18.8688	7.65468	201.506	ACZ26282	secreted protein B [Mayetiola destructor]|Mayetiola destructor|Eukaryota	NA	NA	NA	NA	NA	NA
	Mdes007852	7.26525	153.836	10.8912	1899.29	11.0026	2051.67	ACZ26282	secreted protein B [Mayetiola destructor]|Mayetiola destructor|Eukaryota	NA	NA	NA	NA	NA	NA
	Mdes008132	6.33331	80.6334	9.32465	641.21	8.26787	308.231	ACZ26282	secreted protein B [Mayetiola destructor]|Mayetiola destructor|Eukaryota	NA	NA	NA	NA	NA	NA
	Mdes008174	3.98215	15.8033	8.07206	269.111	3.53844	11.6192	ACZ26282	secreted protein B [Mayetiola destructor]|Mayetiola destructor|Eukaryota	NA	NA	NA	NA	NA	NA
	Mdes008202	1.82638	3.54647	nd	nd	3.64653	12.5232	ACZ26282	secreted protein B [Mayetiola destructor]|Mayetiola destructor|Eukaryota	NA	NA	NA	NA	NA	NA
	Mdes008692	12	4096	12	4096	6.81892	112.901	ACZ26282	secreted protein B [Mayetiola destructor]|Mayetiola destructor|Eukaryota	NA	NA	NA	NA	NA	NA
	Mdes008693	3.98881	15.8764	7.10592	137.751	7.17422	144.43	ACZ26282	secreted protein B [Mayetiola destructor]|Mayetiola destructor|Eukaryota	NA	NA	NA	NA	NA	NA
	Mdes008694	3.70835	13.0715	6.69777	103.808	12	4096	ACZ26282	secreted protein B [Mayetiola destructor]|Mayetiola destructor|Eukaryota	NA	NA	NA	NA	NA	NA
	Mdes008716	2.69102	6.45768	3.54374	11.662	4.79637	27.7875	ACZ26282	secreted protein B [Mayetiola destructor]|Mayetiola destructor|Eukaryota	NA	NA	NA	NA	NA	NA
	Mdes008743	nd	nd	1.26626	2.40537	2.26834	4.81768	ACZ26282	secreted protein B [Mayetiola destructor]|Mayetiola destructor|Eukaryota	NA	NA	NA	NA	NA	NA
	Mdes009857	1.89822	3.72752	2.52498	5.75567	-1.07744	-2.11028	ACZ26282	secreted protein B [Mayetiola destructor]|Mayetiola destructor|Eukaryota	NA	NA	NA	NA	NA	NA
	Mdes010064	7.19436	146.46	10.011	1031.87	9.45997	704.263	ACZ26282	secreted protein B [Mayetiola destructor]|Mayetiola destructor|Eukaryota	NA	NA	NA	NA	NA	NA
	Mdes010077	nd	nd	1.80877	3.50343	2.36394	5.14775	ACZ26282	secreted protein B [Mayetiola destructor]|Mayetiola destructor|Eukaryota	AAEL005762-PA	leucine-rich transmembrane proteins	AGAP008593-PA	NA	FBpp0292334	NA
	Mdes010244	4.1554	17.8197	6.30264	78.9375	5.9338	61.1295	ACZ26282	secreted protein B [Mayetiola destructor]|Mayetiola destructor|Eukaryota	NA	NA	NA	NA	NA	NA
	Mdes010424	12	4096	12	4096	8.20495	295.078	ACZ26282	secreted protein B [Mayetiola destructor]|Mayetiola destructor|Eukaryota	NA	NA	NA	NA	NA	NA
	Mdes010552	12	4096	12	4096	6.5196	91.7478	ACZ26282	secreted protein B [Mayetiola destructor]|Mayetiola destructor|Eukaryota	NA	NA	NA	NA	NA	NA
	Mdes010623	3.79791	13.9086	6.43645	86.6093	4.41336	21.3086	ACZ26282	secreted protein B [Mayetiola destructor]|Mayetiola destructor|Eukaryota	NA	NA	NA	NA	NA	NA
	Mdes010626	6.31888	79.831	9.92247	970.421	5.27475	38.7131	ACZ26282	secreted protein B [Mayetiola destructor]|Mayetiola destructor|Eukaryota	NA	NA	NA	NA	NA	NA
	Mdes010904	3.95361	15.4938	7.45797	175.821	nd	nd	ACZ26282	secreted protein B [Mayetiola destructor]|Mayetiola destructor|Eukaryota	NA	NA	NA	NA	NA	NA
	Mdes011045	6.34775	81.445	9.54155	745.236	nd	nd	ACZ26282	secreted protein B [Mayetiola destructor]|Mayetiola destructor|Eukaryota	NA	NA	NA	NA	NA	NA
	Mdes011102	3.02177	8.12164	3.96823	15.6515	4.29722	19.6604	ACZ26282	secreted protein B [Mayetiola destructor]|Mayetiola destructor|Eukaryota	NA	NA	NA	NA	NA	NA
	Mdes011118	4.46197	22.0388	6.05371	66.4274	8.27704	310.197	ACZ26282	secreted protein B [Mayetiola destructor]|Mayetiola destructor|Eukaryota	NA	NA	NA	NA	NA	NA
	Mdes011426	12	4096	12	4096	9.90037	955.668	ACZ26282	secreted protein B [Mayetiola destructor]|Mayetiola destructor|Eukaryota	NA	NA	NA	NA	NA	NA
	Mdes011427	6.10528	68.8448	8.58232	383.297	8.68295	410.989	ACZ26282	secreted protein B [Mayetiola destructor]|Mayetiola destructor|Eukaryota	NA	NA	NA	NA	NA	NA
	Mdes011436	7.75079	215.388	10.5126	1460.82	9.38818	670.075	ACZ26282	secreted protein B [Mayetiola destructor]|Mayetiola destructor|Eukaryota	NA	NA	NA	NA	NA	NA
	Mdes012223	12	4096	12	4096	8.85331	462.5	ACZ26282	secreted protein B [Mayetiola destructor]|Mayetiola destructor|Eukaryota	NA	NA	NA	NA	NA	NA
	Mdes013058	nd	nd	3.46764	11.0627	5.582	47.9017	ACZ26282	secreted protein B [Mayetiola destructor]|Mayetiola destructor|Eukaryota	NA	NA	NA	NA	NA	NA
	Mdes013545	4.61671	24.534	7.33721	161.704	7.65026	200.89	ACZ26282	secreted protein B [Mayetiola destructor]|Mayetiola destructor|Eukaryota	NA	NA	NA	NA	NA	NA
	Mdes013903	4.60427	24.3233	6.54567	93.4204	7.2531	152.546	ACZ26282	secreted protein B [Mayetiola destructor]|Mayetiola destructor|Eukaryota	NA	NA	NA	NA	NA	NA
	Mdes014053	6.35421	81.81	8.39291	336.138	8.15294	284.629	ACZ26282	secreted protein B [Mayetiola destructor]|Mayetiola destructor|Eukaryota	NA	NA	NA	NA	NA	NA
	Mdes014106	3.9791	15.7699	4.4199	21.4053	6.73163	106.273	ACZ26282	secreted protein B [Mayetiola destructor]|Mayetiola destructor|Eukaryota	NA	NA	NA	NA	NA	NA
	Mdes014740	4.49062	22.4808	7.72392	211.413	1.69562	3.23916	ACZ26282	secreted protein B [Mayetiola destructor]|Mayetiola destructor|Eukaryota	NA	NA	NA	NA	NA	NA
	Mdes014972	2.52458	5.75405	12	4096	2.46533	5.52255	ACZ26282	secreted protein B [Mayetiola destructor]|Mayetiola destructor|Eukaryota	NA	NA	NA	NA	NA	NA
	Mdes015271	4.22597	18.713	6.72072	105.473	nd	nd	ACZ26282	secreted protein B [Mayetiola destructor]|Mayetiola destructor|Eukaryota	NA	NA	NA	NA	NA	NA
	Mdes015426	4.24249	18.9285	7.01614	129.44	8.16318	286.657	ACZ26282	secreted protein B [Mayetiola destructor]|Mayetiola destructor|Eukaryota	NA	NA	NA	NA	NA	NA
	Mdes015478	2.8261	7.09156	4.83848	28.6107	3.94841	15.4379	ACZ26282	secreted protein B [Mayetiola destructor]|Mayetiola destructor|Eukaryota	NA	NA	NA	NA	NA	NA
	Mdes015532	5.09361	34.1453	7.68096	205.21	7.41088	170.176	ACZ26282	secreted protein B [Mayetiola destructor]|Mayetiola destructor|Eukaryota	NA	NA	NA	NA	NA	NA
	Mdes015796	12	4096	12	4096	6.52989	92.4041	ACZ26282	secreted protein B [Mayetiola destructor]|Mayetiola destructor|Eukaryota	NA	NA	NA	NA	NA	NA
	Mdes015801	5.28657	39.0315	8.45576	351.106	12	4096	ACZ26282	secreted protein B [Mayetiola destructor]|Mayetiola destructor|Eukaryota	NA	NA	NA	NA	NA	NA
	Mdes015870	2.2306	4.69328	2.63306	6.20341	nd	nd	ACZ26282	secreted protein B [Mayetiola destructor]|Mayetiola destructor|Eukaryota	NA	NA	NA	NA	NA	NA
	Mdes015903	7.26453	153.759	9.82945	909.829	9.11409	554.132	ACZ26282	secreted protein B [Mayetiola destructor]|Mayetiola destructor|Eukaryota	NA	NA	NA	NA	NA	NA
	Mdes016011	3.62743	12.3584	4.28732	19.5259	1.72519	3.30624	ACZ26282	secreted protein B [Mayetiola destructor]|Mayetiola destructor|Eukaryota	NA	NA	NA	NA	NA	NA
	Mdes016388	4.42594	21.4952	7.30187	157.791	6.66676	101.6	ACZ26282	secreted protein B [Mayetiola destructor]|Mayetiola destructor|Eukaryota	NA	NA	NA	NA	NA	NA
	Mdes016391	2.48271	5.58945	4.55187	23.4558	5.63597	49.7274	ACZ26282	secreted protein B [Mayetiola destructor]|Mayetiola destructor|Eukaryota	NA	NA	NA	NA	NA	NA
	Mdes016920	3.09297	8.53252	4.65996	25.2807	5.07499	33.7074	ACZ26282	secreted protein B [Mayetiola destructor]|Mayetiola destructor|Eukaryota	NA	NA	NA	NA	NA	NA
	Mdes016988	3.93016	15.2438	6.16641	71.8246	12	4096	ACZ26282	secreted protein B [Mayetiola destructor]|Mayetiola destructor|Eukaryota	NA	NA	NA	NA	NA	NA
	Mdes017076	5.45029	43.7221	7.91069	240.632	7.60629	194.859	ACZ26282	secreted protein B [Mayetiola destructor]|Mayetiola destructor|Eukaryota	NA	NA	NA	NA	NA	NA
	Mdes017211	4.41059	21.2676	7.92151	242.444	5.88617	59.1443	ACZ26282	secreted protein B [Mayetiola destructor]|Mayetiola destructor|Eukaryota	NA	NA	NA	NA	NA	NA
	Mdes017289	3.33299	10.077	4.02416	16.2702	nd	nd	ACZ26282	secreted protein B [Mayetiola destructor]|Mayetiola destructor|Eukaryota	NA	NA	NA	NA	NA	NA
	Mdes017304	4.17355	18.0452	6.75085	107.698	12	4096	ACZ26282	secreted protein B [Mayetiola destructor]|Mayetiola destructor|Eukaryota	NA	NA	NA	NA	NA	NA
	Mdes000698	nd	nd	-4.02708	-16.3031	nd	nd	ACZ26282	secreted protein B [Mayetiola destructor]|Mayetiola destructor|Eukaryota	NA	NA	NA	NA	NA	NA
	Mdes001195	nd	nd	-4.70374	-26.0595	nd	nd	ACZ26282	secreted protein B [Mayetiola destructor]|Mayetiola destructor|Eukaryota	NA	NA	NA	NA	NA	NA
	Mdes006593	nd	nd	-3.46089	-11.0111	nd	nd	ACZ26282	secreted protein B [Mayetiola destructor]|Mayetiola destructor|Eukaryota	NA	NA	NA	NA	NA	NA
Group C	Mdes014003	3.37124	10.3477	5.59346	48.2835	4.79963	27.8505	ACZ26285	secreted protein C [Mayetiola destructor]|Mayetiola destructor|Eukaryota	NA	NA	NA	NA	NA	NA
	Mdes014149	4.54777	23.3892	5.98923	63.5242	6.00478	64.2122	ACZ26285	secreted protein C [Mayetiola destructor]|Mayetiola destructor|Eukaryota	NA	NA	NA	NA	NA	NA
	Mdes014295	2.54828	5.84936	2.68146	6.41503	4.07851	16.8949	ACZ26285	secreted protein C [Mayetiola destructor]|Mayetiola destructor|Eukaryota	NA	NA	NA	NA	NA	NA
	Mdes014413	nd	nd	10.8154	1802.02	10.8846	1890.55	ACZ26285	secreted protein C [Mayetiola destructor]|Mayetiola destructor|Eukaryota	NA	NA	NA	NA	NA	NA
	Mdes017089	6.16633	71.8208	7.62018	196.744	7.48946	179.701	ACZ26285	secreted protein C [Mayetiola destructor]|Mayetiola destructor|Eukaryota	NA	NA	NA	NA	NA	NA
Group D	Mdes008133	4.1985	18.3601	6.2672	77.022	6.09227	68.2268	ACZ26284	secreted protein D [Mayetiola destructor]|Mayetiola destructor|Eukaryota	NA	NA	NA	NA	NA	NA
	Mdes014731	5.14373	35.3522	6.57841	95.5648	5.73462	53.2469	ACZ26284	secreted protein D [Mayetiola destructor]|Mayetiola destructor|Eukaryota	NA	NA	NA	NA	NA	NA
	Mdes015474	6.92935	121.883	9.89412	951.538	8.66854	406.902	ACZ26284	secreted protein D [Mayetiola destructor]|Mayetiola destructor|Eukaryota	NA	NA	NA	NA	NA	NA
	Mdes017000	6.13774	70.4117	8.09093	272.654	8.85916	464.379	ACZ26284	secreted protein D [Mayetiola destructor]|Mayetiola destructor|Eukaryota	NA	NA	NA	NA	NA	NA
Group E	Mdes001140	nd	nd	nd	nd	1.77009	3.41075	ACZ26283	secreted protein E [Mayetiola destructor]|Mayetiola destructor|Eukaryota	NA	NA	NA	NA	NA	NA
	Mdes001229	nd	nd	nd	nd	1.74402	3.34967	ACZ26283	secreted protein E [Mayetiola destructor]|Mayetiola destructor|Eukaryota	NA	NA	NA	NA	NA	NA
	Mdes001571	nd	nd	nd	nd	1.51586	2.8597	ACZ26283	secreted protein E [Mayetiola destructor]|Mayetiola destructor|Eukaryota	NA	NA	NA	NA	NA	NA
	Mdes004228	nd	nd	nd	nd	2.71562	6.56875	ACZ26283	secreted protein E [Mayetiola destructor]|Mayetiola destructor|Eukaryota	NA	NA	NA	NA	NA	NA
	Mdes014375	nd	nd	nd	nd	2.03777	4.1061	ACZ26283	secreted protein E [Mayetiola destructor]|Mayetiola destructor|Eukaryota	NA	NA	NA	NA	NA	NA
	Mdes014395	1.84518	3.59297	nd	nd	1.91298	3.76587	ACZ26283	secreted protein E [Mayetiola destructor]|Mayetiola destructor|Eukaryota	NA	NA	NA	NA	NA	NA
	Mdes015472	nd	nd	nd	nd	-1.22055	-2.33036	ACZ26283	secreted protein E [Mayetiola destructor]|Mayetiola destructor|Eukaryota	NA	NA	NA	NA	NA	NA
	Mdes001124	2.00201	4.00557	1.42263	2.68075	4.05739	16.6493	ACZ26283	secreted protein E [Mayetiola destructor]|Mayetiola destructor|Eukaryota	NA	NA	NA	NA	NA	NA
	Mdes001171	-1.67053	-3.18331	-4.69333	-25.8722	nd	nd	ACZ26283	secreted protein E [Mayetiola destructor]|Mayetiola destructor|Eukaryota	NA	NA	NA	NA	NA	NA
	Mdes003047	6.75596	108.08	9.07442	539.103	9.88268	944.023	ACZ26283	secreted protein E [Mayetiola destructor]|Mayetiola destructor|Eukaryota	NA	NA	NA	NA	NA	NA
	Mdes003146	3.29156	9.79173	5.16034	35.7616	5.83908	57.245	ACZ26283	secreted protein E [Mayetiola destructor]|Mayetiola destructor|Eukaryota	NA	NA	NA	NA	NA	NA
	Mdes003179	6.19733	73.3806	7.83745	228.721	3.37365	10.365	ACZ26283	secreted protein E [Mayetiola destructor]|Mayetiola destructor|Eukaryota	NA	NA	NA	NA	NA	NA
	Mdes003425	6.24649	75.9242	9.37847	665.581	3.54461	11.669	ACZ26283	secreted protein E [Mayetiola destructor]|Mayetiola destructor|Eukaryota	NA	NA	NA	NA	NA	NA
	Mdes003487	5.83168	56.9521	9.07472	539.215	8.28145	311.146	ACZ26283	secreted protein E [Mayetiola destructor]|Mayetiola destructor|Eukaryota	NA	NA	NA	NA	NA	NA
	Mdes003844	6.24034	75.6013	8.70442	417.148	7.30711	158.365	ACZ26283	secreted protein E [Mayetiola destructor]|Mayetiola destructor|Eukaryota	NA	NA	NA	NA	NA	NA
	Mdes004226	3.1406	8.81893	4.31962	19.968	4.57926	23.9053	ACZ26283	secreted protein E [Mayetiola destructor]|Mayetiola destructor|Eukaryota	NA	NA	NA	NA	NA	NA
	Mdes004235	6.20102	73.5685	9.65195	804.501	8.94864	494.094	ACZ26283	secreted protein E [Mayetiola destructor]|Mayetiola destructor|Eukaryota	NA	NA	NA	NA	NA	NA
	Mdes005577	5.54024	46.5347	8.28292	311.464	nd	nd	ACZ26283	secreted protein E [Mayetiola destructor]|Mayetiola destructor|Eukaryota	NA	NA	NA	NA	NA	NA
	Mdes007083	4.60099	24.2681	7.98871	254.004	6.63311	99.2576	ACZ26283	secreted protein E [Mayetiola destructor]|Mayetiola destructor|Eukaryota	NA	NA	NA	NA	NA	NA
	Mdes007879	3.36164	10.2791	7.07284	134.628	2.29104	4.8941	ACZ26283	secreted protein E [Mayetiola destructor]|Mayetiola destructor|Eukaryota	NA	NA	NA	NA	NA	NA
	Mdes007882	6.53745	92.8898	8.58307	383.496	9.55049	749.868	ACZ26283	secreted protein E [Mayetiola destructor]|Mayetiola destructor|Eukaryota	NA	NA	NA	NA	NA	NA
	Mdes008027	4.76321	27.1561	7.81295	224.871	7.47105	177.423	ACZ26283	secreted protein E [Mayetiola destructor]|Mayetiola destructor|Eukaryota	NA	NA	NA	NA	NA	NA
	Mdes008322	2.61565	6.12899	5.02771	32.6205	1.45577	2.74304	ACZ26283	secreted protein E [Mayetiola destructor]|Mayetiola destructor|Eukaryota	NA	NA	NA	NA	NA	NA
	Mdes008328	5.40754	42.4456	6.87797	117.618	6.88447	118.149	ACZ26283	secreted protein E [Mayetiola destructor]|Mayetiola destructor|Eukaryota	NA	NA	NA	NA	NA	NA
	Mdes008358	12	4096	12	4096	7.03409	131.061	ACZ26283	secreted protein E [Mayetiola destructor]|Mayetiola destructor|Eukaryota	NA	NA	NA	NA	NA	NA
	Mdes008763	4.64943	25.0968	5.03786	32.8509	6.54168	93.1624	ACZ26283	secreted protein E [Mayetiola destructor]|Mayetiola destructor|Eukaryota	NA	NA	NA	NA	NA	NA
	Mdes008764	nd	nd	nd	nd	-2.49747	-5.64694	ACZ26283	secreted protein E [Mayetiola destructor]|Mayetiola destructor|Eukaryota	NA	NA	NA	NA	NA	NA
	Mdes008939	nd	nd	nd	nd	2.19291	4.57227	ACZ26283	secreted protein E [Mayetiola destructor]|Mayetiola destructor|Eukaryota	NA	NA	NA	NA	NA	NA
	Mdes009775	4.93956	30.6871	8.25815	306.161	1.92399	3.79472	ACZ26283	secreted protein E [Mayetiola destructor]|Mayetiola destructor|Eukaryota	NA	NA	NA	NA	NA	NA
	Mdes010377	3.57097	11.8842	6.3028	78.9462	3.3398	10.1247	ACZ26283	secreted protein E [Mayetiola destructor]|Mayetiola destructor|Eukaryota	NA	NA	NA	NA	NA	NA
	Mdes010534	7.56656	189.567	10.1715	1153.23	10.4108	1361.32	ACZ26283	secreted protein E [Mayetiola destructor]|Mayetiola destructor|Eukaryota	NA	NA	NA	NA	NA	NA
	Mdes011074	12	4096	12	4096	9.76845	872.162	ACZ26283	secreted protein E [Mayetiola destructor]|Mayetiola destructor|Eukaryota	NA	NA	NA	NA	NA	NA
	Mdes011120	4.22751	18.7329	5.51105	45.6027	8.05283	265.548	ACZ26283	secreted protein E [Mayetiola destructor]|Mayetiola destructor|Eukaryota	NA	NA	NA	NA	NA	NA
	Mdes013989	4.86454	29.1322	6.29119	78.3137	6.9226	121.314	ACZ26283	secreted protein E [Mayetiola destructor]|Mayetiola destructor|Eukaryota	NA	NA	NA	NA	NA	NA
	Mdes013990	5.73312	53.1913	8.85838	464.128	8.12375	278.928	ACZ26283	secreted protein E [Mayetiola destructor]|Mayetiola destructor|Eukaryota	NA	NA	NA	NA	NA	NA
	Mdes014014	3.34831	10.1846	6.23284	75.2096	8.43058	345.031	ACZ26283	secreted protein E [Mayetiola destructor]|Mayetiola destructor|Eukaryota	NA	NA	NA	NA	NA	NA
	Mdes014124	6.08807	68.0285	9.14577	566.436	10.0164	1035.67	ACZ26283	secreted protein E [Mayetiola destructor]|Mayetiola destructor|Eukaryota	NA	NA	NA	NA	NA	NA
	Mdes014296	1.6274	3.08955	2.18812	4.55712	2.40018	5.27869	ACZ26283	secreted protein E [Mayetiola destructor]|Mayetiola destructor|Eukaryota	NA	NA	NA	NA	NA	NA
	Mdes015471	12	4096	12	4096	9.07927	540.921	ACZ26283	secreted protein E [Mayetiola destructor]|Mayetiola destructor|Eukaryota	NA	NA	NA	NA	NA	NA
	Mdes016081	3.54282	11.6546	5.1919	36.5525	1.1147	2.1655	ACZ26283	secreted protein E [Mayetiola destructor]|Mayetiola destructor|Eukaryota	NA	NA	NA	NA	NA	NA
	Mdes016327	2.99364	7.96479	5.1115	34.5712	nd	nd	ACZ26283	secreted protein E [Mayetiola destructor]|Mayetiola destructor|Eukaryota	NA	NA	NA	NA	NA	NA
	Mdes016555	5.05442	33.2302	7.82554	226.841	6.64262	99.9141	ACZ26283	secreted protein E [Mayetiola destructor]|Mayetiola destructor|Eukaryota	NA	NA	NA	NA	NA	NA
	Mdes016607	12	4096	12	4096	2.03742	4.1051	ACZ26283	secreted protein E [Mayetiola destructor]|Mayetiola destructor|Eukaryota	NA	NA	NA	NA	NA	NA
	Mdes016630	12	4096	12	4096	12	4096	ACZ26283	secreted protein E [Mayetiola destructor]|Mayetiola destructor|Eukaryota	NA	NA	NA	NA	NA	NA
	Mdes016715	6.08267	67.7743	9.48386	716.023	9.09745	547.777	ACZ26283	secreted protein E [Mayetiola destructor]|Mayetiola destructor|Eukaryota	NA	NA	NA	NA	NA	NA
	Mdes016744	3.66448	12.68	5.43033	43.1213	5.87392	58.6445	ACZ26283	secreted protein E [Mayetiola destructor]|Mayetiola destructor|Eukaryota	NA	NA	NA	NA	NA	NA
	Mdes016938	12	4096	12	4096	9.33459	645.642	ACZ26283	secreted protein E [Mayetiola destructor]|Mayetiola destructor|Eukaryota	NA	NA	NA	NA	NA	NA
	Mdes017284	12	4096	12	4096	12	4096	ACZ26283	secreted protein E [Mayetiola destructor]|Mayetiola destructor|Eukaryota	NA	NA	NA	NA	NA	NA
	Mdes001152	nd	nd	-5.45593	-43.8934	nd	nd	ACZ26283	secreted protein E [Mayetiola destructor]|Mayetiola destructor|Eukaryota	NA	NA	NA	NA	NA	NA
Group F	Mdes001207	nd	nd	nd	nd	3.19836	9.17912	ACZ26280	secreted protein F [Mayetiola destructor]|Mayetiola destructor|Eukaryota	NA	NA	NA	NA	NA	NA
	Mdes001208	nd	nd	nd	nd	-1.29682	-2.45687	ACZ26280	secreted protein F [Mayetiola destructor]|Mayetiola destructor|Eukaryota	NA	NA	NA	NA	NA	NA
	Mdes003101	nd	nd	nd	nd	6.44629	87.2021	ACZ26280	secreted protein F [Mayetiola destructor]|Mayetiola destructor|Eukaryota	NA	NA	NA	NA	NA	NA
	Mdes003329	nd	nd	nd	nd	8.02536	260.539	ACZ26280	secreted protein F [Mayetiola destructor]|Mayetiola destructor|Eukaryota	NA	NA	NA	NA	NA	NA
	Mdes003428	nd	nd	nd	nd	8.71872	421.306	ACZ26280	secreted protein F [Mayetiola destructor]|Mayetiola destructor|Eukaryota	NA	NA	NA	NA	NA	NA
	Mdes004318	nd	nd	nd	nd	-1.78398	-3.44376	ACZ26280	secreted protein F [Mayetiola destructor]|Mayetiola destructor|Eukaryota	NA	NA	NA	NA	NA	NA
	Mdes004447	nd	nd	nd	nd	5.03504	32.7867	ACZ26280	secreted protein F [Mayetiola destructor]|Mayetiola destructor|Eukaryota	NA	NA	NA	NA	NA	NA
	Mdes004460	nd	nd	nd	nd	5.87431	58.6601	ACZ26280	secreted protein F [Mayetiola destructor]|Mayetiola destructor|Eukaryota	NA	NA	NA	NA	NA	NA
	Mdes010071	nd	nd	nd	nd	-1.56081	-2.95019	ACZ26280	secreted protein F [Mayetiola destructor]|Mayetiola destructor|Eukaryota	NA	NA	NA	NA	NA	NA
	Mdes011620	nd	nd	nd	nd	-2.8432	-7.1761	ACZ26280	secreted protein F [Mayetiola destructor]|Mayetiola destructor|Eukaryota	NA	NA	NA	NA	NA	NA
	Mdes011621	nd	nd	nd	nd	7.26428	153.733	ACZ26280	secreted protein F [Mayetiola destructor]|Mayetiola destructor|Eukaryota	NA	NA	NA	NA	NA	NA
	Mdes014188	nd	nd	nd	nd	8.0842	271.385	ACZ26280	secreted protein F [Mayetiola destructor]|Mayetiola destructor|Eukaryota	NA	NA	NA	NA	NA	NA
	Mdes014189	nd	nd	nd	nd	-1.01066	-2.01483	ACZ26280	secreted protein F [Mayetiola destructor]|Mayetiola destructor|Eukaryota	NA	NA	NA	NA	NA	NA
	Mdes014499	nd	nd	nd	nd	-1.8768	-3.67259	ACZ26280	secreted protein F [Mayetiola destructor]|Mayetiola destructor|Eukaryota	NA	NA	NA	NA	NA	NA
	Mdes014839	nd	nd	nd	nd	2.634	6.20746	ACZ26280	secreted protein F [Mayetiola destructor]|Mayetiola destructor|Eukaryota	NA	NA	NA	NA	NA	NA
	Mdes000210	5.46082	44.0423	6.57426	95.2906	6.63398	99.3176	ACZ26280	secreted protein F [Mayetiola destructor]|Mayetiola destructor|Eukaryota	NA	NA	NA	NA	NA	NA
	Mdes000246	1.92271	3.79135	4.77922	27.4592	3.58164	11.9724	ACZ26280	secreted protein F [Mayetiola destructor]|Mayetiola destructor|Eukaryota	NA	NA	NA	NA	NA	NA
	Mdes000677	5.78506	55.1413	8.19946	293.956	8.31731	318.977	ACZ26280	secreted protein F [Mayetiola destructor]|Mayetiola destructor|Eukaryota	NA	NA	NA	NA	NA	NA
	Mdes000728	3.41941	10.699	6.74167	107.015	6.65179	100.551	ACZ26280	secreted protein F [Mayetiola destructor]|Mayetiola destructor|Eukaryota	NA	NA	NA	NA	NA	NA
	Mdes001159	nd	nd	-5.388	-41.8745	-1.36457	-2.575	ACZ26280	secreted protein F [Mayetiola destructor]|Mayetiola destructor|Eukaryota	NA	NA	NA	NA	NA	NA
	Mdes001194	1.19011	2.2817	-1.08171	-2.11654	2.85591	7.23958	ACZ26280	secreted protein F [Mayetiola destructor]|Mayetiola destructor|Eukaryota	NA	NA	NA	NA	FBpp0080926	NA
	Mdes001205	nd	nd	-2.74602	-6.70866	1.38092	2.60435	ACZ26280	secreted protein F [Mayetiola destructor]|Mayetiola destructor|Eukaryota	NA	NA	NA	NA	NA	NA
	Mdes001621	3.54301	11.656	7.18063	145.072	1.3009	2.46383	ACZ26280	secreted protein F [Mayetiola destructor]|Mayetiola destructor|Eukaryota	NA	NA	NA	NA	NA	NA
	Mdes002978	5.39959	42.2121	9.29344	627.485	8.81529	450.47	ACZ26280	secreted protein F [Mayetiola destructor]|Mayetiola destructor|Eukaryota	NA	NA	NA	NA	NA	NA
	Mdes003095	nd	nd	5.92602	60.801	2.86194	7.26991	ACZ26280	secreted protein F [Mayetiola destructor]|Mayetiola destructor|Eukaryota	NA	NA	NA	NA	NA	NA
	Mdes003102	7.22755	149.868	8.95725	497.052	10.1567	1141.45	ACZ26280	secreted protein F [Mayetiola destructor]|Mayetiola destructor|Eukaryota	NA	NA	NA	NA	NA	NA
	Mdes003157	4.22519	18.7029	7.09998	137.185	4.78306	27.5324	ACZ26280	secreted protein F [Mayetiola destructor]|Mayetiola destructor|Eukaryota	NA	NA	NA	NA	NA	NA
	Mdes003159	4.03943	16.4433	5.94576	61.6384	5.75911	54.1584	ACZ26280	secreted protein F [Mayetiola destructor]|Mayetiola destructor|Eukaryota	NA	NA	NA	NA	NA	NA
	Mdes003175	4.44746	21.8182	7.23527	150.672	2.28136	4.86137	ACZ26280	secreted protein F [Mayetiola destructor]|Mayetiola destructor|Eukaryota	NA	NA	NA	NA	NA	NA
	Mdes003304	3.95358	15.4934	5.52038	45.8986	3.72551	13.2279	ACZ26280	secreted protein F [Mayetiola destructor]|Mayetiola destructor|Eukaryota	NA	NA	NA	NA	NA	NA
	Mdes003330	4.04668	16.5262	6.65092	100.491	nd	nd	ACZ26280	secreted protein F [Mayetiola destructor]|Mayetiola destructor|Eukaryota	NA	NA	NA	NA	NA	NA
	Mdes003331	4.16471	17.9351	7.40719	169.741	6.75661	108.129	ACZ26280	secreted protein F [Mayetiola destructor]|Mayetiola destructor|Eukaryota	NA	NA	NA	NA	NA	NA
	Mdes003373	6.68385	102.811	9.76294	868.834	3.83578	14.2786	ACZ26280	secreted protein F [Mayetiola destructor]|Mayetiola destructor|Eukaryota	NA	NA	NA	NA	NA	NA
	Mdes003374	4.76036	27.1027	7.61764	196.398	7.86965	233.884	ACZ26280	secreted protein F [Mayetiola destructor]|Mayetiola destructor|Eukaryota	NA	NA	NA	NA	NA	NA
	Mdes003396	nd	nd	12	4096	5.62501	49.351	ACZ26280	secreted protein F [Mayetiola destructor]|Mayetiola destructor|Eukaryota	NA	NA	NA	NA	NA	NA
	Mdes003426	nd	nd	9.83693	914.557	3.87245	14.6462	ACZ26280	secreted protein F [Mayetiola destructor]|Mayetiola destructor|Eukaryota	NA	NA	NA	NA	NA	NA
	Mdes003488	6.48468	89.5539	9.89761	953.847	8.39376	336.336	ACZ26280	secreted protein F [Mayetiola destructor]|Mayetiola destructor|Eukaryota	NA	NA	NA	NA	NA	NA
	Mdes003641	12	4096	12	4096	6.30141	78.8702	ACZ26280	secreted protein F [Mayetiola destructor]|Mayetiola destructor|Eukaryota	NA	NA	NA	NA	NA	NA
	Mdes004018	2.04533	4.12768	5.2544	38.1707	3.5717	11.8902	ACZ26280	secreted protein F [Mayetiola destructor]|Mayetiola destructor|Eukaryota	NA	NA	NA	NA	NA	NA
	Mdes004039	3.61536	12.2555	6.17512	72.2597	2.39125	5.24612	ACZ26280	secreted protein F [Mayetiola destructor]|Mayetiola destructor|Eukaryota	NA	NA	NA	NA	NA	NA
	Mdes004045	nd	nd	9.39109	671.427	5.66707	50.8112	ACZ26280	secreted protein F [Mayetiola destructor]|Mayetiola destructor|Eukaryota	NA	NA	NA	NA	NA	NA
	Mdes004090	5.96235	62.3512	7.49134	179.936	8.70706	417.914	ACZ26280	secreted protein F [Mayetiola destructor]|Mayetiola destructor|Eukaryota	NA	NA	NA	NA	NA	NA
	Mdes004175	2.82551	7.08862	3.1412	8.8226	1.12188	2.1763	ACZ26280	secreted protein F [Mayetiola destructor]|Mayetiola destructor|Eukaryota	NA	NA	NA	NA	NA	NA
	Mdes004180	2.73732	6.6683	2.35627	5.12043	3.7392	13.354	ACZ26280	secreted protein F [Mayetiola destructor]|Mayetiola destructor|Eukaryota	NA	NA	NA	NA	NA	NA
	Mdes004182	6.37943	83.253	9.02378	520.509	5.50446	45.395	ACZ26280	secreted protein F [Mayetiola destructor]|Mayetiola destructor|Eukaryota	NA	NA	NA	NA	NA	NA
	Mdes004208	6.40179	84.5533	8.78958	442.514	8.9245	485.895	ACZ26280	secreted protein F [Mayetiola destructor]|Mayetiola destructor|Eukaryota	NA	NA	NA	NA	NA	NA
	Mdes004274	5.03661	32.8225	7.72472	211.531	3.87114	14.6329	ACZ26280	secreted protein F [Mayetiola destructor]|Mayetiola destructor|Eukaryota	NA	NA	NA	NA	NA	NA
	Mdes004279	12	4096	12	4096	7.4529	175.204	ACZ26280	secreted protein F [Mayetiola destructor]|Mayetiola destructor|Eukaryota	NA	NA	NA	NA	NA	NA
	Mdes004280	2.87656	7.34398	2.83971	7.15875	8.00843	257.5	ACZ26280	secreted protein F [Mayetiola destructor]|Mayetiola destructor|Eukaryota	NA	NA	NA	NA	NA	NA
	Mdes004284	3.76292	13.5753	5.45595	43.8939	5.62633	49.3963	ACZ26280	secreted protein F [Mayetiola destructor]|Mayetiola destructor|Eukaryota	NA	NA	NA	NA	NA	NA
	Mdes004291	nd	nd	1.88905	3.70392	1.72412	3.30378	ACZ26280	secreted protein F [Mayetiola destructor]|Mayetiola destructor|Eukaryota	NA	NA	NA	NA	NA	NA
	Mdes004299	4.47267	22.2029	7.52977	184.793	6.17757	72.3824	ACZ26280	secreted protein F [Mayetiola destructor]|Mayetiola destructor|Eukaryota	NA	NA	NA	NA	NA	NA
	Mdes004305	3.69146	12.9193	6.29163	78.3372	9.66063	809.357	ACZ26280	secreted protein F [Mayetiola destructor]|Mayetiola destructor|Eukaryota	NA	NA	NA	NA	NA	NA
	Mdes004307	3.33223	10.0716	5.29424	39.2396	7.90952	240.437	ACZ26280	secreted protein F [Mayetiola destructor]|Mayetiola destructor|Eukaryota	NA	NA	NA	NA	NA	NA
	Mdes004312	5.29347	39.2188	8.77272	437.374	8.93066	487.975	ACZ26280	secreted protein F [Mayetiola destructor]|Mayetiola destructor|Eukaryota	NA	NA	NA	NA	NA	NA
	Mdes004317	4.5158	22.8766	7.65061	200.938	6.73941	106.847	ACZ26280	secreted protein F [Mayetiola destructor]|Mayetiola destructor|Eukaryota	NA	NA	NA	NA	NA	NA
	Mdes004319	4.22044	18.6415	7.09534	136.744	4.11356	17.3103	ACZ26280	secreted protein F [Mayetiola destructor]|Mayetiola destructor|Eukaryota	NA	NA	NA	NA	NA	NA
	Mdes004320	nd	nd	9.73036	849.438	8.60724	389.977	ACZ26280	secreted protein F [Mayetiola destructor]|Mayetiola destructor|Eukaryota	NA	NA	NA	NA	NA	NA
	Mdes004321	6.81682	112.737	9.09856	548.201	5.73988	53.4412	ACZ26280	secreted protein F [Mayetiola destructor]|Mayetiola destructor|Eukaryota	NA	NA	NA	NA	NA	NA
	Mdes004322	4.65199	25.1413	8.28297	311.474	6.11527	69.3235	ACZ26280	secreted protein F [Mayetiola destructor]|Mayetiola destructor|Eukaryota	NA	NA	NA	NA	NA	NA
	Mdes004323	3.04372	8.24616	6.1454	70.7865	5.07422	33.6894	ACZ26280	secreted protein F [Mayetiola destructor]|Mayetiola destructor|Eukaryota	NA	NA	NA	NA	NA	NA
	Mdes004324	3.82185	14.1414	6.58564	96.0454	5.07949	33.8127	ACZ26280	secreted protein F [Mayetiola destructor]|Mayetiola destructor|Eukaryota	NA	NA	NA	NA	NA	NA
	Mdes004326	12	4096	12	4096	7.29858	157.431	ACZ26280	secreted protein F [Mayetiola destructor]|Mayetiola destructor|Eukaryota	NA	NA	NA	NA	NA	NA
	Mdes004327	6.76708	108.917	10.2337	1204.05	9.15669	570.741	ACZ26280	secreted protein F [Mayetiola destructor]|Mayetiola destructor|Eukaryota	NA	NA	NA	NA	NA	NA
	Mdes004333	5.28834	39.0795	8.51527	365.892	2.7016	6.50525	ACZ26280	secreted protein F [Mayetiola destructor]|Mayetiola destructor|Eukaryota	NA	NA	NA	NA	NA	NA
	Mdes004334	5.82372	56.639	8.3389	323.788	8.88712	473.466	ACZ26280	secreted protein F [Mayetiola destructor]|Mayetiola destructor|Eukaryota	NA	NA	AGAP012326-PA	TOLL-like receptor 7 [Source:VB Community Annotation]	NA	NA
	Mdes004335	nd	nd	nd	nd	3.12093	8.69947	ACZ26280	secreted protein F [Mayetiola destructor]|Mayetiola destructor|Eukaryota	NA	NA	NA	NA	NA	NA
	Mdes004336	5.15632	35.662	7.88301	236.06	3.19184	9.13775	ACZ26280	secreted protein F [Mayetiola destructor]|Mayetiola destructor|Eukaryota	NA	NA	NA	NA	NA	NA
	Mdes004355	2.82117	7.06734	5.23474	37.6543	nd	nd	ACZ26280	secreted protein F [Mayetiola destructor]|Mayetiola destructor|Eukaryota	NA	NA	NA	NA	NA	NA
	Mdes004361	12	4096	12	4096	12	4096	ACZ26280	secreted protein F [Mayetiola destructor]|Mayetiola destructor|Eukaryota	NA	NA	NA	NA	NA	NA
	Mdes004364	3.19949	9.18636	6.03521	65.581	4.75444	26.9915	ACZ26280	secreted protein F [Mayetiola destructor]|Mayetiola destructor|Eukaryota	AAEL018121-PB	NA	AGAP006069-PA	NA	FBpp0305271	Ecdysone-inducible gene E1 [Source:FlyBase;Acc:FBgn0001253]
	Mdes004397	3.45997	11.0041	4.59453	24.1597	5.60861	48.7933	ACZ26280	secreted protein F [Mayetiola destructor]|Mayetiola destructor|Eukaryota	NA	NA	NA	NA	NA	NA
	Mdes004445	5.1627	35.8203	8.74089	427.827	7.00285	128.253	ACZ26280	secreted protein F [Mayetiola destructor]|Mayetiola destructor|Eukaryota	NA	NA	NA	NA	NA	NA
	Mdes004448	6.91714	120.856	10.3574	1311.83	5.32919	40.2019	ACZ26280	secreted protein F [Mayetiola destructor]|Mayetiola destructor|Eukaryota	NA	NA	NA	NA	NA	NA
	Mdes004458	3.72521	13.2252	6.69069	103.3	4.43746	21.6674	ACZ26280	secreted protein F [Mayetiola destructor]|Mayetiola destructor|Eukaryota	AAEL000911-PA	NA	AGAP028408-PA	NA	FBpp0085345	NA
	Mdes004459	7.32499	160.34	10.0283	1044.29	9.09489	546.809	ACZ26280	secreted protein F [Mayetiola destructor]|Mayetiola destructor|Eukaryota	NA	NA	NA	NA	NA	NA
	Mdes004967	nd	nd	4.06145	16.6963	4.68674	25.7542	ACZ26280	secreted protein F [Mayetiola destructor]|Mayetiola destructor|Eukaryota	NA	NA	AGAP005744-PA	leucine-rich immune protein (Coil-less) [Source:VB Community Annotation]	NA	NA
	Mdes004969	nd	nd	5.15973	35.7464	7.81255	224.808	ACZ26280	secreted protein F [Mayetiola destructor]|Mayetiola destructor|Eukaryota	NA	NA	NA	NA	NA	NA
	Mdes004971	5.81198	56.1797	8.84272	459.117	8.23123	300.502	ACZ26280	secreted protein F [Mayetiola destructor]|Mayetiola destructor|Eukaryota	NA	NA	NA	NA	NA	NA
	Mdes004972	7.22899	150.018	10.8076	1792.31	8.73218	425.253	ACZ26280	secreted protein F [Mayetiola destructor]|Mayetiola destructor|Eukaryota	NA	NA	NA	NA	NA	NA
	Mdes004973	7.98354	253.095	10.2677	1232.77	6.79548	111.082	ACZ26280	secreted protein F [Mayetiola destructor]|Mayetiola destructor|Eukaryota	NA	NA	NA	NA	NA	NA
	Mdes004975	nd	nd	12	4096	1.24314	2.36713	ACZ26280	secreted protein F [Mayetiola destructor]|Mayetiola destructor|Eukaryota	NA	NA	NA	NA	NA	NA
	Mdes004976	4.96792	31.2964	8.27746	310.286	4.78556	27.5802	ACZ26280	secreted protein F [Mayetiola destructor]|Mayetiola destructor|Eukaryota	NA	NA	NA	NA	NA	NA
	Mdes005048	2.34882	5.09407	7.52777	184.538	5.41425	42.6433	ACZ26280	secreted protein F [Mayetiola destructor]|Mayetiola destructor|Eukaryota	NA	NA	NA	NA	NA	NA
	Mdes005128	6.25735	76.4979	9.38492	668.564	2.43468	5.40644	ACZ26280	secreted protein F [Mayetiola destructor]|Mayetiola destructor|Eukaryota	NA	NA	NA	NA	NA	NA
	Mdes005547	4.56645	23.694	7.98653	253.621	5.75699	54.0789	ACZ26280	secreted protein F [Mayetiola destructor]|Mayetiola destructor|Eukaryota	NA	NA	NA	NA	NA	NA
	Mdes005571	4.34892	20.3777	7.69687	207.486	6.77208	109.294	ACZ26280	secreted protein F [Mayetiola destructor]|Mayetiola destructor|Eukaryota	NA	NA	NA	NA	NA	NA
	Mdes005637	6.59314	96.5454	9.46364	706.056	8.52004	367.104	ACZ26280	secreted protein F [Mayetiola destructor]|Mayetiola destructor|Eukaryota	NA	NA	NA	NA	NA	NA
	Mdes005638	nd	nd	nd	nd	1.3975	2.63444	ACZ26280	secreted protein F [Mayetiola destructor]|Mayetiola destructor|Eukaryota	NA	NA	NA	NA	NA	NA
	Mdes005688	7.42809	172.218	10.0769	1080.04	8.8016	446.217	ACZ26280	secreted protein F [Mayetiola destructor]|Mayetiola destructor|Eukaryota	NA	NA	NA	NA	NA	NA
	Mdes005810	5.41557	42.6825	8.28028	310.894	6.90115	119.524	ACZ26280	secreted protein F [Mayetiola destructor]|Mayetiola destructor|Eukaryota	NA	NA	NA	NA	NA	NA
	Mdes006003	12	4096	12	4096	3.68282	12.8422	ACZ26280	secreted protein F [Mayetiola destructor]|Mayetiola destructor|Eukaryota	NA	NA	NA	NA	NA	NA
	Mdes006004	nd	nd	9.2577	612.132	8.26216	307.014	ACZ26280	secreted protein F [Mayetiola destructor]|Mayetiola destructor|Eukaryota	NA	NA	NA	NA	NA	NA
	Mdes006008	12	4096	12	4096	8.75104	430.851	ACZ26280	secreted protein F [Mayetiola destructor]|Mayetiola destructor|Eukaryota	NA	NA	NA	NA	NA	NA
	Mdes006012	5.58978	48.1605	7.32669	160.529	6.75079	107.694	ACZ26280	secreted protein F [Mayetiola destructor]|Mayetiola destructor|Eukaryota	NA	NA	NA	NA	NA	NA
	Mdes006018	nd	nd	nd	nd	10.222	1194.33	ACZ26280	secreted protein F [Mayetiola destructor]|Mayetiola destructor|Eukaryota	NA	NA	NA	NA	NA	NA
	Mdes006019	12	4096	12	4096	9.41882	684.459	ACZ26280	secreted protein F [Mayetiola destructor]|Mayetiola destructor|Eukaryota	NA	NA	NA	NA	NA	NA
	Mdes006039	12	4096	12	4096	6.36886	82.6451	ACZ26280	secreted protein F [Mayetiola destructor]|Mayetiola destructor|Eukaryota	NA	NA	NA	NA	NA	NA
	Mdes006317	-3.20011	-9.19029	-1.49721	-2.82295	nd	nd	ACZ26280	secreted protein F [Mayetiola destructor]|Mayetiola destructor|Eukaryota	NA	NA	NA	NA	NA	NA
	Mdes006495	4.32291	20.0135	7.21207	148.268	6.32117	79.9579	ACZ26280	secreted protein F [Mayetiola destructor]|Mayetiola destructor|Eukaryota	NA	NA	NA	NA	NA	NA
	Mdes006609	6.4912	89.9592	9.96138	996.954	7.327	160.564	ACZ26280	secreted protein F [Mayetiola destructor]|Mayetiola destructor|Eukaryota	NA	NA	NA	NA	NA	NA
	Mdes006721	7.36827	165.223	10.4231	1372.99	7.08425	135.698	ACZ26280	secreted protein F [Mayetiola destructor]|Mayetiola destructor|Eukaryota	NA	NA	NA	NA	NA	NA
	Mdes006724	nd	nd	nd	nd	2.9735	7.85438	ACZ26280	secreted protein F [Mayetiola destructor]|Mayetiola destructor|Eukaryota	NA	NA	NA	NA	NA	NA
	Mdes006725	nd	nd	nd	nd	6.61687	98.147	ACZ26280	secreted protein F [Mayetiola destructor]|Mayetiola destructor|Eukaryota	NA	NA	NA	NA	NA	NA
	Mdes006726	12	4096	12	4096	5.06738	33.5299	ACZ26280	secreted protein F [Mayetiola destructor]|Mayetiola destructor|Eukaryota	NA	NA	NA	NA	NA	NA
	Mdes006835	4.90299	29.919	6.18716	72.8652	5.37497	41.4979	ACZ26280	secreted protein F [Mayetiola destructor]|Mayetiola destructor|Eukaryota	NA	NA	NA	NA	NA	NA
	Mdes007060	4.10861	17.251	6.86747	116.765	4.80187	27.8937	ACZ26280	secreted protein F [Mayetiola destructor]|Mayetiola destructor|Eukaryota	NA	NA	NA	NA	NA	NA
	Mdes007372	5.8997	59.7018	9.74283	856.806	7.28716	156.19	ACZ26280	secreted protein F [Mayetiola destructor]|Mayetiola destructor|Eukaryota	NA	NA	NA	NA	NA	NA
	Mdes008026	12	4096	12	4096	7.57032	190.061	ACZ26280	secreted protein F [Mayetiola destructor]|Mayetiola destructor|Eukaryota	NA	NA	NA	NA	NA	NA
	Mdes008173	nd	nd	1.53323	2.89433	1.80709	3.49935	ACZ26280	secreted protein F [Mayetiola destructor]|Mayetiola destructor|Eukaryota	AAEL000654-PB	n-acetylgalactosaminyltransferase	AGAP012414-PA	Polypeptide N-acetylgalactosaminyltransferase (Fragment) [Source:UniProtKB/TrEMBL;Acc:Q7Q0E9]	FBpp0305633	polypeptide GalNAc transferase 6 [Source:FlyBase;Acc:FBgn0035375]
	Mdes008293	2.88231	7.37329	4.18325	18.1671	5.05148	33.1625	ACZ26280	secreted protein F [Mayetiola destructor]|Mayetiola destructor|Eukaryota	NA	NA	NA	NA	NA	NA
	Mdes008330	6.57639	95.4313	9.77388	875.45	10.6712	1630.65	ACZ26280	secreted protein F [Mayetiola destructor]|Mayetiola destructor|Eukaryota	NA	NA	NA	NA	NA	NA
	Mdes008650	4.37247	20.713	6.09305	68.2639	6.32604	80.2284	ACZ26280	secreted protein F [Mayetiola destructor]|Mayetiola destructor|Eukaryota	NA	NA	NA	NA	NA	NA
	Mdes008893	5.4151	42.6686	9.35013	652.635	2.48253	5.58877	ACZ26280	secreted protein F [Mayetiola destructor]|Mayetiola destructor|Eukaryota	NA	NA	NA	NA	NA	NA
	Mdes008938	6.81728	112.773	9.22151	596.969	8.80439	447.081	ACZ26280	secreted protein F [Mayetiola destructor]|Mayetiola destructor|Eukaryota	NA	NA	NA	NA	NA	NA
	Mdes008984	nd	nd	nd	nd	2.09352	4.26787	ACZ26280	secreted protein F [Mayetiola destructor]|Mayetiola destructor|Eukaryota	NA	NA	NA	NA	NA	NA
	Mdes008985	7.13163	140.228	9.94365	984.774	9.51707	732.696	ACZ26280	secreted protein F [Mayetiola destructor]|Mayetiola destructor|Eukaryota	NA	NA	NA	NA	NA	NA
	Mdes009086	4.51362	22.842	6.71146	104.797	2.97514	7.86332	ACZ26280	secreted protein F [Mayetiola destructor]|Mayetiola destructor|Eukaryota	NA	NA	NA	NA	NA	NA
	Mdes009525	5.60016	48.5085	9.45573	702.198	7.08965	136.207	ACZ26280	secreted protein F [Mayetiola destructor]|Mayetiola destructor|Eukaryota	NA	NA	NA	NA	NA	NA
	Mdes009793	4.68851	25.7859	8.90634	479.818	1.48298	2.79526	ACZ26280	secreted protein F [Mayetiola destructor]|Mayetiola destructor|Eukaryota	NA	NA	NA	NA	NA	NA
	Mdes009903	1.7101	3.27183	3.04699	8.26486	nd	nd	ACZ26280	secreted protein F [Mayetiola destructor]|Mayetiola destructor|Eukaryota	NA	NA	NA	NA	NA	NA
	Mdes009914	6.22417	74.7585	9.40895	679.794	9.10552	550.851	ACZ26280	secreted protein F [Mayetiola destructor]|Mayetiola destructor|Eukaryota	NA	NA	NA	NA	NA	NA
	Mdes009918	5.44034	43.4216	8.67553	408.879	7.01112	128.991	ACZ26280	secreted protein F [Mayetiola destructor]|Mayetiola destructor|Eukaryota	NA	NA	NA	NA	NA	NA
	Mdes010059	5.49176	44.997	5.31615	39.8402	7.1167	138.784	ACZ26280	secreted protein F [Mayetiola destructor]|Mayetiola destructor|Eukaryota	NA	NA	NA	NA	NA	NA
	Mdes010060	6.00961	64.4279	9.29518	628.244	8.89012	474.453	ACZ26280	secreted protein F [Mayetiola destructor]|Mayetiola destructor|Eukaryota	NA	NA	NA	NA	NA	NA
	Mdes010061	nd	nd	10.827	1816.54	4.66127	25.3035	ACZ26280	secreted protein F [Mayetiola destructor]|Mayetiola destructor|Eukaryota	NA	NA	NA	NA	NA	NA
	Mdes010069	nd	nd	4.16261	17.9089	4.55006	23.4264	ACZ26280	secreted protein F [Mayetiola destructor]|Mayetiola destructor|Eukaryota	NA	NA	NA	NA	NA	NA
	Mdes010624	5.00217	32.0482	7.59947	193.94	6.93188	122.097	ACZ26280	secreted protein F [Mayetiola destructor]|Mayetiola destructor|Eukaryota	NA	NA	NA	NA	NA	NA
	Mdes010728	2.41668	5.33939	3.93305	15.2745	3.44708	10.9062	ACZ26280	secreted protein F [Mayetiola destructor]|Mayetiola destructor|Eukaryota	NA	NA	NA	NA	NA	NA
	Mdes010859	5.93621	61.2317	8.89696	476.706	8.25986	306.525	ACZ26280	secreted protein F [Mayetiola destructor]|Mayetiola destructor|Eukaryota	NA	NA	NA	NA	NA	NA
	Mdes011042	4.55215	23.4603	6.9303	121.963	nd	nd	ACZ26280	secreted protein F [Mayetiola destructor]|Mayetiola destructor|Eukaryota	NA	NA	NA	NA	NA	NA
	Mdes011043	4.80407	27.9363	7.6339	198.625	1.28757	2.44116	ACZ26280	secreted protein F [Mayetiola destructor]|Mayetiola destructor|Eukaryota	NA	NA	NA	NA	NA	NA
	Mdes011266	nd	nd	-1.01885	-2.0263	2.14987	4.43786	ACZ26280	secreted protein F [Mayetiola destructor]|Mayetiola destructor|Eukaryota	NA	NA	NA	NA	NA	NA
	Mdes011274	2.80963	7.01104	5.56364	47.2957	7.23335	150.472	ACZ26280	secreted protein F [Mayetiola destructor]|Mayetiola destructor|Eukaryota	NA	NA	NA	NA	NA	NA
	Mdes011622	3.06693	8.3799	6.09063	68.1494	4.96838	31.3063	ACZ26280	secreted protein F [Mayetiola destructor]|Mayetiola destructor|Eukaryota	NA	NA	NA	NA	NA	NA
	Mdes012225	7.59941	193.932	10.7078	1672.5	9.50906	728.637	ACZ26280	secreted protein F [Mayetiola destructor]|Mayetiola destructor|Eukaryota	NA	NA	NA	NA	NA	NA
	Mdes012616	12	4096	12	4096	10.8634	1862.96	ACZ26280	secreted protein F [Mayetiola destructor]|Mayetiola destructor|Eukaryota	NA	NA	AGAP005744-PA	leucine-rich immune protein (Coil-less) [Source:VB Community Annotation]	NA	NA
	Mdes013600	4.29539	19.6354	7.16773	143.781	7.11763	138.873	ACZ26280	secreted protein F [Mayetiola destructor]|Mayetiola destructor|Eukaryota	NA	NA	NA	NA	NA	NA
	Mdes013602	6.11108	69.1225	8.77519	438.122	8.06712	268.191	ACZ26280	secreted protein F [Mayetiola destructor]|Mayetiola destructor|Eukaryota	NA	NA	NA	NA	NA	NA
	Mdes013616	12	4096	12	4096	8.74348	428.598	ACZ26280	secreted protein F [Mayetiola destructor]|Mayetiola destructor|Eukaryota	NA	NA	NA	NA	NA	NA
	Mdes013657	4.78288	27.529	7.34322	162.379	3.96027	15.5654	ACZ26280	secreted protein F [Mayetiola destructor]|Mayetiola destructor|Eukaryota	NA	NA	NA	NA	NA	NA
	Mdes013676	5.18212	36.3057	8.11335	276.924	5.96265	62.3642	ACZ26280	secreted protein F [Mayetiola destructor]|Mayetiola destructor|Eukaryota	NA	NA	NA	NA	NA	NA
	Mdes013714	8.24345	303.057	10.7839	1763.06	10.1452	1132.44	ACZ26280	secreted protein F [Mayetiola destructor]|Mayetiola destructor|Eukaryota	NA	NA	NA	NA	NA	NA
	Mdes013725	1.65758	3.15488	1.76381	3.39593	3.17942	9.05943	ACZ26280	secreted protein F [Mayetiola destructor]|Mayetiola destructor|Eukaryota	NA	NA	NA	NA	NA	NA
	Mdes013890	8.1126	276.78	10.6334	1588.4	6.40493	84.7374	ACZ26280	secreted protein F [Mayetiola destructor]|Mayetiola destructor|Eukaryota	NA	NA	NA	NA	NA	NA
	Mdes013966	5.35318	40.8758	7.97178	251.041	6.45503	87.7318	ACZ26280	secreted protein F [Mayetiola destructor]|Mayetiola destructor|Eukaryota	NA	NA	NA	NA	NA	NA
	Mdes014066	3.64966	12.5504	3.06239	8.35356	3.63426	12.4171	ACZ26280	secreted protein F [Mayetiola destructor]|Mayetiola destructor|Eukaryota	NA	NA	NA	NA	FBpp0112082	NA
	Mdes014164	4.3731	20.7221	7.22198	149.29	5.47116	44.3592	ACZ26280	secreted protein F [Mayetiola destructor]|Mayetiola destructor|Eukaryota	NA	NA	NA	NA	NA	NA
	Mdes014187	nd	nd	4.04687	16.5283	12	4096	ACZ26280	secreted protein F [Mayetiola destructor]|Mayetiola destructor|Eukaryota	NA	NA	NA	NA	NA	NA
	Mdes014190	5.09861	34.2638	8.09707	273.817	5.25705	38.2411	ACZ26280	secreted protein F [Mayetiola destructor]|Mayetiola destructor|Eukaryota	NA	NA	NA	NA	NA	NA
	Mdes014255	5.5987	48.4594	7.73223	212.634	1.7694	3.40911	ACZ26280	secreted protein F [Mayetiola destructor]|Mayetiola destructor|Eukaryota	NA	NA	NA	NA	NA	NA
	Mdes014292	12	4096	12	4096	8.08522	271.577	ACZ26280	secreted protein F [Mayetiola destructor]|Mayetiola destructor|Eukaryota	NA	NA	NA	NA	NA	NA
	Mdes014313	6.44793	87.3014	10.1334	1123.21	7.63897	199.324	ACZ26280	secreted protein F [Mayetiola destructor]|Mayetiola destructor|Eukaryota	NA	NA	NA	NA	NA	NA
	Mdes014322	2.41458	5.33165	5.83835	57.2162	2.10587	4.30458	ACZ26280	secreted protein F [Mayetiola destructor]|Mayetiola destructor|Eukaryota	NA	NA	NA	NA	NA	NA
	Mdes014410	7.78444	220.47	11.1465	2266.93	10.7307	1699.22	ACZ26280	secreted protein F [Mayetiola destructor]|Mayetiola destructor|Eukaryota	NA	NA	NA	NA	NA	NA
	Mdes014502	nd	nd	3.55937	11.789	8.8966	476.59	ACZ26280	secreted protein F [Mayetiola destructor]|Mayetiola destructor|Eukaryota	NA	NA	NA	NA	NA	NA
	Mdes014503	5.08697	33.9884	8.94381	492.44	2.90324	7.48103	ACZ26280	secreted protein F [Mayetiola destructor]|Mayetiola destructor|Eukaryota	NA	NA	NA	NA	NA	NA
	Mdes014541	7.61118	195.521	10.9235	1942.22	12	4096	ACZ26280	secreted protein F [Mayetiola destructor]|Mayetiola destructor|Eukaryota	NA	NA	NA	NA	NA	NA
	Mdes014565	4.60498	24.3353	8.90572	479.612	5.90768	60.0329	ACZ26280	secreted protein F [Mayetiola destructor]|Mayetiola destructor|Eukaryota	NA	NA	NA	NA	NA	NA
	Mdes014643	5.97442	62.8753	8.66821	406.809	5.6898	51.6181	ACZ26280	secreted protein F [Mayetiola destructor]|Mayetiola destructor|Eukaryota	NA	NA	NA	NA	NA	NA
	Mdes014681	6.33257	80.5921	9.24613	607.244	8.92415	485.778	ACZ26280	secreted protein F [Mayetiola destructor]|Mayetiola destructor|Eukaryota	NA	NA	NA	NA	NA	NA
	Mdes014808	nd	nd	4.49401	22.5336	3.64319	12.4942	ACZ26280	secreted protein F [Mayetiola destructor]|Mayetiola destructor|Eukaryota	NA	NA	NA	NA	NA	NA
	Mdes014905	12	4096	12	4096	12	4096	ACZ26280	secreted protein F [Mayetiola destructor]|Mayetiola destructor|Eukaryota	NA	NA	NA	NA	NA	NA
	Mdes015206	2.62746	6.17937	12	4096	4.98359	31.6381	ACZ26280	secreted protein F [Mayetiola destructor]|Mayetiola destructor|Eukaryota	NA	NA	NA	NA	NA	NA
	Mdes015230	12	4096	12	4096	10.3588	1313.13	ACZ26280	secreted protein F [Mayetiola destructor]|Mayetiola destructor|Eukaryota	NA	NA	NA	NA	NA	NA
	Mdes015282	5.53654	46.4157	7.64709	200.449	7.72213	211.151	ACZ26280	secreted protein F [Mayetiola destructor]|Mayetiola destructor|Eukaryota	NA	NA	NA	NA	NA	NA
	Mdes015283	2.09548	4.27368	4.21344	18.5512	3.59269	12.0645	ACZ26280	secreted protein F [Mayetiola destructor]|Mayetiola destructor|Eukaryota	NA	NA	NA	NA	NA	NA
	Mdes015327	5.67083	50.9436	8.92009	484.412	3.46181	11.0181	ACZ26280	secreted protein F [Mayetiola destructor]|Mayetiola destructor|Eukaryota	NA	NA	NA	NA	NA	NA
	Mdes015501	6.0056	64.2487	9.03177	523.4	8.29627	314.358	ACZ26280	secreted protein F [Mayetiola destructor]|Mayetiola destructor|Eukaryota	NA	NA	NA	NA	NA	NA
	Mdes015604	nd	nd	5.89112	59.3476	4.64713	25.0568	ACZ26280	secreted protein F [Mayetiola destructor]|Mayetiola destructor|Eukaryota	NA	NA	NA	NA	NA	NA
	Mdes015625	3.91199	15.0532	8.91366	482.258	2.70335	6.51314	ACZ26280	secreted protein F [Mayetiola destructor]|Mayetiola destructor|Eukaryota	NA	NA	NA	NA	NA	NA
	Mdes015637	4.15533	17.8188	5.86123	58.1306	6.5329	92.5976	ACZ26280	secreted protein F [Mayetiola destructor]|Mayetiola destructor|Eukaryota	NA	NA	NA	NA	FBpp0073740	F box and leucine-rich-repeat gene 4 [Source:FlyBase;Acc:FBgn0030555]
	Mdes015655	3.61519	12.2541	7.49884	180.874	7.07784	135.095	ACZ26280	secreted protein F [Mayetiola destructor]|Mayetiola destructor|Eukaryota	NA	NA	NA	NA	NA	NA
	Mdes015659	4.65047	25.1148	6.27354	77.3614	6.7105	104.728	ACZ26280	secreted protein F [Mayetiola destructor]|Mayetiola destructor|Eukaryota	NA	NA	NA	NA	NA	NA
	Mdes015760	12	4096	12	4096	8.42629	344.007	ACZ26280	secreted protein F [Mayetiola destructor]|Mayetiola destructor|Eukaryota	NA	NA	NA	NA	NA	NA
	Mdes015763	5.86074	58.111	8.12638	279.437	8.53927	372.028	ACZ26280	secreted protein F [Mayetiola destructor]|Mayetiola destructor|Eukaryota	NA	NA	NA	NA	NA	NA
	Mdes015790	12	4096	12	4096	12	4096	ACZ26280	secreted protein F [Mayetiola destructor]|Mayetiola destructor|Eukaryota	NA	NA	NA	NA	NA	NA
	Mdes015856	5.92944	60.945	7.31457	159.186	7.80453	223.562	ACZ26280	secreted protein F [Mayetiola destructor]|Mayetiola destructor|Eukaryota	NA	NA	NA	NA	NA	NA
	Mdes016068	4.3636	20.5861	6.96258	124.723	12	4096	ACZ26280	secreted protein F [Mayetiola destructor]|Mayetiola destructor|Eukaryota	NA	NA	NA	NA	NA	NA
	Mdes016080	12	4096	12	4096	6.23396	75.2677	ACZ26280	secreted protein F [Mayetiola destructor]|Mayetiola destructor|Eukaryota	NA	NA	NA	NA	NA	NA
	Mdes016141	3.66926	12.7221	5.71728	52.6107	1.57807	2.98571	ACZ26280	secreted protein F [Mayetiola destructor]|Mayetiola destructor|Eukaryota	NA	NA	NA	NA	NA	NA
	Mdes016223	4.23678	18.8538	5.64271	49.9604	6.2936	78.4445	ACZ26280	secreted protein F [Mayetiola destructor]|Mayetiola destructor|Eukaryota	NA	NA	NA	NA	NA	NA
	Mdes016236	5.03368	32.7558	7.24323	151.506	8.151	284.248	ACZ26280	secreted protein F [Mayetiola destructor]|Mayetiola destructor|Eukaryota	NA	NA	NA	NA	NA	NA
	Mdes016299	6.64171	99.8513	9.58211	766.484	6.07623	67.4726	ACZ26280	secreted protein F [Mayetiola destructor]|Mayetiola destructor|Eukaryota	NA	NA	NA	NA	NA	NA
	Mdes016436	4.48794	22.439	7.57991	191.328	10.7723	1749.02	ACZ26280	secreted protein F [Mayetiola destructor]|Mayetiola destructor|Eukaryota	NA	NA	NA	NA	NA	NA
	Mdes016617	4.07014	16.797	6.30293	78.9532	nd	nd	ACZ26280	secreted protein F [Mayetiola destructor]|Mayetiola destructor|Eukaryota	NA	NA	NA	NA	NA	NA
	Mdes016679	12	4096	12	4096	5.07427	33.6906	ACZ26280	secreted protein F [Mayetiola destructor]|Mayetiola destructor|Eukaryota	NA	NA	NA	NA	NA	NA
	Mdes016698	3.21616	9.29312	6.14301	70.6694	6.10933	69.0383	ACZ26280	secreted protein F [Mayetiola destructor]|Mayetiola destructor|Eukaryota	NA	NA	NA	NA	NA	NA
	Mdes016700	5.59944	48.4841	8.84264	459.092	6.82429	113.322	ACZ26280	secreted protein F [Mayetiola destructor]|Mayetiola destructor|Eukaryota	NA	NA	NA	NA	NA	NA
	Mdes016716	4.11352	17.3099	7.2221	149.303	5.39484	42.0736	ACZ26280	secreted protein F [Mayetiola destructor]|Mayetiola destructor|Eukaryota	NA	NA	NA	NA	NA	NA
	Mdes016781	5.17094	36.0254	7.89226	237.578	6.17896	72.4522	ACZ26280	secreted protein F [Mayetiola destructor]|Mayetiola destructor|Eukaryota	NA	NA	NA	NA	NA	NA
	Mdes016810	nd	nd	12	4096	4.49451	22.5415	ACZ26280	secreted protein F [Mayetiola destructor]|Mayetiola destructor|Eukaryota	NA	NA	NA	NA	NA	NA
	Mdes016815	2.2182	4.65312	5.2306	37.5462	nd	nd	ACZ26280	secreted protein F [Mayetiola destructor]|Mayetiola destructor|Eukaryota	NA	NA	NA	NA	NA	NA
	Mdes017085	nd	nd	4.11587	17.3381	12	4096	ACZ26280	secreted protein F [Mayetiola destructor]|Mayetiola destructor|Eukaryota	NA	NA	NA	NA	NA	NA
	Mdes017249	12	4096	12	4096	12	4096	ACZ26280	secreted protein F [Mayetiola destructor]|Mayetiola destructor|Eukaryota	NA	NA	NA	NA	NA	NA
	Mdes000232	nd	nd	-4.23547	-18.8366	nd	nd	ACZ26280	secreted protein F [Mayetiola destructor]|Mayetiola destructor|Eukaryota	NA	NA	NA	NA	NA	NA
	Mdes001567	nd	nd	2.8274	7.09794	nd	nd	ACZ26280	secreted protein F [Mayetiola destructor]|Mayetiola destructor|Eukaryota	NA	NA	NA	NA	NA	NA
	Mdes004188	nd	nd	-1.54612	-2.92031	nd	nd	ACZ26280	secreted protein F [Mayetiola destructor]|Mayetiola destructor|Eukaryota	NA	NA	NA	NA	NA	NA
	Mdes004249	nd	nd	2.69276	6.46548	nd	nd	ACZ26280	secreted protein F [Mayetiola destructor]|Mayetiola destructor|Eukaryota	AAEL019407-PA	NA	AGAP011195-PA	opioid binding protein/cell adhesion molecule-like [Source:VB Community Annotation]	FBpp0305585	NA
	Mdes004277	nd	nd	-2.01808	-4.05045	nd	nd	ACZ26280	secreted protein F [Mayetiola destructor]|Mayetiola destructor|Eukaryota	NA	NA	NA	NA	NA	NA
	Mdes016306	nd	nd	3.90518	14.9822	nd	nd	ACZ26280	secreted protein F [Mayetiola destructor]|Mayetiola destructor|Eukaryota	NA	NA	NA	NA	NA	NA
	Mdes009762	2.50198	5.66462	4.01425	16.1588	4.95703	31.061	AAT09149	secreted salivary gland protein SSGP-4A7 [Mayetiola destructor]|Mayetiola destructor|Eukaryota	NA	NA	NA	NA	NA	NA
Small secreted gut protein	Mdes008101	-1.66848	-3.1788	nd	nd	1.16228	2.23812	ABE26927	small secreted gut protein [Mayetiola destructor]|Mayetiola destructor|Eukaryota	NA	NA	NA	NA	NA	NA
	Mdes008107	-1.7683	-3.40653	nd	nd	nd	nd	ABE26914	small secreted gut protein [Mayetiola destructor]|Mayetiola destructor|Eukaryota	NA	NA	NA	NA	NA	NA
	Mdes008113	-1.05614	-2.07936	1.35104	2.55096	nd	nd	ABE26913	small secreted gut protein [Mayetiola destructor]|Mayetiola destructor|Eukaryota	NA	NA	NA	NA	NA	NA
